# Supplementary material for: A holistic genome dataset of bacteria, archaea and viruses of the Pearl River estuary
Source: Sci Data. 2022 Feb 14;9:49. doi: 10.1038/s41597-022-01153-4 (PMC8844013; doi:10.1038/s41597-022-01153-4)
Supplement: Supplementary file 1 — Supplementary Table 1 [file 41597_2022_1153_MOESM1_ESM.xlsx]

## Sheet: Sheet1
Supplementary Table 1. Statistics of the prokaryotic MAGs
Genome ID	Percent Complete	Percent Contamination	Strain Heterogeneity	%G+C	No. of contigs	No. of gene	No. of CDS	Max. contig length (bp)	N50 contig length (bp)	Mean contig length (bp)	Length (Mbp)	Coding density(%)	Assembly Repository	CheckM Taxonomy	GTDB-tk Taxonomy
PRES01F02_bin.100	53.45	1.72	0	36.9859	206	1135	949	22704	5560	5158.25	1.0626	95.3369	figshare	k__Bacteria;p__Bacteroidetes;c__Sphingobacteriia;o__Sphingobacteriales;f__Chitinophagaceae	d__Bacteria;p__Bacteroidota;c__Bacteroidia;o__Chitinophagales;f__Chitinophagaceae;g__JJ008;s__
PRES01F02_bin.101	91.89	6	30.77	41.9885	231	2097	1905	43133	11948	9333.24	2.15598	95.9548	figshare	k__Bacteria;p__Bacteroidetes;c__Flavobacteriia;o__Flavobacteriales;f__Cryomorphaceae	d__Bacteria;p__Bacteroidota;c__Bacteroidia;o__Flavobacteriales;f__Crocinitomicaceae;g__UBA952;s__
PRES01F02_bin.102	86.95	2.7	25	68.7516	353	2025	1861	32035	7616	5606.16	1.97897	94.81	figshare	k__Bacteria;p__Verrucomicrobia;c__Opitutae;o__Opitutales	d__Bacteria;p__Verrucomicrobiota;c__Verrucomicrobiae;o__Opitutales;f__UBA953;g__UBA953;s__
PRES01F02_bin.103	69.5	4.77	2.13	33.3832	521	1845	1401	18651	4353	2791.77	1.45451	89.1625	figshare	k__Bacteria;p__Bacteroidetes;c__Flavobacteriia;o__Flavobacteriales;f__Flavobacteriaceae	d__Bacteria;p__Bacteroidota;c__Bacteroidia;o__Flavobacteriales;f__Weeksellaceae;g__Cloacibacterium;s__Cloacibacterium normanense
PRES01F02_bin.104	69.11	5.75	75	39.9049	119	985	874	53358	10273	7556.39	0.89921	96.0192	figshare	k__Bacteria;p__Actinobacteria;c__Actinobacteria;o__Actinomycetales;f__Streptomycetaceae	d__Bacteria;p__Actinobacteriota;c__Actinomycetia;o__Nanopelagicales;f__Nanopelagicaceae;g__Nanopelagicus;s__
PRES01F02_bin.105	78.56	3.97	33.33	41.7158	164	1335	1198	60474	9131	7640.02	1.25296	92.5378	figshare	k__Bacteria;p__Proteobacteria;c__Gammaproteobacteria;o__Legionellales	d__Bacteria;p__Proteobacteria;c__Gammaproteobacteria;o__UBA6186;f__UBA6186;g__;s__
PRES01F02_bin.106	66.02	4.6	55.56	41.8074	264	1495	1258	28111	6594	5365.02	1.41636	95.4777	figshare	k__Bacteria;p__Bacteroidetes;c__Sphingobacteriia;o__Sphingobacteriales;f__Chitinophagaceae	d__Bacteria;p__Bacteroidota;c__Bacteroidia;o__Chitinophagales;f__Chitinophagaceae;g__JJ008;s__
PRES01F02_bin.107	58.43	0	0	65.6279	889	2708	2185	12017	2458	2264.39	2.01304	92.1333	figshare	k__Bacteria;p__Proteobacteria;c__Alphaproteobacteria;o__Rhodobacterales;f__Rhodobacteraceae	d__Bacteria;p__Proteobacteria;c__Alphaproteobacteria;o__Rhodobacterales;f__Rhodobacteraceae;g__TH137;s__
PRES01F02_bin.108	77.4	6.82	13.33	67.127	661	3383	3067	48133	10035	4645.54	3.0707	90.6719	figshare	k__Bacteria;p__Proteobacteria;c__Alphaproteobacteria;o__Rhizobiales	d__Bacteria;p__Proteobacteria;c__Alphaproteobacteria;o__Rhizobiales;f__Beijerinckiaceae;g__28-YEA-48;s__
PRES01F02_bin.109	67.19	6.47	48.15	57.0836	623	2870	2578	13667	4153	3782.85	2.35672	92.6299	figshare	k__Bacteria;p__Proteobacteria;c__Alphaproteobacteria;o__Rhizobiales	d__Bacteria;p__Proteobacteria;c__Alphaproteobacteria;o__Rhizobiales;f__Beijerinckiaceae;g__28-YEA-48;s__
PRES01F02_bin.10	53.45	1.72	0	45.0938	305	1684	1407	24799	5172	4693.78	1.4316	93.7217	figshare	k__Bacteria;p__Proteobacteria;c__Betaproteobacteria;o__Burkholderiales;f__Burkholderiaceae;g__Polynucleobacter;s__Polynucleobacter_necessarius	d__Bacteria;p__Proteobacteria;c__Gammaproteobacteria;o__Burkholderiales;f__Burkholderiaceae;g__Polynucleobacter;s__
PRES01F02_bin.110	54.02	5.17	33.33	62.1882	208	1529	1422	32330	7694	6297.36	1.30985	96.3462	figshare	k__Bacteria;p__Actinobacteria;c__Actinobacteria	d__Bacteria;p__Actinobacteriota;c__Acidimicrobiia;o__Acidimicrobiales;f__Ilumatobacteraceae;g__;s__
PRES01F02_bin.111	86.33	0.84	0	39.4845	119	2351	2255	129554	31571	21659.1	2.57743	91.0297	figshare	k__Bacteria;p__Proteobacteria	d__Bacteria;p__Bdellovibrionota;c__Oligoflexia;o__Oligoflexales;f__Bog-1112;g__BOG-1112;s__
PRES01F02_bin.112	50.07	1.45	14.29	48.8812	710	1812	1221	10158	1944	1828.58	1.29829	87.6694	figshare	k__Bacteria;p__Proteobacteria;c__Alphaproteobacteria;o__Rhizobiales;f__Methylocystaceae;g__Methylocystis	d__Bacteria;p__Proteobacteria;c__Alphaproteobacteria;o__Rhizobiales;f__Beijerinckiaceae;g__Methylocystis;s__Methylocystis sp002412985
PRES01F02_bin.113	73.76	4.31	66.67	71.5722	616	2685	2354	18671	4313	3717.84	2.29019	92.9675	figshare	k__Bacteria;p__Proteobacteria;c__Alphaproteobacteria;o__Caulobacterales;f__Caulobacteraceae	d__Bacteria;p__Proteobacteria;c__Alphaproteobacteria;o__Caulobacterales;f__Caulobacteraceae;g__Phenylobacterium;s__
PRES01F02_bin.114	76.58	2.25	33.33	42.7499	424	2822	2436	22966	8120	6151.38	2.60818	93.3238	figshare	k__Bacteria;p__Proteobacteria;g__Bdellovibrio	d__Bacteria;p__Bdellovibrionota;c__Bdellovibrionia;o__Bdellovibrionales;f__Bdellovibrionaceae;g__Pseudobdellovibrio;s__
PRES01F02_bin.115	76.1	2.66	70	62.6871	165	1902	1812	43891	14929	11411.1	1.88283	95.676	figshare	k__Bacteria;p__Proteobacteria;c__Gammaproteobacteria;o__Xanthomonadales	d__Bacteria;p__Proteobacteria;c__Gammaproteobacteria;o__Steroidobacterales;f__Steroidobacteraceae;g__UBA964;s__
PRES01F02_bin.116	52.85	0	0	53.9451	162	810	704	16491	4409	4165.51	0.674812	96.0847	figshare	k__Bacteria;p__Actinobacteria;c__Actinobacteria	d__Bacteria;p__Actinobacteriota;c__Acidimicrobiia;o__Acidimicrobiales;f__Ilumatobacteraceae;g__F1-20-MAGs119;s__
PRES01F02_bin.117	51.96	1.72	50	66.8919	685	3423	3114	31823	5696	4614.79	3.16113	92.7705	figshare	k__Bacteria;p__Proteobacteria;c__Betaproteobacteria;o__Burkholderiales;f__Rubrivivax	d__Bacteria;p__Proteobacteria;c__Gammaproteobacteria;o__Burkholderiales;f__Burkholderiaceae;g__Aquabacterium;s__
PRES01F02_bin.118	61.4	0	0	66.2742	115	4216	4166	152030	65800	38863	4.46925	89.7816	figshare	k__Bacteria;p__Proteobacteria;c__Gammaproteobacteria;o__Pseudomonadales;f__Pseudomonadaceae;g__Pseudomonas;s__Pseudomonas_aeruginosa	d__Bacteria;p__Proteobacteria;c__Gammaproteobacteria;o__Pseudomonadales;f__Pseudomonadaceae;g__Pseudomonas;s__Pseudomonas aeruginosa
PRES01F02_bin.119	59.25	0.86	100	63.6674	149	1245	1167	43886	10133	7839.48	1.16808	95.3764	figshare	k__Bacteria;p__Actinobacteria;c__Actinobacteria;o__Actinomycetales	d__Bacteria;p__Actinobacteriota;c__Actinomycetia;o__Nanopelagicales;f__UBA5976;g__;s__
PRES01F02_bin.11	50.14	1.72	100	58.028	354	2068	1894	27284	5794	5198.25	1.84018	93.574	figshare	k__Bacteria;p__Proteobacteria;c__Alphaproteobacteria;o__Sphingomonadales	d__Bacteria;p__Proteobacteria;c__Alphaproteobacteria;o__Sphingomonadales;f__Sphingomonadaceae;g__UBA1936;s__
PRES01F02_bin.120	65.69	1.72	0	40.6991	405	2339	1968	43332	6785	5508.58	2.23098	95.8993	figshare	k__Bacteria;p__Bacteroidetes;c__Flavobacteriia;o__Flavobacteriales	d__Bacteria;p__Bacteroidota;c__Bacteroidia;o__Flavobacteriales;f__UA16;g__UBA4660;s__
PRES01F02_bin.121	73.11	3.24	15.79	64.6647	414	4372	4156	75802	12467	10623.1	4.39796	88.1462	figshare	k__Bacteria;p__Proteobacteria;c__Betaproteobacteria;o__Burkholderiales;f__Burkholderiaceae;g__Cupriavidus	d__Bacteria;p__Proteobacteria;c__Gammaproteobacteria;o__Burkholderiales;f__Burkholderiaceae;g__Cupriavidus;s__Cupriavidus pauculus_A
PRES01F02_bin.122	54.91	7.62	70.59	67.606	561	1789	1455	6756	2416	2422.37	1.35895	95.0524	figshare	k__Bacteria;p__Proteobacteria;c__Gammaproteobacteria;o__Xanthomonadales;f__Xanthomonadaceae	d__Bacteria;p__Proteobacteria;c__Gammaproteobacteria;o__Xanthomonadales;f__Xanthomonadaceae;g__Arenimonas;s__
PRES01F02_bin.123	89.22	2.67	56.25	38.4697	282	2997	2779	82870	14550	10520.7	2.96684	88.8166	figshare	k__Bacteria;p__Proteobacteria;c__Gammaproteobacteria;o__Pseudomonadales;f__Moraxellaceae;g__Acinetobacter;s__Acinetobacter_junii	d__Bacteria;p__Proteobacteria;c__Gammaproteobacteria;o__Pseudomonadales;f__Moraxellaceae;g__Acinetobacter;s__Acinetobacter junii
PRES01F02_bin.124	80.1	8.49	13.04	42.2084	371	2560	2237	41770	8357	6972.64	2.58685	93.2102	figshare	k__Bacteria;p__Bacteroidetes	d__Bacteria;p__Bacteroidota;c__Bacteroidia;o__AKYH767;f__B-17BO;g__;s__
PRES01F02_bin.125	51.72	4.31	33.33	55.3196	343	1462	1335	28271	5817	3987.97	1.36787	93.512	figshare	k__Bacteria;p__Bacteroidetes;c__Cytophagia;o__Cytophagales;f__Cytophagaceae_2	d__Bacteria;p__Bacteroidota;c__Bacteroidia;o__Cytophagales;f__Cyclobacteriaceae;g__ELB16-189;s__
PRES01F02_bin.126	56.9	0	0	39.8138	438	1595	1236	15119	3579	3265.15	1.43014	95.1298	figshare	k__Bacteria;p__Bacteroidetes	d__Bacteria;p__Bacteroidota;c__Bacteroidia;o__NS11-12g;f__UBA955;g__;s__
PRES01F02_bin.127	84.93	4.34	45.45	66.0574	234	2974	2865	73993	15583	12596.5	2.94759	91.8468	figshare	k__Bacteria;p__Proteobacteria;c__Alphaproteobacteria;o__Sphingomonadales	d__Bacteria;p__Proteobacteria;c__Alphaproteobacteria;o__Sphingomonadales;f__Sphingomonadaceae;g__Sphingopyxis;s__
PRES01F02_bin.128	75.26	2.7	10	66.0387	604	2831	2529	21952	4856	4025.55	2.43143	91.5483	figshare	k__Bacteria;p__Proteobacteria;c__Gammaproteobacteria;o__Oceanospirillales;f__Alcanivoracaceae;g__Alcanivorax	d__Bacteria;p__Proteobacteria;c__Gammaproteobacteria;o__Pseudomonadales;f__Alcanivoracaceae;g__Alcanivorax;s__Alcanivorax sp002354605
PRES01F02_bin.129	62.19	4.23	14.29	39.0341	302	1260	967	12348	3999	3525.72	1.06477	93.8335	figshare	k__Bacteria;p__Proteobacteria;c__Alphaproteobacteria;o__Rickettsiales	d__Bacteria;p__Proteobacteria;c__Alphaproteobacteria;o__Rickettsiales;f__UBA1997;g__UBA2645;s__
PRES01F02_bin.12	68.97	0.86	0	66.6833	349	1838	1633	18858	5164	4284.65	1.49534	95.8333	figshare	k__Bacteria;p__Actinobacteria;c__Actinobacteria;o__Actinomycetales	d__Bacteria;p__Actinobacteriota;c__Actinomycetia;o__Nanopelagicales;f__S36-B12;g__;s__
PRES01F02_bin.130	52.93	5.17	33.33	66.261	248	2057	1930	34173	7615	7476.38	1.85414	95.6727	figshare	k__Bacteria;p__Actinobacteria;c__Actinobacteria	d__Bacteria;p__Actinobacteriota;c__Acidimicrobiia;o__Acidimicrobiales;f__Ilumatobacteraceae;g__UBA2093;s__
PRES01F02_bin.131	79.31	2.59	50	36.6185	347	2378	2162	40090	9409	7013.56	2.4337	92.3336	figshare	k__Bacteria;p__Bacteroidetes	d__Bacteria;p__Bacteroidota;c__Bacteroidia;o__NS11-12g;f__UKL13-3;g__UBA6183;s__
PRES01F02_bin.132	69.83	5.17	50	46.3223	167	1459	1294	50077	10955	8008.55	1.33743	94.7223	figshare	k__Bacteria;p__Proteobacteria;c__Betaproteobacteria;o__Burkholderiales;f__Burkholderiaceae	d__Bacteria;p__Proteobacteria;c__Gammaproteobacteria;o__Burkholderiales;f__Burkholderiaceae;g__Polynucleobacter;s__
PRES01F02_bin.133	88.92	0.23	50	53.1272	305	2617	2406	38417	10631	8440.89	2.57447	94.5317	figshare	k__Bacteria;p__Proteobacteria;c__Betaproteobacteria;o__Burkholderiales	d__Bacteria;p__Proteobacteria;c__Gammaproteobacteria;o__Burkholderiales;f__Burkholderiaceae;g__UBA3064;s__UBA3064 sp005787245
PRES01F02_bin.134	51.8	9.95	54.55	69.8868	288	1111	920	18529	3145	2946.18	0.848499	95.3018	figshare	k__Bacteria;p__Actinobacteria;c__Actinobacteria;o__Solirubrobacterales	d__Bacteria;p__Actinobacteriota;c__Thermoleophilia;o__Solirubrobacterales;f__Solirubrobacteraceae;g__F1-60-MAGs163;s__
PRES01F02_bin.135	80.88	4.53	55.56	54.1038	419	2825	2540	27549	7475	6336.94	2.65518	92.6273	figshare	k__Bacteria;p__Proteobacteria;c__Gammaproteobacteria;o__Oceanospirillales;f__Oceanospirillaceae	d__Bacteria;p__Proteobacteria;c__Gammaproteobacteria;o__Pseudomonadales;f__Saccharospirillaceae_A;g__Oleibacter;s__
PRES01F02_bin.136	66.77	4.59	33.33	62.055	212	1102	974	15080	5540	4510.06	0.956132	96.3758	figshare	k__Bacteria;p__Chloroflexi	d__Bacteria;p__Chloroflexota;c__Ellin6529;o__CSP1-4;f__UBA10416;g__UBA10416;s__
PRES01F02_bin.137	54.31	1.72	0	39.9665	301	1428	1161	15437	5028	4502.61	1.35529	95.6543	figshare	k__Bacteria;p__Bacteroidetes;c__Sphingobacteriia;o__Sphingobacteriales	d__Bacteria;p__Bacteroidota;c__Bacteroidia;o__Chitinophagales;f__Chitinophagaceae;g__SXYR01;s__
PRES01F02_bin.138	83.82	8.39	19.35	63.2779	211	3964	3826	78172	23260	18626.6	3.93022	91.5356	figshare	k__Bacteria;p__Proteobacteria;c__Alphaproteobacteria;o__Sphingomonadales;f__Sphingomonadaceae;g__Novosphingobium	d__Bacteria;p__Proteobacteria;c__Alphaproteobacteria;o__Sphingomonadales;f__Sphingomonadaceae;g__Novosphingobium;s__
PRES01F02_bin.139	78.62	0.6	40	69.0535	167	2663	2557	95088	25936	15769	2.63341	95.3762	figshare	k__Bacteria;p__Actinobacteria;c__Actinobacteria;o__Actinomycetales;f__Mycobacteriaceae;g__Mycobacterium	d__Bacteria;p__Actinobacteriota;c__Actinomycetia;o__Mycobacteriales;f__Mycobacteriaceae;g__Mycobacterium;s__
PRES01F02_bin.13	53.3	8.79	75	72.2222	531	1960	1666	14837	3520	3166.32	1.68131	95.4355	figshare	k__Bacteria	d__Bacteria;p__Gemmatimonadota;c__Gemmatimonadetes;o__Gemmatimonadales;f__Gemmatimonadaceae;g__Fen-1231;s__
PRES01F02_bin.140	52.59	6.9	16.67	42.9139	438	1750	1399	11051	4013	3490.77	1.52896	96.2012	figshare	k__Bacteria;p__Bacteroidetes;c__Flavobacteriia;o__Flavobacteriales	d__Bacteria;p__Bacteroidota;c__Bacteroidia;o__Flavobacteriales;f__UA16;g__UBA4660;s__
PRES01F02_bin.141	86.98	6.38	31.25	60.2118	321	2485	2286	73697	16269	7085.19	2.27435	93.1166	figshare	k__Bacteria;p__Proteobacteria;c__Alphaproteobacteria;o__Sphingomonadales	d__Bacteria;p__Proteobacteria;c__Alphaproteobacteria;o__Sphingomonadales;f__Sphingomonadaceae;g__UBA1936;s__
PRES01F02_bin.142	52.29	8.97	33.33	64.218	1147	3998	3408	14932	2916	2755.79	3.16089	92.3246	figshare	k__Bacteria;p__Proteobacteria;c__Betaproteobacteria;o__Burkholderiales	d__Bacteria;p__Proteobacteria;c__Gammaproteobacteria;o__Burkholderiales;f__Burkholderiaceae;g__SYFN01;s__
PRES01F02_bin.143	74.01	2.68	66.67	36.1671	135	2491	2372	83593	27270	18166	2.45242	94.5407	figshare	k__Bacteria;p__Proteobacteria	d__Bacteria;p__Bdellovibrionota;c__Bacteriovoracia;o__Bacteriovoracales;f__Bacteriovoracaceae;g__Bacteriovorax;s__
PRES01F02_bin.144	75.09	4.01	90	62.8704	147	1062	976	29853	8798	6609.54	0.971602	96.1723	figshare	k__Bacteria;p__Chloroflexi	d__Bacteria;p__Chloroflexota;c__Ellin6529;o__CSP1-4;f__UBA10416;g__UBA10416;s__
PRES01F02_bin.145	50.18	2.58	9.09	38.4419	180	919	774	14118	4922	4260.61	0.76691	95.2838	figshare	k__Bacteria;p__Actinobacteria;c__Actinobacteria;o__Actinomycetales	d__Bacteria;p__Actinobacteriota;c__Actinomycetia;o__Nanopelagicales;f__AcAMD-5;g__ATZT02;s__
PRES01F02_bin.146	88.72	0.7	100	33.4077	459	3231	2861	35823	8704	6999.48	3.21276	92.3164	figshare	k__Bacteria;p__Spirochaetes;c__Spirochaetia;o__Spirochaetales;f__Leptospiraceae	d__Bacteria;p__Spirochaetota;c__Leptospirae;o__Leptospirales;f__Leptospiraceae;g__;s__
PRES01F02_bin.147	84.05	5.43	20.69	64.5173	229	3348	3250	140179	21457	15225.1	3.48654	90.5635	figshare	k__Bacteria;p__Proteobacteria;c__Alphaproteobacteria;o__Sphingomonadales	d__Bacteria;p__Proteobacteria;c__Alphaproteobacteria;o__Sphingomonadales;f__Sphingomonadaceae;g__Croceicoccus;s__Croceicoccus sp002694745
PRES01F02_bin.148	76.21	9.56	87.5	56.688	206	1489	1346	39199	6947	6528.31	1.34483	95.6026	figshare	k__Bacteria;p__Proteobacteria;c__Betaproteobacteria;o__Burkholderiales	d__Bacteria;p__Proteobacteria;c__Gammaproteobacteria;o__Burkholderiales;f__Burkholderiaceae;g__UBA954;s__
PRES01F02_bin.149	86.01	3.17	0	56.1835	602	4054	3839	39939	9112	6013.13	3.61991	92.8463	figshare	k__Bacteria;p__Proteobacteria	d__Bacteria;p__Bdellovibrionota;c__Bacteriovoracia;o__Bacteriovoracales;f__Bacteriovoracaceae;g__UBA4096;s__
PRES01F02_bin.14	55.86	3.45	33.33	69.0478	388	1608	1421	12365	3584	3309.63	1.28414	95.1567	figshare	k__Bacteria;p__Actinobacteria;c__Actinobacteria	d__Bacteria;p__Actinobacteriota;c__Acidimicrobiia;o__Acidimicrobiales;f__Ilumatobacteraceae;g__UBA2093;s__
PRES01F02_bin.150	77.53	8.9	52.31	63.4118	458	4408	4195	89256	14793	9380.81	4.29641	89.698	figshare	k__Bacteria;p__Proteobacteria;c__Gammaproteobacteria;o__Pseudomonadales;f__Pseudomonadaceae;g__Pseudomonas_2;s__Pseudomonas_stutzeri	d__Bacteria;p__Proteobacteria;c__Gammaproteobacteria;o__Pseudomonadales;f__Pseudomonadaceae;g__Pseudomonas_A;s__Pseudomonas_A stutzeri_G
PRES01F02_bin.151	51.33	3.45	66.67	68.8051	752	2783	2352	15284	3493	3142.28	2.363	94.8818	figshare	k__Bacteria;p__Proteobacteria;c__Gammaproteobacteria;o__Xanthomonadales	d__Bacteria;p__Acidobacteriota;c__Vicinamibacteria;o__Vicinamibacterales;f__UBA2999;g__;s__
PRES01F02_bin.152	78.93	2.74	50	62.4625	182	2061	1947	52895	12205	10823.2	1.96982	91.8773	figshare	k__Bacteria;p__Proteobacteria;c__Alphaproteobacteria;o__Sphingomonadales;f__Sphingomonadaceae;g__Novosphingobium	d__Bacteria;p__Proteobacteria;c__Alphaproteobacteria;o__Sphingomonadales;f__Sphingomonadaceae;g__Novosphingobium;s__
PRES01F02_bin.153	63.07	5.17	75	54.588	487	2558	2281	20260	5619	4587.48	2.2341	95.1136	figshare	k__Bacteria;p__Proteobacteria;c__Betaproteobacteria;o__Burkholderiales;f__Comamonadaceae	d__Bacteria;p__Proteobacteria;c__Gammaproteobacteria;o__Burkholderiales;f__Burkholderiaceae;g__Limnohabitans;s__
PRES01F02_bin.154	60.74	2.27	41.67	64.5465	267	2160	2030	39810	10085	7625.63	2.03604	90.8174	figshare	k__Bacteria;p__Proteobacteria;c__Gammaproteobacteria;o__Pseudomonadales;f__Pseudomonadaceae;g__Pseudomonas_2	d__Bacteria;p__Proteobacteria;c__Gammaproteobacteria;o__Pseudomonadales;f__Pseudomonadaceae;g__Pseudomonas_A;s__Pseudomonas_A balearica
PRES01F02_bin.155	68.1	8.62	100	53.566	413	2073	1874	25180	4764	4385.97	1.81141	94.8244	figshare	k__Bacteria;p__Proteobacteria;c__Betaproteobacteria;o__Burkholderiales;f__Comamonadaceae	d__Bacteria;p__Proteobacteria;c__Gammaproteobacteria;o__Burkholderiales;f__Burkholderiaceae;g__Limnohabitans;s__
PRES01F02_bin.156	69.56	1.32	100	63.6292	189	1809	1703	62167	14900	9644.42	1.8228	95.8123	figshare	k__Bacteria;p__Proteobacteria;c__Gammaproteobacteria;o__Xanthomonadales	d__Bacteria;p__Proteobacteria;c__Gammaproteobacteria;o__Steroidobacterales;f__Steroidobacteraceae;g__UBA964;s__
PRES01F02_bin.157	69.65	3.89	53.33	32.37	241	1779	1579	66078	8770	7065.75	1.70285	92.8156	figshare	k__Bacteria;p__Bacteroidetes;c__Flavobacteriia;o__Flavobacteriales;f__Flavobacteriaceae;g__Flavobacterium	d__Bacteria;p__Bacteroidota;c__Bacteroidia;o__Flavobacteriales;f__Flavobacteriaceae;g__Flavobacterium;s__Flavobacterium sp002422095
PRES01F02_bin.158	63.46	4.32	20.41	38.8138	524	2332	1884	26798	5688	3707.9	1.94294	87.2837	figshare	k__Bacteria;p__Proteobacteria;c__Gammaproteobacteria;o__Pseudomonadales;f__Moraxellaceae;g__Acinetobacter	d__Bacteria;p__Proteobacteria;c__Gammaproteobacteria;o__Pseudomonadales;f__Moraxellaceae;g__Acinetobacter;s__Acinetobacter pittii
PRES01F02_bin.159	52.11	8.75	35.9	64.046	101	1993	1934	236414	27753	20557.1	2.07626	90.4926	figshare	k__Bacteria;p__Proteobacteria;c__Alphaproteobacteria;o__Sphingomonadales;f__Sphingomonadaceae;g__Novosphingobium	d__Bacteria;p__Proteobacteria;c__Alphaproteobacteria;o__Sphingomonadales;f__Sphingomonadaceae;g__Novosphingobium;s__Novosphingobium sp000253255
PRES01F02_bin.15	57.67	3.42	0	59.6951	348	1749	1609	28860	5034	4237.99	1.47482	95.7956	figshare	k__Bacteria;p__Actinobacteria;c__Actinobacteria	d__Bacteria;p__Actinobacteriota;c__Acidimicrobiia;o__Acidimicrobiales;f__Ilumatobacteraceae;g__F1-60-MAGs027;s__F1-60-MAGs027 sp005793215
PRES01F02_bin.160	79.12	3.85	25	28.9058	196	1202	1065	20130	7296	6095.95	1.19481	89.9746	figshare	k__Bacteria;p__Proteobacteria;c__Alphaproteobacteria;o__Rickettsiales	d__Bacteria;p__Proteobacteria;c__Alphaproteobacteria;o__Rickettsiales;f__UBA1997;g__SYAR01;s__
PRES01F02_bin.161	59.26	4.55	40	62.6917	414	5603	5343	113726	16024	13330.1	5.51867	89.7611	figshare	k__Bacteria;p__Proteobacteria;c__Alphaproteobacteria;o__Sphingomonadales;f__Sphingomonadaceae;g__Novosphingobium	d__Bacteria;p__Proteobacteria;c__Alphaproteobacteria;o__Sphingomonadales;f__Sphingomonadaceae;g__Novosphingobium;s__
PRES01F02_bin.162	51.16	8.56	14.29	37.5153	409	1327	977	9737	2745	2650.23	1.08394	93.4248	figshare	k__Bacteria;p__Chlamydiae;c__Chlamydiia;o__Chlamydiales	d__Bacteria;p__Verrucomicrobiota_A;c__Chlamydiia;o__Parachlamydiales;f__Simkaniaceae;g__;s__
PRES01F02_bin.163	60.4	8.91	50	72.072	560	2022	1655	18801	4059	3074.98	1.72199	94.9177	figshare	k__Bacteria	d__Bacteria;p__Gemmatimonadota;c__Gemmatimonadetes;o__Gemmatimonadales;f__Gemmatimonadaceae;g__Fen-1231;s__
PRES01F02_bin.164	71.21	9.48	66.67	59.4718	392	2543	2383	27101	6439	5821.36	2.28197	92.5993	figshare	k__Bacteria;p__Proteobacteria;c__Alphaproteobacteria;o__Rhizobiales	d__Bacteria;p__Proteobacteria;c__Alphaproteobacteria;o__Rhizobiales;f__Beijerinckiaceae;g__Alsobacter;s__
PRES01F02_bin.165	61.25	7.19	31.58	52.5999	133	931	811	24141	6891	6161.4	0.819466	95.6418	figshare	k__Bacteria;p__Actinobacteria;c__Actinobacteria;o__Actinomycetales	d__Bacteria;p__Actinobacteriota;c__Actinomycetia;o__Nanopelagicales;f__Nanopelagicaceae;g__IMCC26077;s__
PRES01F02_bin.166	71.1	3.29	10.53	56.2016	193	1353	1219	48649	13083	6408.69	1.23688	94.225	figshare	k__Bacteria;p__Proteobacteria;c__Betaproteobacteria	d__Bacteria;p__Proteobacteria;c__Gammaproteobacteria;o__Burkholderiales;f__Rhodocyclaceae;g__Paddy-1;s__
PRES01F02_bin.167	77.03	5.81	40	48.177	115	1393	1286	69670	15355	11425	1.31387	96.002	figshare	k__Bacteria;p__Actinobacteria;c__Actinobacteria;o__Actinomycetales;f__Streptomycetaceae	d__Bacteria;p__Actinobacteriota;c__Actinomycetia;o__Nanopelagicales;f__Nanopelagicaceae;g__Planktophila;s__
PRES01F02_bin.168	81.3	3.2	38.89	67.1899	670	3514	3155	31878	6038	4757.31	3.1874	92.5536	figshare	k__Bacteria;p__Proteobacteria;c__Betaproteobacteria;o__Rhodocyclales;f__Rhodocyclaceae	d__Bacteria;p__Proteobacteria;c__Gammaproteobacteria;o__Burkholderiales;f__Rhodocyclaceae;g__;s__
PRES01F02_bin.169	53.45	0	0	39.6222	67	1454	1404	330583	141553	26524.9	1.77717	93.9669	figshare	k__Bacteria;p__Bacteroidetes	d__Bacteria;p__Bacteroidota;c__Bacteroidia;o__AKYH767;f__B-17BO;g__;s__
PRES01F02_bin.16	80.34	1.72	100	54.2622	178	1711	1564	61979	11381	9057.37	1.61221	95.5816	figshare	k__Bacteria;p__Proteobacteria;c__Betaproteobacteria;o__Burkholderiales	d__Bacteria;p__Proteobacteria;c__Gammaproteobacteria;o__Burkholderiales;f__Burkholderiaceae;g__UBA954;s__UBA954 sp002293155
PRES01F02_bin.170	54.94	2.02	66.67	55.2427	398	1670	1446	10798	3724	3421.81	1.36188	95.338	figshare	k__Bacteria;p__Proteobacteria;c__Betaproteobacteria;o__Burkholderiales;f__Comamonadaceae	d__Bacteria;p__Proteobacteria;c__Gammaproteobacteria;o__Burkholderiales;f__Burkholderiaceae;g__Limnohabitans;s__
PRES01F02_bin.171	62.49	1.76	23.08	44.138	560	2586	2050	12875	4558	4130.67	2.31318	89.0407	figshare	k__Bacteria;p__Proteobacteria;c__Gammaproteobacteria;o__Oceanospirillales;f__Oceanospirillaceae	d__Bacteria;p__Proteobacteria;c__Gammaproteobacteria;o__Pseudomonadales;f__Marinomonadaceae;g__;s__
PRES01F02_bin.172	61.56	6.83	57.14	29.8391	212	854	649	22713	7464	3139.48	0.665569	91.202	figshare	k__Bacteria;p__Proteobacteria;c__Alphaproteobacteria;o__Rickettsiales;f__Pelagibacteraceae	d__Bacteria;p__Proteobacteria;c__Alphaproteobacteria;o__Pelagibacterales;f__Pelagibacteraceae;g__Fonsibacter;s__Fonsibacter ubiquis
PRES01F02_bin.173	77.98	3.85	20	68.488	294	1749	1610	55869	7944	5739.43	1.68739	95.8871	figshare	k__Bacteria	d__Bacteria;p__Gemmatimonadota;c__Gemmatimonadetes;o__Gemmatimonadales;f__Gemmatimonadaceae;g__Fen-1231;s__
PRES01F02_bin.174	78.26	5.28	21.05	44.12	1009	3154	2342	11631	3142	2704.25	2.72859	93.025	figshare	k__Bacteria;p__Bacteroidetes	d__Bacteria;p__Bacteroidota;c__Bacteroidia;o__AKYH767;f__Palsa-965;g__GCA-2737665;s__
PRES01F02_bin.175	88.08	3.99	21.43	37.4708	514	2532	2060	53906	11524	4612.7	2.37093	88.0302	figshare	k__Bacteria;p__Bacteroidetes	d__Bacteria;p__Bacteroidota;c__Bacteroidia;o__AKYH767;f__B-17BO;g__;s__
PRES01F02_bin.176	89.7	2.68	0	45.802	142	1375	1230	321223	159136	9205.31	1.30715	93.6935	figshare	k__Bacteria;p__Acidobacteria	d__Bacteria;p__Acidobacteriota;c__Holophagae;o__Holophagales;f__Holophagaceae;g__UBA12189;s__UBA12189 sp003530835
PRES01F02_bin.177	63.42	2.69	0	48.3835	1262	3250	2465	11212	2560	2198.61	2.77465	93.2748	figshare	k__Bacteria;p__Planctomycetes;c__Planctomycetia;o__Planctomycetales;f__Planctomycetaceae	d__Bacteria;p__Planctomycetota;c__Planctomycetes;o__Gemmatales;f__Gemmataceae;g__;s__
PRES01F02_bin.178	52.88	2.08	0	62.3369	1059	2410	2165	12180	1966	1906.17	2.01864	92.9386	figshare	k__Bacteria;p__Verrucomicrobia;c__Verrucomicrobiae;o__Verrucomicrobiales;f__Verrucomicrobiaceae	d__Bacteria;p__Verrucomicrobiota;c__Verrucomicrobiae;o__Verrucomicrobiales;f__Verrucomicrobiaceae;g__Prosthecobacter;s__
PRES01F02_bin.17	52.51	0.85	0	64.6012	652	3014	2722	35424	4654	4201.64	2.73947	95.4883	figshare	k__Bacteria	d__Bacteria;p__Acidobacteriota;c__Vicinamibacteria;o__Vicinamibacterales;f__UBA2999;g__12-FULL-67-14b;s__
PRES01F02_bin.18	61.4	3.51	100	49.6713	131	841	722	21067	6748	5598.79	0.733441	96.2646	figshare	k__Bacteria;p__Actinobacteria;c__Actinobacteria;o__Actinomycetales;f__Microbacteriaceae	d__Bacteria;p__Actinobacteriota;c__Actinomycetia;o__Actinomycetales;f__Microbacteriaceae;g__Aquiluna;s__
PRES01F02_bin.19	88.14	1.43	0	53.7319	322	2565	2286	53724	9464	7501.78	2.41557	94.2079	figshare	k__Bacteria;p__Proteobacteria;c__Betaproteobacteria	d__Bacteria;p__Proteobacteria;c__Gammaproteobacteria;o__Burkholderiales;f__SG8-39;g__;s__
PRES01F02_bin.1	59.42	0.85	0	73.4245	209	1409	1272	29107	7013	5923.46	1.238	95.7763	figshare	k__Bacteria;p__Actinobacteria;c__Actinobacteria	d__Bacteria;p__Actinobacteriota;c__Acidimicrobiia;o__Acidimicrobiales;f__Ilumatobacteraceae;g__BACL27;s__
PRES01F02_bin.20	76.72	5.17	33.33	40.2556	192	2007	1830	60749	20756	11802.6	2.26609	94.3183	figshare	k__Bacteria;p__Bacteroidetes	d__Bacteria;p__Bacteroidota;c__Bacteroidia;o__NS11-12g;f__UBA955;g__;s__
PRES01F02_bin.21	93.33	2.33	44.44	60.352	132	1756	1681	59165	16752	12635.5	1.66789	95.4981	figshare	k__Bacteria;p__Proteobacteria;c__Betaproteobacteria;o__Burkholderiales	d__Bacteria;p__Proteobacteria;c__Gammaproteobacteria;o__Burkholderiales;f__Burkholderiaceae;g__UBA954;s__
PRES01F02_bin.22	90.4	0.95	0	32.2349	89	2405	2354	113356	50426	30440.6	2.70921	92.721	figshare	k__Bacteria;p__Bacteroidetes	d__Bacteria;p__Bacteroidota;c__Bacteroidia;o__AKYH767;f__B-17BO;g__UBA4416;s__
PRES01F02_bin.23	55.76	0	0	53.7877	190	1323	1166	25993	7008	6134.32	1.16552	95.7176	figshare	k__Bacteria;p__Actinobacteria;c__Actinobacteria;o__Actinomycetales;f__Streptomycetaceae	d__Bacteria;p__Actinobacteriota;c__Actinomycetia;o__Nanopelagicales;f__Nanopelagicaceae;g__GCA-2737595;s__
PRES01F02_bin.24	68.19	1.85	100	60.3087	156	1248	1171	28187	9296	7234.73	1.12862	93.9849	figshare	k__Bacteria;p__Actinobacteria;c__Actinobacteria;o__Actinomycetales;f__Microbacteriaceae	d__Bacteria;p__Actinobacteriota;c__Actinomycetia;o__Actinomycetales;f__Microbacteriaceae;g__Aurantimicrobium;s__
PRES01F02_bin.25	81.95	2.66	40	33.7823	382	2154	1856	21371	7455	5780.53	2.20816	92.9394	figshare	k__Bacteria;p__Bacteroidetes	d__Bacteria;p__Bacteroidota;c__Bacteroidia;o__AKYH767;f__B-17BO;g__PALSA-968;s__
PRES01F02_bin.26	70.96	7.4	0	52.5207	345	1711	1419	67997	10883	4107.32	1.41703	95.0115	figshare	k__Bacteria;p__Actinobacteria;c__Actinobacteria	d__Bacteria;p__Actinobacteriota;c__Acidimicrobiia;o__Acidimicrobiales;f__Ilumatobacteraceae;g__UBA2093;s__
PRES01F02_bin.27	69.22	1.99	12.5	62.3512	1047	4176	3666	28530	6755	3317.95	3.47389	90.0567	figshare	k__Bacteria;p__Proteobacteria;c__Alphaproteobacteria;o__Rhizobiales;f__Rhizobiaceae	d__Bacteria;p__Proteobacteria;c__Alphaproteobacteria;o__Rhizobiales;f__Rhizobiaceae;g__Allorhizobium;s__Allorhizobium rosettiformans
PRES01F02_bin.28	86.28	1.18	33.33	62.2971	95	2022	1969	73660	27476	19900.4	1.89054	92.9952	figshare	k__Bacteria;p__Proteobacteria;c__Betaproteobacteria	d__Bacteria;p__Proteobacteria;c__Gammaproteobacteria;o__Burkholderiales;f__Thiobacillaceae;g__UBA6918;s__
PRES01F02_bin.29	99.06	0.13	50	63.8744	38	4560	4500	809651	214735	128787	4.89391	89.0426	figshare	k__Bacteria;p__Proteobacteria;c__Betaproteobacteria;o__Burkholderiales;f__Burkholderiaceae;g__Ralstonia;s__Ralstonia_pickettii	d__Bacteria;p__Proteobacteria;c__Gammaproteobacteria;o__Burkholderiales;f__Burkholderiaceae;g__Ralstonia;s__Ralstonia pickettii
PRES01F02_bin.2	61.54	2.59	100	60.7027	407	2270	2059	45290	6772	5014.13	2.04075	95.8832	figshare	k__Bacteria;p__Proteobacteria;c__Gammaproteobacteria;o__Xanthomonadales	d__Bacteria;p__Proteobacteria;c__Gammaproteobacteria;o__Steroidobacterales;f__Steroidobacteraceae;g__UBA964;s__
PRES01F02_bin.30	74.6	1.45	50	48.9569	213	1453	1273	20331	7511	6012.47	1.28066	94.8915	figshare	k__Bacteria;p__Actinobacteria;c__Actinobacteria;o__Actinomycetales	d__Bacteria;p__Actinobacteriota;c__Actinomycetia;o__Nanopelagicales;f__UBA5976;g__UBA5976;s__
PRES01F02_bin.31	64.43	6.65	54.72	65.8399	864	2973	2524	42949	2821	2775.09	2.39768	92.253	figshare	k__Bacteria;p__Proteobacteria;c__Alphaproteobacteria;o__Sphingomonadales	d__Bacteria;p__Proteobacteria;c__Alphaproteobacteria;o__Sphingomonadales;f__Sphingomonadaceae;g__Sphingopyxis;s__
PRES01F02_bin.32	70.85	0	0	55.8246	179	1767	1663	50576	11658	9037.16	1.61765	95.9664	figshare	k__Bacteria;p__Actinobacteria;c__Actinobacteria	d__Bacteria;p__Actinobacteriota;c__Acidimicrobiia;o__Acidimicrobiales;f__Ilumatobacteraceae;g__UBA2093;s__
PRES01F02_bin.33	73.59	3.28	50	31.4741	613	2222	1701	14143	3623	3247.76	1.99088	93.6206	figshare	k__Bacteria;p__Bacteroidetes	d__Bacteria;p__Bacteroidota;c__Bacteroidia;o__AKYH767;f__B-17BO;g__UBA2475;s__
PRES01F02_bin.34	50.89	3.45	0	64.3131	291	3957	3814	47890	16455	13278.3	3.86398	90.291	figshare	k__Bacteria;p__Proteobacteria;c__Alphaproteobacteria;o__Sphingomonadales;f__Sphingomonadaceae;g__Novosphingobium	d__Bacteria;p__Proteobacteria;c__Alphaproteobacteria;o__Sphingomonadales;f__Sphingomonadaceae;g__Novosphingobium;s__
PRES01F02_bin.35	78.38	5.22	44.44	60.5003	391	2088	1889	24499	5522	4607.63	1.80158	95.8775	figshare	k__Bacteria;p__Actinobacteria;c__Actinobacteria;o__Actinomycetales;f__Streptomycetaceae	d__Bacteria;p__Actinobacteriota;c__Actinomycetia;o__Nanopelagicales;f__S36-B12;g__;s__
PRES01F02_bin.36	52.93	0	0	45.6859	168	1096	940	35429	6159	5873.61	0.986766	93.919	figshare	k__Bacteria;p__Proteobacteria;c__Betaproteobacteria;o__Methylophilales;f__Methylophilaceae	d__Bacteria;p__Proteobacteria;c__Gammaproteobacteria;o__Burkholderiales;f__Methylophilaceae;g__Methylopumilus_A;s__
PRES01F02_bin.37	69.35	0	0	36.29	142	1597	1483	71883	15638	12295.3	1.74594	94.3394	figshare	k__Bacteria;p__Bacteroidetes	d__Bacteria;p__Bacteroidota;c__Bacteroidia;o__AKYH767;f__B-17BO;g__PALSA-968;s__
PRES01F02_bin.38	66.55	0	0	61.286	161	2331	2280	85761	20448	14910.7	2.40062	91.047	figshare	k__Bacteria;p__Proteobacteria;c__Gammaproteobacteria;o__Pseudomonadales	d__Bacteria;p__Proteobacteria;c__Gammaproteobacteria;o__Pseudomonadales;f__Pseudomonadaceae;g__Pseudomonas_D;s__Pseudomonas_D aestusnigri
PRES01F02_bin.39	87.84	7.53	43.14	68.2244	646	3545	3212	60439	6589	5027.69	3.24789	91.4899	figshare	k__Bacteria;p__Proteobacteria;c__Gammaproteobacteria;o__Xanthomonadales;f__Xanthomonadaceae	d__Bacteria;p__Proteobacteria;c__Gammaproteobacteria;o__Xanthomonadales;f__Xanthomonadaceae;g__Pseudoxanthomonas_A;s__
PRES01F02_bin.3	81.61	6.27	55.56	34.2024	212	2056	1893	41415	14326	10318	2.18741	94.0012	figshare	k__Bacteria;p__Bacteroidetes	d__Bacteria;p__Bacteroidota;c__Bacteroidia;o__Sphingobacteriales;f__;g__;s__
PRES01F02_bin.40	71.72	3.45	0	43.1528	450	2417	1998	56949	12992	5181.35	2.33161	87.9259	figshare	k__Bacteria;p__Proteobacteria	d__Bacteria;p__Bdellovibrionota;c__Bdellovibrionia_A;o__UBA1018;f__UBA1018;g__;s__
PRES01F02_bin.41	59.8	4.66	0	52.0074	348	1827	1522	28320	7132	4469.58	1.55541	94.8578	figshare	k__Bacteria;p__Actinobacteria;c__Actinobacteria	d__Bacteria;p__Actinobacteriota;c__Acidimicrobiia;o__Acidimicrobiales;f__UBA8139;g__F1-20-MAGs160;s__
PRES01F02_bin.42	77.9	3.61	90	55.959	155	1228	1121	53117	9302	7377.63	1.14353	94.1982	figshare	k__Bacteria;p__Actinobacteria;c__Actinobacteria;o__Actinomycetales;f__Microbacteriaceae	d__Bacteria;p__Actinobacteriota;c__Actinomycetia;o__Actinomycetales;f__Microbacteriaceae;g__;s__
PRES01F02_bin.43	91.39	0.9	25	38.1721	136	1435	1315	72699	24901	11135.8	1.51448	91.5347	figshare	k__Bacteria;p__Chlamydiae;c__Chlamydiia;o__Chlamydiales	d__Bacteria;p__Verrucomicrobiota_A;c__Chlamydiia;o__Parachlamydiales;f__Simkaniaceae;g__;s__
PRES01F02_bin.44	96.21	3.63	27.27	42.6157	68	1381	1300	120935	29963	20767.2	1.41217	93.4187	figshare	k__Bacteria;p__Proteobacteria;c__Alphaproteobacteria;o__Rickettsiales	d__Bacteria;p__Proteobacteria;c__Alphaproteobacteria;o__Rickettsiales;f__UBA1997;g__UBA2645;s__
PRES01F02_bin.45	80.82	2.6	66.67	63.6822	227	2091	1945	36816	10816	8932.65	2.02771	96.4524	figshare	k__Bacteria;p__Proteobacteria;c__Gammaproteobacteria;o__Xanthomonadales	d__Bacteria;p__Proteobacteria;c__Gammaproteobacteria;o__Steroidobacterales;f__Steroidobacteraceae;g__UBA964;s__
PRES01F02_bin.46	54.37	3.45	75	66.0829	282	3144	3031	101695	13549	10873.4	3.06631	91.5129	figshare	k__Bacteria;p__Proteobacteria;c__Alphaproteobacteria;o__Sphingomonadales;f__Sphingomonadaceae_3;g__Sphingobium	d__Bacteria;p__Proteobacteria;c__Alphaproteobacteria;o__Sphingomonadales;f__Sphingomonadaceae;g__Sphingobium;s__Sphingobium sp001650725
PRES01F02_bin.47	85.95	3.83	50	33.184	247	2033	1821	60985	13439	8139.39	2.01043	94.7693	figshare	k__Bacteria;p__Bacteroidetes;c__Sphingobacteriia;o__Sphingobacteriales;f__Sphingobacteriaceae	d__Bacteria;p__Bacteroidota;c__Bacteroidia;o__Sphingobacteriales;f__;g__;s__
PRES01F02_bin.48	61.72	6.9	55.56	64.1202	153	1225	1125	25076	7574	7057.33	1.07977	95.7681	figshare	k__Bacteria;p__Actinobacteria;c__Actinobacteria	d__Bacteria;p__Actinobacteriota;c__Acidimicrobiia;o__Acidimicrobiales;f__Ilumatobacteraceae;g__Casp-actino8;s__
PRES01F02_bin.49	76.04	4.07	86.96	55.1772	351	2299	2041	19378	6899	5944.84	2.08664	91.941	figshare	k__Bacteria;p__Proteobacteria;c__Betaproteobacteria;o__Burkholderiales;f__Oxalobacteraceae	d__Bacteria;p__Proteobacteria;c__Gammaproteobacteria;o__Burkholderiales;f__Burkholderiaceae;g__SYFN01;s__
PRES01F02_bin.4	79.52	4.39	0	39.9346	330	2299	1994	36124	11621	7013.82	2.31456	94.1902	figshare	k__Bacteria;p__Bacteroidetes	d__Bacteria;p__Bacteroidota;c__Bacteroidia;o__AKYH767;f__B-17BO;g__;s__
PRES01F02_bin.50	57.92	7.76	36.36	64.2421	776	3294	2814	41170	8262	3517.77	2.72979	90.9371	figshare	k__Bacteria;p__Proteobacteria;c__Alphaproteobacteria;o__Sphingomonadales;f__Sphingomonadaceae_3;g__Sphingobium	d__Bacteria;p__Proteobacteria;c__Alphaproteobacteria;o__Sphingomonadales;f__Sphingomonadaceae;g__Sphingobium;s__Sphingobium abikonense
PRES01F02_bin.51	61.03	0	0	56.0811	262	1748	1568	24556	7238	5954.58	1.5601	95.3418	figshare	k__Bacteria;p__Proteobacteria;c__Betaproteobacteria;o__Burkholderiales	d__Bacteria;p__Proteobacteria;c__Gammaproteobacteria;o__Burkholderiales;f__Burkholderiaceae;g__UBA954;s__
PRES01F02_bin.52	84.6	3.1	45.45	48.7694	214	2099	1933	63489	14419	10453.9	2.23713	94.5225	figshare	k__Bacteria;p__Bacteroidetes	d__Bacteria;p__Bacteroidota;c__Bacteroidia;o__AKYH767-A;f__;g__;s__
PRES01F02_bin.53	63.97	1.72	100	66.5126	444	2311	2077	16567	5203	4560.07	2.02467	95.672	figshare	k__Bacteria;p__Proteobacteria	d__Bacteria;p__Proteobacteria;c__Gammaproteobacteria;o__Burkholderiales;f__UKL13-2;g__FEB-7;s__
PRES01F02_bin.54	55.17	5.17	25	48.9365	198	1182	1018	25971	6480	5320.1	1.05338	96.7414	figshare	k__Bacteria;p__Actinobacteria;c__Actinobacteria;o__Actinomycetales;f__Streptomycetaceae	d__Bacteria;p__Actinobacteriota;c__Actinomycetia;o__Nanopelagicales;f__Nanopelagicaceae;g__Planktophila;s__
PRES01F02_bin.55	72.11	1.32	100	52.1079	138	1062	953	27405	8183	7023.32	0.969218	95.6924	figshare	k__Bacteria;p__Actinobacteria;c__Actinobacteria;o__Actinomycetales;f__Streptomycetaceae	d__Bacteria;p__Actinobacteriota;c__Actinomycetia;o__Nanopelagicales;f__Nanopelagicaceae;g__IMCC26077;s__
PRES01F02_bin.56	93.41	8.41	26.92	37.3737	275	2830	2585	83392	15774	11229.6	3.08814	93.7337	figshare	k__Bacteria;p__Bacteroidetes	d__Bacteria;p__Bacteroidota;c__Bacteroidia;o__AKYH767;f__B-17BO;g__;s__
PRES01F02_bin.57	81.66	1.6	60	59.5313	162	1374	1318	46972	11490	8098.19	1.31191	95.6094	figshare	k__Bacteria;p__Proteobacteria;c__Betaproteobacteria;o__Burkholderiales	d__Bacteria;p__Proteobacteria;c__Gammaproteobacteria;o__Burkholderiales;f__Burkholderiaceae;g__UBA954;s__
PRES01F02_bin.58	86.11	2.99	28.57	55.5933	146	1766	1667	122314	24747	11413.4	1.66636	95.4008	figshare	k__Bacteria;p__Proteobacteria;c__Betaproteobacteria;o__Burkholderiales	d__Bacteria;p__Proteobacteria;c__Gammaproteobacteria;o__Burkholderiales;f__Burkholderiaceae;g__UBA954;s__
PRES01F02_bin.59	66.38	9.48	42.86	50.7639	229	1051	858	18319	4259	3866.83	0.885503	95.9431	figshare	k__Bacteria;p__Actinobacteria;c__Actinobacteria;o__Actinomycetales	d__Bacteria;p__Actinobacteriota;c__Actinomycetia;o__Nanopelagicales;f__Nanopelagicaceae;g__MAG-120802;s__
PRES01F02_bin.5	50.39	6.45	71.43	44.0269	504	1286	833	7679	1742	1712.33	0.863016	95.3486	figshare	k__Bacteria;p__Actinobacteria;c__Actinobacteria;o__Actinomycetales;f__Streptomycetaceae	d__Bacteria;p__Actinobacteriota;c__Actinomycetia;o__Nanopelagicales;f__Nanopelagicaceae;g__MAG-120802;s__MAG-120802 sp003569145
PRES01F02_bin.60	51.49	2.59	83.33	46.2641	200	1500	1340	77415	10959	8000.88	1.60017	95.0424	figshare	k__Bacteria;p__Bacteroidetes	d__Bacteria;p__Bacteroidota;c__Bacteroidia;o__NS11-12g;f__UBA955;g__UBA955;s__
PRES01F02_bin.61	52.38	6.9	25	63.9158	662	3412	3068	21947	5118	4273.92	2.82933	93.5811	figshare	k__Bacteria;p__Proteobacteria;c__Betaproteobacteria;o__Burkholderiales;f__Comamonadaceae	d__Bacteria;p__Proteobacteria;c__Gammaproteobacteria;o__Burkholderiales;f__Burkholderiaceae;g__Limnohabitans;s__
PRES01F02_bin.62	72.94	0.92	100	66.3475	84	955	899	47743	15127	11024.5	0.926062	95.7386	figshare	k__Bacteria;p__Chloroflexi	d__Bacteria;p__Chloroflexota;c__Ellin6529;o__CSP1-4;f__UBA10416;g__UBA10416;s__
PRES01F02_bin.63	75.86	6.9	33.33	67.3086	1040	4169	3613	14114	3857	3461.85	3.60033	92.1884	figshare	k__Bacteria;p__Proteobacteria;c__Betaproteobacteria;o__Rhodocyclales;f__Rhodocyclaceae;g__Methyloversatilis	d__Bacteria;p__Proteobacteria;c__Gammaproteobacteria;o__Burkholderiales;f__Rhodocyclaceae;g__Methyloversatilis;s__Methyloversatilis discipulorum_A
PRES01F02_bin.64	71.56	6.38	85.71	57.4059	340	3010	2857	48978	10038	8278.14	2.81457	92.3809	figshare	k__Bacteria;p__Proteobacteria;c__Alphaproteobacteria;o__Rhizobiales	d__Bacteria;p__Proteobacteria;c__Alphaproteobacteria;o__Rhizobiales;f__Beijerinckiaceae;g__Alsobacter;s__
PRES01F02_bin.65	93.75	5.28	10.71	56.3875	280	2738	2623	138718	34778	10702.8	2.99678	94.037	figshare	k__Bacteria;p__Bacteroidetes;c__Cytophagia;o__Cytophagales;f__Flammeovirgaceae	d__Bacteria;p__Bacteroidota;c__Bacteroidia;o__Cytophagales;f__Cyclobacteriaceae;g__ELB16-189;s__
PRES01F02_bin.66	62.93	2.59	100	49.4471	675	3910	3380	28248	6366	5523.23	3.72818	89.9372	figshare	k__Bacteria;p__Proteobacteria;c__Gammaproteobacteria;o__Alteromonadales;f__Alteromonadaceae	d__Bacteria;p__Proteobacteria;c__Gammaproteobacteria;o__Enterobacterales;f__Alteromonadaceae;g__Alteromonas_A;s__Alteromonas_A oceani
PRES01F02_bin.67	62.07	3.45	50	56.9181	111	1537	1467	47817	17013	13348.8	1.48171	94.4855	figshare	k__Bacteria;p__Proteobacteria;c__Betaproteobacteria	d__Bacteria;p__Proteobacteria;c__Gammaproteobacteria;o__Burkholderiales;f__Rhodocyclaceae;g__;s__
PRES01F02_bin.68	68.27	8.34	67.86	53.6705	517	2604	2448	28709	5445	4851.32	2.50813	93.5759	figshare	k__Bacteria;p__Bacteroidetes;c__Cytophagia;o__Cytophagales;f__Cytophagaceae_2	d__Bacteria;p__Bacteroidota;c__Bacteroidia;o__Cytophagales;f__Cyclobacteriaceae;g__ELB16-189;s__
PRES01F02_bin.69	100	7.05	0	62.5912	53	3973	3889	1280324	544660	75074	3.97892	87.592	figshare	k__Bacteria;p__Proteobacteria;c__Alphaproteobacteria;o__Rhizobiales;f__Hyphomicrobiaceae;g__Hyphomicrobium	d__Bacteria;p__Proteobacteria;c__Alphaproteobacteria;o__Rhizobiales;f__Hyphomicrobiaceae;g__Hyphomicrobium;s__
PRES01F02_bin.6	86.19	3.75	32.14	64.5259	63	2796	2760	189894	68279	45648.5	2.87586	92.1909	figshare	k__Bacteria;p__Proteobacteria;c__Alphaproteobacteria;o__Sphingomonadales;f__Sphingomonadaceae_3;g__Sphingobium	d__Bacteria;p__Proteobacteria;c__Alphaproteobacteria;o__Sphingomonadales;f__Sphingomonadaceae;g__Sphingobium;s__
PRES01F02_bin.70	72.59	8.62	80	69.1967	363	2312	2120	28345	6860	5685.76	2.06393	94.9525	figshare	k__Bacteria;p__Actinobacteria;c__Actinobacteria	d__Bacteria;p__Actinobacteriota;c__Acidimicrobiia;o__Acidimicrobiales;f__UBA8139;g__F1-20-MAGs160;s__
PRES01F02_bin.71	62.6	1.2	100	27.8267	234	1364	1170	45986	5230	4311.26	1.00883	93.7344	figshare	k__Bacteria;p__Proteobacteria;c__Alphaproteobacteria;o__Rickettsiales;f__Pelagibacteraceae	d__Bacteria;p__Proteobacteria;c__Alphaproteobacteria;o__Pelagibacterales;f__Pelagibacteraceae;g__Fonsibacter;s__
PRES01F02_bin.72	57.46	2.06	58.33	38.5166	292	1527	1259	29113	5671	5269.46	1.53868	94.2563	figshare	k__Bacteria;p__Bacteroidetes	d__Bacteria;p__Bacteroidota;c__Bacteroidia;o__NS11-12g;f__UBA955;g__;s__
PRES01F02_bin.73	69.28	3.45	100	65.7756	477	3811	3604	60066	10386	7499.3	3.57717	91.2445	figshare	k__Bacteria;p__Proteobacteria;c__Alphaproteobacteria;o__Sphingomonadales	d__Bacteria;p__Proteobacteria;c__Alphaproteobacteria;o__Sphingomonadales;f__Sphingomonadaceae;g__Blastomonas;s__Blastomonas sp000503195
PRES01F02_bin.74	68.24	2.15	50	63.8349	270	2232	2120	31451	9604	8175.4	2.20736	96.1473	figshare	k__Bacteria;p__Proteobacteria;c__Gammaproteobacteria	d__Bacteria;p__Proteobacteria;c__Gammaproteobacteria;o__Steroidobacterales;f__Steroidobacteraceae;g__UBA964;s__
PRES01F02_bin.75	60.46	3.19	100	66.9736	388	1357	1127	11578	2818	2737.85	1.06228	94.4834	figshare	k__Bacteria;p__Actinobacteria;c__Actinobacteria	d__Bacteria;p__Actinobacteriota;c__Thermoleophilia;o__Solirubrobacterales;f__70-9;g__67-14;s__
PRES01F02_bin.76	51.49	6.38	50	69.231	621	2071	1745	7586	2602	2527.43	1.56954	94.8774	figshare	k__Bacteria;p__Actinobacteria;c__Actinobacteria;o__Actinomycetales	d__Bacteria;p__Actinobacteriota;c__Actinomycetia;o__Nanopelagicales;f__S36-B12;g__Mxb001;s__
PRES01F02_bin.77	73.48	4.28	4.17	67.9917	684	2748	2303	41074	4512	3045.14	2.08287	91.7239	figshare	k__Bacteria;p__Cyanobacteria;c__Chroococcales;o__Chroococcales;f__Cyanobium	d__Bacteria;p__Cyanobacteria;c__Cyanobacteriia;o__PCC-6307;f__Cyanobiaceae;g__Vulcanococcus;s__
PRES01F02_bin.78	94.45	0.69	50	30.7966	39	2288	2249	200464	98752	61115.6	2.38351	93.5326	figshare	k__Bacteria;p__Bacteroidetes;c__Flavobacteriia;o__Flavobacteriales;f__Flavobacteriaceae;g__Flavobacterium	d__Bacteria;p__Bacteroidota;c__Bacteroidia;o__Flavobacteriales;f__Flavobacteriaceae;g__Flavobacterium;s__
PRES01F02_bin.79	81.48	6.75	66.67	68.4359	180	1206	1099	59121	8450	6080.13	1.09442	94.7895	figshare	k__Bacteria;p__Actinobacteria;c__Actinobacteria	d__Bacteria;p__Actinobacteriota;c__Thermoleophilia;o__Solirubrobacterales;f__70-9;g__67-14;s__
PRES01F02_bin.7	54.09	3.45	66.67	66.7745	187	971	878	23989	5672	4415.19	0.825641	96.0408	figshare	k__Bacteria;p__Actinobacteria;c__Actinobacteria	d__Bacteria;p__Actinobacteriota;c__Acidimicrobiia;o__Acidimicrobiales;f__Ilumatobacteraceae;g__F1-60-MAGs027;s__
PRES01F02_bin.80	90.95	1.14	33.33	66.9476	252	2519	2366	70690	11655	9572.15	2.41218	92.3189	figshare	k__Bacteria;p__Actinobacteria;c__Actinobacteria;o__Actinomycetales;f__Microbacteriaceae;g__Microbacterium	d__Bacteria;p__Actinobacteriota;c__Actinomycetia;o__Actinomycetales;f__Microbacteriaceae;g__Microbacterium;s__Microbacterium sp002313585
PRES01F02_bin.81	76.46	0	0	46.0935	31	1225	1204	149133	83765	39014.6	1.20945	89.5845	figshare	k__Bacteria;p__Proteobacteria;c__Alphaproteobacteria	d__Bacteria;p__Proteobacteria;c__Alphaproteobacteria;o__UBA9655;f__UBA9655;g__;s__
PRES01F02_bin.82	56.03	1.72	0	47.3029	169	1542	1375	33719	9722	8239.37	1.39245	94.8591	figshare	k__Bacteria;p__Proteobacteria;c__Betaproteobacteria;o__Burkholderiales;f__Burkholderiaceae	d__Bacteria;p__Proteobacteria;c__Gammaproteobacteria;o__Burkholderiales;f__Burkholderiaceae;g__Polynucleobacter;s__
PRES01F02_bin.83	69	0.71	0	39.3732	375	1696	1350	19723	4737	4175.34	1.56575	93.8147	figshare	k__Bacteria;p__Bacteroidetes	d__Bacteria;p__Bacteroidota;c__Bacteroidia;o__NS11-12g;f__UKL13-3;g__UKL13-3;s__
PRES01F02_bin.84	58.62	1.72	100	46.2889	281	1499	1291	33145	6617	5428.28	1.52535	95.3446	figshare	k__Bacteria;p__Bacteroidetes;c__Sphingobacteriia;o__Sphingobacteriales	d__Bacteria;p__Bacteroidota;c__Bacteroidia;o__NS11-12g;f__UBA955;g__UBA955;s__UBA955 sp005788145
PRES01F02_bin.85	68.93	6.03	100	67.7399	388	1428	1214	16533	2878	2799.03	1.08602	95.605	figshare	k__Bacteria;p__Actinobacteria;c__Actinobacteria	d__Bacteria;p__Actinobacteriota;c__Acidimicrobiia;o__Acidimicrobiales;f__Ilumatobacteraceae;g__UBA2093;s__
PRES01F02_bin.86	62.49	0	0	63.0879	184	1391	1297	25465	7515	6805.18	1.25215	95.6823	figshare	k__Bacteria;p__Actinobacteria;c__Actinobacteria	d__Bacteria;p__Actinobacteriota;c__Acidimicrobiia;o__Acidimicrobiales;f__Ilumatobacteraceae;g__UBA2093;s__
PRES01F02_bin.87	64.93	1.04	33.33	62.5823	349	2610	2458	26306	8043	7023.24	2.45111	91.4146	figshare	k__Bacteria;p__Proteobacteria;c__Alphaproteobacteria;o__Rhodospirillales;f__Rhodospirillaceae	d__Bacteria;p__Proteobacteria;c__Alphaproteobacteria;o__Rhodospirillales;f__Rhodospirillaceae;g__;s__
PRES01F02_bin.88	73.89	2.61	27.27	66.9507	255	2537	2405	71635	11046	9527.45	2.4295	92.8223	figshare	k__Bacteria;p__Proteobacteria;c__Alphaproteobacteria;o__Sphingomonadales	d__Bacteria;p__Proteobacteria;c__Alphaproteobacteria;o__Sphingomonadales;f__Sphingomonadaceae;g__Sphingomonas;s__
PRES01F02_bin.89	68.1	5.17	66.67	65.7906	323	1971	1807	23911	6411	5786.96	1.86919	94.0156	figshare	k__Bacteria;p__Proteobacteria;c__Betaproteobacteria;o__Burkholderiales;f__Rubrivivax	d__Bacteria;p__Proteobacteria;c__Gammaproteobacteria;o__Burkholderiales;f__Burkholderiaceae;g__QOAZ01;s__
PRES01F02_bin.8	56.62	3.2	50	63.0031	392	2012	1846	20623	4756	4339.84	1.70122	95.0625	figshare	k__Bacteria;p__Proteobacteria;c__Betaproteobacteria;o__Burkholderiales;f__Comamonadaceae	d__Bacteria;p__Proteobacteria;c__Gammaproteobacteria;o__Burkholderiales;f__Burkholderiaceae;g__Limnohabitans;s__
PRES01F02_bin.90	84.17	7.32	30.3	64.1521	193	3268	3176	85382	25953	17159.5	3.31179	91.5853	figshare	k__Bacteria;p__Proteobacteria;c__Alphaproteobacteria;o__Sphingomonadales;f__Sphingomonadaceae_3;g__Sphingobium	d__Bacteria;p__Proteobacteria;c__Alphaproteobacteria;o__Sphingomonadales;f__Sphingomonadaceae;g__Sphingobium;s__
PRES01F02_bin.91	54.48	8.62	50	45.166	272	1601	1371	28905	6406	5158.21	1.40303	94.0128	figshare	k__Bacteria;p__Proteobacteria;c__Betaproteobacteria;o__Methylophilales;f__Methylophilaceae	d__Bacteria;p__Proteobacteria;c__Gammaproteobacteria;o__Burkholderiales;f__Methylophilaceae;g__Methylopumilus_A;s__
PRES01F02_bin.92	52.44	6.08	66.67	64.2846	424	1680	1508	12880	3425	3205.18	1.359	95.8536	figshare	k__Bacteria;p__Actinobacteria;c__Actinobacteria	d__Bacteria;p__Actinobacteriota;c__Acidimicrobiia;o__Acidimicrobiales;f__Ilumatobacteraceae;g__Casp-actino8;s__Casp-actino8 sp005787035
PRES01F02_bin.93	57.84	2.22	100	40.2981	454	1787	1389	15993	3655	3386.11	1.53729	94.7071	figshare	k__Bacteria;p__Bacteroidetes;c__Sphingobacteriia;o__Sphingobacteriales;f__Chitinophagaceae;g__Sediminibacterium	d__Bacteria;p__Bacteroidota;c__Bacteroidia;o__Chitinophagales;f__Chitinophagaceae;g__Sediminibacterium;s__
PRES01F02_bin.94	79.7	4.06	23.08	57.3848	257	1698	1520	78121	15043	5931.44	1.52438	95.8356	figshare	k__Bacteria;p__Proteobacteria;c__Betaproteobacteria;o__Burkholderiales	d__Bacteria;p__Proteobacteria;c__Gammaproteobacteria;o__Burkholderiales;f__Burkholderiaceae;g__UBA954;s__
PRES01F02_bin.95	56.14	0	0	52.7307	155	873	722	13180	5222	4800.41	0.744064	95.6742	figshare	k__Bacteria;p__Actinobacteria;c__Actinobacteria;o__Actinomycetales;f__Microbacteriaceae	d__Bacteria;p__Actinobacteriota;c__Actinomycetia;o__Actinomycetales;f__Microbacteriaceae;g__Rhodoluna;s__
PRES01F02_bin.96	84.08	9.2	50	64.3193	187	1678	1549	50054	11022	8356.12	1.56259	95.0792	figshare	k__Bacteria;p__Actinobacteria;c__Actinobacteria	d__Bacteria;p__Actinobacteriota;c__Thermoleophilia;o__Solirubrobacterales;f__70-9;g__;s__
PRES01F02_bin.97	65.53	1.19	33.33	35.5226	198	1921	1746	56662	18364	10509.7	2.08092	93.6933	figshare	k__Bacteria;p__Bacteroidetes	d__Bacteria;p__Bacteroidota;c__Bacteroidia;o__AKYH767;f__B-17BO;g__PALSA-968;s__
PRES01F02_bin.98	74.36	2.56	50	63.4438	249	2328	2192	53636	10912	8819.68	2.1961	94.761	figshare	k__Bacteria;p__Actinobacteria;c__Actinobacteria	d__Bacteria;p__Actinobacteriota;c__Acidimicrobiia;o__Acidimicrobiales;f__UBA8139;g__F1-20-MAGs160;s__
PRES01F02_bin.99	53.16	4.31	33.33	67.9083	741	2688	2257	14056	2766	2715.14	2.01192	91.9512	figshare	k__Bacteria;p__Proteobacteria;c__Alphaproteobacteria;o__Caulobacterales;f__Caulobacteraceae;g__Brevundimonas	d__Bacteria;p__Proteobacteria;c__Alphaproteobacteria;o__Caulobacterales;f__Caulobacteraceae;g__Brevundimonas;s__
PRES01F02_bin.9	86.75	4.27	20	58.8092	188	1639	1499	44238	10806	8124.24	1.52736	96.1856	figshare	k__Bacteria;p__Actinobacteria;c__Actinobacteria	d__Bacteria;p__Actinobacteriota;c__Acidimicrobiia;o__Acidimicrobiales;f__RAAP-2;g__;s__
PRES01F07_bin.100	71.53	7.21	41.18	59.883	589	3593	3434	98793	14538	7065.96	4.16185	92.0303	figshare	k__Bacteria;p__Verrucomicrobia;c__Verrucomicrobiae;o__Verrucomicrobiales	d__Bacteria;p__Verrucomicrobiota;c__Verrucomicrobiae;o__Pedosphaerales;f__F1-80-MAGS106;g__F1-80-MAGS106;s__
PRES01F07_bin.101	51.72	1.72	100	64.633	202	1939	1841	57853	12648	9393.38	1.89746	90.7501	figshare	k__Bacteria;p__Proteobacteria;c__Gammaproteobacteria;o__Pseudomonadales;f__Pseudomonadaceae;g__Pseudomonas_2;s__Pseudomonas_stutzeri	d__Bacteria;p__Proteobacteria;c__Gammaproteobacteria;o__Pseudomonadales;f__Pseudomonadaceae;g__Pseudomonas_A;s__Pseudomonas_A balearica
PRES01F07_bin.102	61.05	6.93	95.12	66.1252	722	2448	2070	12097	2860	2735.92	1.97533	92.7144	figshare	k__Bacteria;p__Proteobacteria;c__Alphaproteobacteria;o__Sphingomonadales	d__Bacteria;p__Proteobacteria;c__Alphaproteobacteria;o__Sphingomonadales;f__Sphingomonadaceae;g__Sphingopyxis;s__Sphingopyxis terrae
PRES01F07_bin.103	90.03	0.68	0	42.5505	79	1565	1515	84507	38255	22821.2	1.80287	91.5229	figshare	k__Bacteria	d__Bacteria;p__Verrucomicrobiota_A;c__Chlamydiia;o__FEN-1388;f__;g__;s__
PRES01F07_bin.104	63.95	1.72	50	66.7201	108	2515	2449	128307	48385	24491.6	2.64509	92.4606	figshare	k__Bacteria;p__Proteobacteria;c__Betaproteobacteria;o__Burkholderiales;f__Rubrivivax	d__Bacteria;p__Proteobacteria;c__Gammaproteobacteria;o__Burkholderiales;f__Burkholderiaceae;g__Aquabacterium;s__
PRES01F07_bin.105	63.79	0	0	68.3909	299	2834	2672	81489	11322	9231.33	2.76017	91.6653	figshare	k__Bacteria;p__Proteobacteria;c__Gammaproteobacteria;o__Xanthomonadales;f__Xanthomonadaceae	d__Bacteria;p__Proteobacteria;c__Gammaproteobacteria;o__Xanthomonadales;f__Xanthomonadaceae;g__Pseudoxanthomonas_A;s__
PRES01F07_bin.106	54.8	2.82	54.55	50.8305	179	917	765	15660	4986	4452.33	0.796967	96.1372	figshare	k__Bacteria;p__Actinobacteria;c__Actinobacteria;o__Actinomycetales;f__Streptomycetaceae	d__Bacteria;p__Actinobacteriota;c__Actinomycetia;o__Nanopelagicales;f__Nanopelagicaceae;g__MAG-120802;s__
PRES01F07_bin.107	80.85	2	33.33	48.7007	284	1974	1781	35752	8574	7072.75	2.00866	94.4255	figshare	k__Bacteria;p__Bacteroidetes	d__Bacteria;p__Bacteroidota;c__Bacteroidia;o__AKYH767-A;f__;g__;s__
PRES01F07_bin.108	59.02	1.91	50	70.6823	360	2122	1926	24535	7278	5812.32	2.09244	94.7277	figshare	k__Bacteria;p__Planctomycetes;c__Planctomycetia;o__Planctomycetales;f__Planctomycetaceae	d__Bacteria;p__Planctomycetota;c__Phycisphaerae;o__Phycisphaerales;f__SM1A02;g__SYAC01;s__
PRES01F07_bin.109	77.68	1.16	100	53.4028	374	3427	3204	81375	21430	10974.8	4.10457	89.5482	figshare	k__Bacteria;p__Planctomycetes;c__Planctomycetia;o__Planctomycetales;f__Planctomycetaceae	d__Bacteria;p__Planctomycetota;c__Planctomycetes;o__Isosphaerales;f__Isosphaeraceae;g__QWQI01;s__
PRES01F07_bin.10	82.78	8.75	37.14	66.0426	418	2701	2492	46485	7334	5902.57	2.46727	95.034	figshare	k__Bacteria;p__Proteobacteria;c__Betaproteobacteria	d__Bacteria;p__Proteobacteria;c__Gammaproteobacteria;o__Burkholderiales;f__UKL13-2;g__FEB-7;s__
PRES01F07_bin.110	91.62	5.15	27.27	71.3925	437	3394	3249	45399	12936	9271.54	4.05166	93.0547	figshare	k__Bacteria;p__Planctomycetes;c__Planctomycetia;o__Planctomycetales;f__Planctomycetaceae	d__Bacteria;p__Planctomycetota;c__Planctomycetes;o__Pirellulales;f__UBA1268;g__;s__
PRES01F07_bin.111	51.68	1.88	100	51.1334	1712	3662	3014	8908	1981	1899.46	3.25188	93.4546	figshare	k__Bacteria;p__Bacteroidetes;c__Sphingobacteriia;o__Sphingobacteriales;f__Saprospiraceae	d__Bacteria;p__Bacteroidota;c__Bacteroidia;o__Chitinophagales;f__Saprospiraceae;g__M3007;s__
PRES01F07_bin.112	91.2	7.05	47.22	59.6098	185	3628	3524	148359	34352	20018.1	3.70335	94.1198	figshare	k__Bacteria;p__Proteobacteria;c__Betaproteobacteria;o__Burkholderiales;f__Comamonadaceae	d__Bacteria;p__Proteobacteria;c__Gammaproteobacteria;o__Burkholderiales;f__Burkholderiaceae;g__Limnohabitans;s__
PRES01F07_bin.113	55	1.09	0	58.3322	312	1354	1249	14660	4528	4062.35	1.26745	94.9745	figshare	k__Bacteria	d__Bacteria;p__Bacteroidota;c__Kapabacteria;o__Kapabacteriales;f__Kapabacteriaceae;g__;s__
PRES01F07_bin.114	57.76	6.9	20	69.6738	223	2037	1913	30400	9516	8798.15	1.96199	94.7074	figshare	k__Bacteria;p__Actinobacteria;c__Actinobacteria;o__Actinomycetales;f__Streptomycetaceae	d__Bacteria;p__Actinobacteriota;c__Actinomycetia;o__Nanopelagicales;f__S36-B12;g__Mxb001;s__
PRES01F07_bin.115	92.81	1.09	100	56.5087	334	2666	2572	60853	11328	8352.21	2.78964	94.2766	figshare	k__Bacteria;p__Bacteroidetes;c__Cytophagia;o__Cytophagales	d__Bacteria;p__Bacteroidota;c__Bacteroidia;o__Cytophagales;f__Cyclobacteriaceae;g__ELB16-189;s__
PRES01F07_bin.116	89.22	0.81	0	63.262	154	2919	2848	89569	25389	19231.7	2.96169	87.6581	figshare	k__Bacteria;p__Proteobacteria;c__Alphaproteobacteria;o__Rhizobiales;f__Hyphomicrobiaceae;g__Hyphomicrobium	d__Bacteria;p__Proteobacteria;c__Alphaproteobacteria;o__Rhizobiales;f__Hyphomicrobiaceae;g__Hyphomicrobium;s__
PRES01F07_bin.117	88.37	3.12	28.57	66.9184	232	2986	2829	309040	126233	15309.5	3.5518	94.8197	figshare	k__Bacteria;p__Proteobacteria;c__Deltaproteobacteria;o__Myxococcales	d__Bacteria;p__Myxococcota;c__Bradimonadia;o__;f__;g__;s__
PRES01F07_bin.118	62.7	0	0	67.664	422	2566	2376	26433	7418	6232.93	2.6303	92.7037	figshare	k__Bacteria;p__Verrucomicrobia;c__Opitutae;o__Opitutales	d__Bacteria;p__Verrucomicrobiota;c__Verrucomicrobiae;o__Opitutales;f__Opitutaceae;g__Didemnitutus;s__
PRES01F07_bin.119	72.25	2.19	22.22	66.9644	330	1983	1814	20593	6616	5425.45	1.7904	92.548	figshare	k__Bacteria;p__Actinobacteria;c__Actinobacteria;o__Actinomycetales;f__Microbacteriaceae;g__Microbacterium	d__Bacteria;p__Actinobacteriota;c__Actinomycetia;o__Actinomycetales;f__Microbacteriaceae;g__Microbacterium;s__Microbacterium sp002313585
PRES01F07_bin.11	91.74	2.15	100	66.0553	519	3089	2822	40067	8458	6186.87	3.21098	95.0449	figshare	k__Bacteria	d__Bacteria;p__Planctomycetota;c__GCA-002687715;o__GCA-002687715;f__;g__;s__
PRES01F07_bin.120	87.47	7.44	65	70.0191	1113	5082	4381	23938	4793	4066.16	4.52564	94.2509	figshare	k__Bacteria;p__Proteobacteria;c__Alphaproteobacteria;o__Rhodospirillales;f__Rhodospirillaceae	d__Bacteria;p__Proteobacteria;c__Alphaproteobacteria;o__Acetobacterales;f__;g__;s__
PRES01F07_bin.121	93.44	1.91	100	40.3386	125	2030	1913	152309	27012	18587.1	2.32338	94.2169	figshare	k__Bacteria;p__Bacteroidetes	d__Bacteria;p__Bacteroidota;c__Bacteroidia;o__NS11-12g;f__UBA955;g__;s__
PRES01F07_bin.122	80.36	2.56	40	63.1793	327	2082	1936	30133	7147	5607.98	1.83381	95.6857	figshare	k__Bacteria;p__Actinobacteria;c__Actinobacteria	d__Bacteria;p__Actinobacteriota;c__Acidimicrobiia;o__Acidimicrobiales;f__Ilumatobacteraceae;g__UBA2093;s__
PRES01F07_bin.123	73.97	2.44	0	37.3058	232	1559	1348	52869	13245	6807.01	1.57923	94.1022	figshare	k__Bacteria;p__Bacteroidetes	d__Bacteria;p__Bacteroidota;c__Bacteroidia;o__AKYH767;f__B-17BO;g__;s__
PRES01F07_bin.124	75.32	1.34	0	42.9595	327	2283	2007	34255	10904	7152.44	2.33885	87.8759	figshare	k__Bacteria;p__Proteobacteria	d__Bacteria;p__Bdellovibrionota;c__Bdellovibrionia_A;o__UBA1018;f__UBA1018;g__;s__
PRES01F07_bin.125	73.39	1.07	50	66.4225	228	1877	1762	31423	9203	7782.96	1.77452	94.8158	figshare	k__Bacteria;p__Actinobacteria;c__Actinobacteria;o__Actinomycetales;f__Streptomycetaceae	d__Bacteria;p__Actinobacteriota;c__Actinomycetia;o__Nanopelagicales;f__S36-B12;g__UBA10649;s__
PRES01F07_bin.126	64.39	3	64.29	67.3207	733	3039	2648	17626	4044	3558.37	2.60828	91.2864	figshare	k__Bacteria;p__Proteobacteria;c__Alphaproteobacteria;o__Rhizobiales	d__Bacteria;p__Proteobacteria;c__Alphaproteobacteria;o__Rhizobiales;f__Beijerinckiaceae;g__28-YEA-48;s__
PRES01F07_bin.127	85.58	6.11	10	64.4931	279	4058	3867	158567	27490	15138.9	4.22376	95.2332	figshare	k__Bacteria;p__Proteobacteria	d__Bacteria;p__Acidobacteriota;c__Vicinamibacteria;o__Vicinamibacterales;f__UBA2999;g__12-FULL-67-14b;s__
PRES01F07_bin.128	70.43	4.39	70.59	44.1734	622	3036	2502	31550	4817	4513.76	2.80756	89.0654	figshare	k__Bacteria;p__Proteobacteria;c__Gammaproteobacteria;o__Oceanospirillales	d__Bacteria;p__Proteobacteria;c__Gammaproteobacteria;o__Pseudomonadales;f__IMCC2047;g__;s__
PRES01F07_bin.129	54.62	0.86	100	44.7708	491	1918	1489	20952	4963	3377.91	1.65855	93.6635	figshare	k__Bacteria;p__Bacteroidetes	d__Bacteria;p__Bacteroidota;c__Bacteroidia;o__NS11-12g;f__UBA955;g__;s__
PRES01F07_bin.12	63.79	0	0	47.3347	146	1459	1320	33437	11661	9062.72	1.32316	94.957	figshare	k__Bacteria;p__Proteobacteria;c__Betaproteobacteria;o__Burkholderiales;f__Burkholderiaceae	d__Bacteria;p__Proteobacteria;c__Gammaproteobacteria;o__Burkholderiales;f__Burkholderiaceae;g__Polynucleobacter;s__
PRES01F07_bin.130	68.36	1.7	50	43.5151	251	2265	2079	81892	18157	9976.53	2.50411	91.8333	figshare	k__Bacteria;p__Planctomycetes;c__Planctomycetia;o__Planctomycetales;f__Planctomycetaceae	d__Bacteria;p__Planctomycetota;c__Planctomycetes;o__Gemmatales;f__Gemmataceae;g__UBA969;s__UBA969 sp005786805
PRES01F07_bin.131	72.31	6.68	41.67	63.4745	814	3337	2985	29088	3929	3541.4	2.8827	91.6054	figshare	k__Bacteria;p__Proteobacteria;c__Alphaproteobacteria;o__Sphingomonadales;f__Sphingomonadaceae_3;g__Sphingobium	d__Bacteria;p__Proteobacteria;c__Alphaproteobacteria;o__Sphingomonadales;f__Sphingomonadaceae;g__Sphingobium;s__Sphingobium xenophagum
PRES01F07_bin.132	53.88	5.61	30	51.0691	103	1435	1363	99512	24121	14168.9	1.45939	91.9282	figshare	k__Bacteria;p__Proteobacteria;c__Betaproteobacteria;o__Nitrosomonadales;f__Nitrosomonadaceae;g__Nitrosomonas	d__Bacteria;p__Proteobacteria;c__Gammaproteobacteria;o__Burkholderiales;f__Nitrosomonadaceae;g__Nitrosomonas;s__
PRES01F07_bin.133	65.49	1.74	80	72.8465	1038	3484	2894	12947	2779	2686.77	2.78887	94.8134	figshare	k__Bacteria;p__Proteobacteria;c__Alphaproteobacteria;o__Rhodospirillales;f__Rhodospirillaceae	d__Bacteria;p__Proteobacteria;c__Alphaproteobacteria;o__Acetobacterales;f__;g__;s__
PRES01F07_bin.134	54.34	0.04	0	61.2688	190	1570	1525	45806	12979	9060.69	1.72153	93.6014	figshare	k__Bacteria;p__Verrucomicrobia;c__Verrucomicrobiae;o__Verrucomicrobiales;f__Verrucomicrobiaceae	d__Bacteria;p__Verrucomicrobiota;c__Verrucomicrobiae;o__Verrucomicrobiales;f__Verrucomicrobiaceae;g__Prosthecobacter;s__
PRES01F07_bin.135	79.37	2.76	4.55	54.1338	285	2585	2410	48866	14846	8673.21	2.47187	92.5095	figshare	k__Bacteria;p__Proteobacteria;c__Gammaproteobacteria;o__Oceanospirillales;f__Oceanospirillaceae	d__Bacteria;p__Proteobacteria;c__Gammaproteobacteria;o__Pseudomonadales;f__Saccharospirillaceae_A;g__Oleibacter;s__
PRES01F07_bin.136	96.68	2.84	0	42.5411	50	1382	1317	127710	38248	28638.3	1.43192	93.3864	figshare	k__Bacteria;p__Proteobacteria;c__Alphaproteobacteria;o__Rickettsiales	d__Bacteria;p__Proteobacteria;c__Alphaproteobacteria;o__Rickettsiales;f__UBA1997;g__UBA2645;s__
PRES01F07_bin.137	89.35	1.23	75	68.7465	189	2533	2420	50230	17025	13247.5	2.50378	94.2236	figshare	k__Bacteria;p__Actinobacteria;c__Actinobacteria;o__Actinomycetales;f__Streptomycetaceae	d__Bacteria;p__Actinobacteriota;c__Actinomycetia;o__Nanopelagicales;f__S36-B12;g__;s__
PRES01F07_bin.138	53.45	0	0	40.2726	404	2049	1692	24185	7055	4774.69	1.92897	93.7332	figshare	k__Bacteria;p__Bacteroidetes	d__Bacteria;p__Bacteroidota;c__Bacteroidia;o__AKYH767;f__UBA4408;g__;s__
PRES01F07_bin.139	75.86	1.72	100	59.473	129	1332	1269	62063	14739	9897.15	1.27673	95.7557	figshare	k__Bacteria;p__Proteobacteria;c__Betaproteobacteria	d__Bacteria;p__Proteobacteria;c__Gammaproteobacteria;o__Burkholderiales;f__Burkholderiaceae;g__UBA954;s__
PRES01F07_bin.13	88.66	4.04	31.25	63.3033	288	4331	4177	226431	27989	15531.4	4.47305	89.9365	figshare	k__Bacteria;p__Proteobacteria;c__Alphaproteobacteria;o__Sphingomonadales;f__Sphingomonadaceae;g__Novosphingobium	d__Bacteria;p__Proteobacteria;c__Alphaproteobacteria;o__Sphingomonadales;f__Sphingomonadaceae;g__Novosphingobium;s__Novosphingobium mathurense
PRES01F07_bin.140	75.3	1.88	20	56.715	245	1938	1859	34729	8847	7572.29	1.85521	92.0423	figshare	k__Bacteria;p__Proteobacteria;c__Gammaproteobacteria;o__Methylococcales;f__Methylococcaceae;g__Methylococcus	d__Bacteria;p__Proteobacteria;c__Gammaproteobacteria;o__Methylococcales;f__Methylococcaceae;g__UBA6136;s__
PRES01F07_bin.141	57.84	4	34.29	57.342	289	1602	1380	41441	9710	4719.96	1.36407	95.4059	figshare	k__Bacteria;p__Proteobacteria;c__Betaproteobacteria	d__Bacteria;p__Proteobacteria;c__Gammaproteobacteria;o__Burkholderiales;f__Burkholderiaceae;g__UBA954;s__
PRES01F07_bin.142	64.54	2.13	60	40.3771	339	1835	1538	30133	5895	5111.81	1.7329	94.7868	figshare	k__Bacteria;p__Bacteroidetes;c__Sphingobacteriia;o__Sphingobacteriales;f__Chitinophagaceae;g__Sediminibacterium	d__Bacteria;p__Bacteroidota;c__Bacteroidia;o__Chitinophagales;f__Chitinophagaceae;g__Sediminibacterium;s__
PRES01F07_bin.143	76.59	1.68	40	31.8721	483	2763	2347	25568	6440	5337.04	2.57779	91.4933	figshare	k__Bacteria;p__Bacteroidetes	d__Bacteria;p__Bacteroidota;c__Bacteroidia;o__AKYH767;f__B-17BO;g__UBA4416;s__
PRES01F07_bin.144	69.59	4	0	45.6656	274	1258	1054	32255	7430	4522.42	1.23914	90.8614	figshare	k__Bacteria;p__Spirochaetes;c__Spirochaetia	d__Bacteria;p__Margulisbacteria;c__Marinamargulisbacteria;o__SXXA01;f__SXXA01;g__SXXA01;s__SXXA01 sp005791325
PRES01F07_bin.145	74.39	8.91	55.56	61.8604	189	2972	2913	79065	22709	15624.4	2.95302	93.7648	figshare	k__Bacteria;p__Proteobacteria;c__Betaproteobacteria;o__Burkholderiales;f__Comamonadaceae	d__Bacteria;p__Proteobacteria;c__Gammaproteobacteria;o__Burkholderiales;f__Burkholderiaceae;g__Limnohabitans;s__
PRES01F07_bin.146	66.97	7.76	20	47.0713	168	1247	1099	30455	8704	6591.46	1.10736	95.6504	figshare	k__Bacteria;p__Actinobacteria;c__Actinobacteria;o__Actinomycetales;f__Streptomycetaceae	d__Bacteria;p__Actinobacteriota;c__Actinomycetia;o__Nanopelagicales;f__Nanopelagicaceae;g__Planktophila;s__
PRES01F07_bin.147	85.19	1.72	50	59.539	389	2916	2789	52725	11555	8500.49	3.30669	91.688	figshare	k__Bacteria;p__Verrucomicrobia;c__Verrucomicrobiae;o__Verrucomicrobiales;f__Verrucomicrobiaceae	d__Bacteria;p__Verrucomicrobiota;c__Verrucomicrobiae;o__Chthoniobacterales;f__Chthoniobacteraceae;g__Chth-196;s__
PRES01F07_bin.148	66.72	2.59	100	70.9795	330	2561	2371	29993	8921	7718.85	2.54722	93.2753	figshare	k__Bacteria;p__Proteobacteria;c__Betaproteobacteria	d__Bacteria;p__Proteobacteria;c__Gammaproteobacteria;o__Burkholderiales;f__Ga0077523;g__Ga0077526;s__
PRES01F07_bin.149	59.01	2.14	0	73.2159	535	2241	1906	13057	3942	3650.13	1.95282	93.739	figshare	k__Bacteria;p__Actinobacteria;c__Actinobacteria	d__Bacteria;p__Actinobacteriota;c__Acidimicrobiia;o__Acidimicrobiales;f__Microtrichaceae;g__;s__
PRES01F07_bin.14	54.31	4.31	66.67	45.419	173	1232	1069	24691	7906	6273.65	1.08534	93.9514	figshare	k__Bacteria;p__Proteobacteria;c__Betaproteobacteria;o__Methylophilales;f__Methylophilaceae	d__Bacteria;p__Proteobacteria;c__Gammaproteobacteria;o__Burkholderiales;f__Methylophilaceae;g__Methylopumilus_A;s__
PRES01F07_bin.150	93.88	2.08	66.67	60.4034	136	1724	1660	86611	15195	12084.1	1.64344	95.6562	figshare	k__Bacteria;p__Proteobacteria;c__Betaproteobacteria;o__Burkholderiales	d__Bacteria;p__Proteobacteria;c__Gammaproteobacteria;o__Burkholderiales;f__Burkholderiaceae;g__UBA954;s__
PRES01F07_bin.151	68.28	1.72	0	63.0604	341	2739	2608	52553	9315	7872.17	2.68441	94.1113	figshare	k__Bacteria;p__Proteobacteria;c__Betaproteobacteria;o__Burkholderiales	d__Bacteria;p__Proteobacteria;c__Gammaproteobacteria;o__Burkholderiales;f__Burkholderiaceae;g__SYIM01;s__
PRES01F07_bin.152	62.55	5.17	100	40.6227	266	1094	882	10481	3367	3204.12	0.852296	95.2671	figshare	k__Bacteria;p__Actinobacteria;c__Actinobacteria;o__Actinomycetales	d__Bacteria;p__Actinobacteriota;c__Actinomycetia;o__Nanopelagicales;f__Nanopelagicaceae;g__;s__
PRES01F07_bin.153	66.38	1.72	100	68.7942	256	1930	1780	29020	8160	7129.93	1.82526	93.5336	figshare	k__Bacteria;p__Proteobacteria;c__Betaproteobacteria;o__Burkholderiales;f__Comamonadaceae	d__Bacteria;p__Proteobacteria;c__Gammaproteobacteria;o__Burkholderiales;f__Burkholderiaceae;g__Malikia;s__
PRES01F07_bin.154	57.68	8.7	5.88	63.9187	801	2378	1973	11329	2880	2179.94	1.74613	94.4125	figshare	k__Bacteria;p__Actinobacteria;c__Actinobacteria	d__Bacteria;p__Actinobacteriota;c__Acidimicrobiia;o__Acidimicrobiales;f__UBA8139;g__F1-20-MAGs160;s__
PRES01F07_bin.155	76.83	6.98	70	62.0203	201	1637	1544	29583	9034	7421.62	1.49175	95.5252	figshare	k__Bacteria;p__Actinobacteria;c__Actinobacteria	d__Bacteria;p__Actinobacteriota;c__Acidimicrobiia;o__Acidimicrobiales;f__Ilumatobacteraceae;g__F1-60-MAGs027;s__F1-60-MAGs027 sp005793785
PRES01F07_bin.156	52.82	9.98	7.81	44.8967	801	2309	1789	9032	2814	2677.33	2.14454	82.8382	figshare	k__Bacteria;p__Cyanobacteria;c__Chroococcales;o__Chroococcales	d__Bacteria;p__Cyanobacteria;c__Cyanobacteriia;o__Cyanobacteriales;f__Microcystaceae;g__Microcystis;s__
PRES01F07_bin.157	60.42	2.8	50	65.8139	431	1701	1483	14838	3748	3424.04	1.47576	94.4057	figshare	k__Bacteria;p__Proteobacteria;c__Betaproteobacteria;o__Burkholderiales;f__Rubrivivax	d__Bacteria;p__Proteobacteria;c__Gammaproteobacteria;o__Burkholderiales;f__Burkholderiaceae;g__QOAZ01;s__
PRES01F07_bin.158	80.93	0.84	0	72.8321	558	3705	3321	29377	7470	6645.83	3.70837	95.568	figshare	k__Bacteria;p__Proteobacteria;c__Deltaproteobacteria	d__Bacteria;p__Myxococcota;c__UBA796;o__UBA796;f__GCA-2862545;g__;s__
PRES01F07_bin.159	76.42	1.2	50	63.6694	315	3120	3078	43203	16806	12161.2	3.83079	92.8689	figshare	k__Bacteria;p__Planctomycetes;c__Planctomycetia;o__Planctomycetales;f__Planctomycetaceae	d__Bacteria;p__Planctomycetota;c__Planctomycetes;o__Gemmatales;f__Gemmataceae;g__;s__
PRES01F07_bin.15	91.84	2.99	25	58.8833	187	1695	1573	48717	12713	8409.9	1.57265	95.8969	figshare	k__Bacteria;p__Actinobacteria;c__Actinobacteria	d__Bacteria;p__Actinobacteriota;c__Acidimicrobiia;o__Acidimicrobiales;f__RAAP-2;g__;s__
PRES01F07_bin.160	82.47	2.89	50	53.5671	148	1665	1524	54566	14211	10384.2	1.53686	95.6495	figshare	k__Bacteria;p__Actinobacteria;c__Actinobacteria;o__Actinomycetales	d__Bacteria;p__Actinobacteriota;c__Actinomycetia;o__Nanopelagicales;f__Nanopelagicaceae;g__GCA-2737595;s__
PRES01F07_bin.161	84.56	5.43	63.64	68.6549	416	2076	1884	47002	5680	4820.73	2.00542	94.6628	figshare	k__Bacteria;p__Verrucomicrobia;c__Opitutae;o__Opitutales	d__Bacteria;p__Verrucomicrobiota;c__Verrucomicrobiae;o__Opitutales;f__UBA953;g__UBA953;s__
PRES01F07_bin.162	58.97	0	0	65.4136	309	4574	4395	75164	21750	15329.3	4.73676	90.3094	figshare	k__Bacteria;p__Proteobacteria;c__Gammaproteobacteria;o__Pseudomonadales;f__Pseudomonadaceae;g__Pseudomonas;s__Pseudomonas_mendocina	d__Bacteria;p__Proteobacteria;c__Gammaproteobacteria;o__Pseudomonadales;f__Pseudomonadaceae;g__Pseudomonas_E;s__Pseudomonas_E oleovorans_A
PRES01F07_bin.163	66.38	2.59	100	69.5866	498	2457	2102	21353	4370	3876.13	1.93031	92.2391	figshare	k__Bacteria;p__Cyanobacteria;c__Chroococcales;o__Chroococcales;f__Cyanobium	d__Bacteria;p__Cyanobacteria;c__Cyanobacteriia;o__PCC-6307;f__Cyanobiaceae;g__Vulcanococcus;s__
PRES01F07_bin.164	54.3	8.07	16.07	36.0257	503	1774	1332	13003	2936	2854.92	1.43603	93.165	figshare	k__Bacteria;p__Bacteroidetes;c__Flavobacteriia;o__Flavobacteriales;f__Flavobacteriaceae	d__Bacteria;p__Bacteroidota;c__Bacteroidia;o__AKYH767-A;f__;g__;s__
PRES01F07_bin.165	98.71	0.66	60	38.4471	102	3143	3088	126619	54579	32215.4	3.28597	88.7343	figshare	k__Bacteria;p__Proteobacteria;c__Gammaproteobacteria;o__Pseudomonadales;f__Moraxellaceae;g__Acinetobacter;s__Acinetobacter_junii	d__Bacteria;p__Proteobacteria;c__Gammaproteobacteria;o__Pseudomonadales;f__Moraxellaceae;g__Acinetobacter;s__Acinetobacter junii
PRES01F07_bin.166	63.6	2.85	40	61.5427	854	2886	2662	16729	3860	3477.43	2.96972	90.1339	figshare	k__Bacteria;p__Acidobacteria	d__Bacteria;p__Acidobacteriota;c__Blastocatellia;o__Pyrinomonadales;f__;g__;s__
PRES01F07_bin.167	59.95	1.72	100	44.8036	531	2801	2319	43801	5742	5130.02	2.72404	87.8516	figshare	k__Bacteria;p__Proteobacteria;c__Gammaproteobacteria;o__Alteromonadales;f__Alteromonadaceae;g__Alteromonas;s__Alteromonas_macleodii	d__Bacteria;p__Proteobacteria;c__Gammaproteobacteria;o__Enterobacterales;f__Alteromonadaceae;g__Alteromonas;s__Alteromonas macleodii
PRES01F07_bin.168	65.25	6.42	85.71	66.6427	353	2669	2522	43802	9685	8432.8	2.97678	91.5766	figshare	k__Bacteria;p__Verrucomicrobia;c__Verrucomicrobiae;o__Verrucomicrobiales	d__Bacteria;p__Verrucomicrobiota;c__Verrucomicrobiae;o__Pedosphaerales;f__UBA9464;g__SXXZ01;s__
PRES01F07_bin.169	50.52	1.72	0	39.4463	255	1480	1219	25109	5974	5574.88	1.42159	95.6188	figshare	k__Bacteria;p__Bacteroidetes;c__Flavobacteriia;o__Flavobacteriales;f__Cryomorphaceae	d__Bacteria;p__Bacteroidota;c__Bacteroidia;o__Flavobacteriales;f__Crocinitomicaceae;g__UBA952;s__
PRES01F07_bin.16	62.41	5.17	75	60.2007	441	3248	3017	46281	8420	6535.46	2.88214	91.8822	figshare	k__Bacteria;p__Proteobacteria	d__Bacteria;p__Proteobacteria;c__Gammaproteobacteria;o__Burkholderiales;f__SG8-41;g__Ga0077527;s__
PRES01F07_bin.170	85.52	1.93	44.44	49.991	301	2521	2399	50797	11510	8964.28	2.69825	93.8111	figshare	k__Bacteria;p__Bacteroidetes;c__Cytophagia;o__Cytophagales;f__Cytophagaceae	d__Bacteria;p__Bacteroidota;c__Bacteroidia;o__Cytophagales;f__Catalimonadaceae;g__;s__
PRES01F07_bin.171	54.09	1.55	50	63.8116	233	1664	1553	25267	7563	6844.83	1.59485	96.0331	figshare	k__Bacteria;p__Proteobacteria;c__Gammaproteobacteria;o__Xanthomonadales	d__Bacteria;p__Proteobacteria;c__Gammaproteobacteria;o__Steroidobacterales;f__Steroidobacteraceae;g__UBA964;s__
PRES01F07_bin.172	75.49	0.94	0	62.549	287	2045	1949	23053	8051	6916.51	1.98504	91.7207	figshare	k__Bacteria;p__Chloroflexi	d__Bacteria;p__Chloroflexota;c__Chloroflexia;o__Thermomicrobiales;f__UBA6265;g__;s__
PRES01F07_bin.173	86.33	0	0	39.4177	117	2442	2355	130861	55355	23075.3	2.69981	90.817	figshare	k__Bacteria;p__Proteobacteria	d__Bacteria;p__Bdellovibrionota;c__Oligoflexia;o__Oligoflexales;f__Bog-1112;g__BOG-1112;s__
PRES01F07_bin.174	68.1	4.31	66.67	40.6239	351	2121	1821	27113	7577	5864.04	2.05828	95.879	figshare	k__Bacteria;p__Bacteroidetes;c__Flavobacteriia;o__Flavobacteriales	d__Bacteria;p__Bacteroidota;c__Bacteroidia;o__Flavobacteriales;f__UA16;g__UBA4660;s__
PRES01F07_bin.175	91.14	4.2	11.11	29.3362	210	4137	3981	148234	35955	19444.6	4.08337	91.7143	figshare	k__Bacteria;p__Proteobacteria	d__Bacteria;p__Bdellovibrionota;c__Oligoflexia;o__Silvanigrellales;f__Silvanigrellaceae;g__Silvanigrella;s__
PRES01F07_bin.176	63.86	1.67	75	43.9675	490	2159	1696	20400	4344	3987	1.95363	93.3537	figshare	k__Bacteria;p__Bacteroidetes	d__Bacteria;p__Bacteroidota;c__Bacteroidia;o__AKYH767;f__Palsa-965;g__GCA-2737665;s__
PRES01F07_bin.177	77.18	2.2	0	71.4285	267	2430	2314	44628	9927	9349.61	2.49635	94.936	figshare	k__Bacteria	d__Bacteria;p__Gemmatimonadota;c__Gemmatimonadetes;o__Gemmatimonadales;f__Gemmatimonadaceae;g__Fen-1231;s__
PRES01F07_bin.178	53.45	0	0	34.9788	184	890	753	24350	4864	3910.13	0.719464	95.3891	figshare	k__Bacteria;p__Actinobacteria;c__Actinobacteria;o__Actinomycetales;f__Streptomycetaceae	d__Bacteria;p__Actinobacteriota;c__Actinomycetia;o__Nanopelagicales;f__AcAMD-5;g__ATZT02;s__
PRES01F07_bin.179	82.59	4.8	72.22	61.497	313	2259	2161	33975	8817	6623.05	2.07301	89.5635	figshare	k__Bacteria;p__Proteobacteria;c__Alphaproteobacteria;o__Rhizobiales;f__Methylocystaceae;g__Methylocystis	d__Bacteria;p__Proteobacteria;c__Alphaproteobacteria;o__Rhizobiales;f__Beijerinckiaceae;g__Methylocystis;s__
PRES01F07_bin.17	76.98	1.23	0	37.9085	338	2127	1816	22415	6627	5238.61	1.77065	93.7675	figshare	k__Bacteria;p__Proteobacteria;c__Epsilonproteobacteria;o__Campylobacterales;f__Campylobacteraceae;g__Sulfurospirillum	d__Bacteria;p__Campylobacterota;c__Campylobacteria;o__Campylobacterales;f__Sulfurospirillaceae;g__Sulfurospirillum;s__Sulfurospirillum sp001548035
PRES01F07_bin.180	56.69	5.17	33.33	58.1966	437	2307	2047	61623	9882	4628.95	2.02285	93.2672	figshare	k__Bacteria;p__Proteobacteria;c__Alphaproteobacteria;o__Sphingomonadales	d__Bacteria;p__Proteobacteria;c__Alphaproteobacteria;o__Sphingomonadales;f__Sphingomonadaceae;g__UBA1936;s__
PRES01F07_bin.181	57.52	5.17	75	48.6126	125	859	759	19538	6399	6032.89	0.754111	96.1787	figshare	k__Bacteria;p__Actinobacteria;c__Actinobacteria;o__Actinomycetales	d__Bacteria;p__Actinobacteriota;c__Actinomycetia;o__Nanopelagicales;f__Nanopelagicaceae;g__Planktophila;s__
PRES01F07_bin.182	69.95	6.06	41.67	47.5675	2565	5874	4173	12288	1874	1824.14	4.67892	91.5745	figshare	k__Bacteria;p__Planctomycetes;c__Planctomycetia;o__Planctomycetales;f__Planctomycetaceae	d__Bacteria;p__Planctomycetota;c__Planctomycetes;o__Gemmatales;f__Gemmataceae;g__;s__
PRES01F07_bin.183	63.4	0	0	63.4407	130	1223	1151	32245	10682	9049.38	1.17642	96.0127	figshare	k__Bacteria;p__Proteobacteria;c__Gammaproteobacteria;o__Xanthomonadales	d__Bacteria;p__Proteobacteria;c__Gammaproteobacteria;o__Steroidobacterales;f__Steroidobacteraceae;g__UBA964;s__
PRES01F07_bin.184	55.24	0	0	29.0673	80	707	652	26534	10637	9049.39	0.723951	89.8327	figshare	k__Bacteria;p__Proteobacteria;c__Alphaproteobacteria;o__Rickettsiales	d__Bacteria;p__Proteobacteria;c__Alphaproteobacteria;o__Rickettsiales;f__UBA1997;g__SYAR01;s__
PRES01F07_bin.185	51.77	1.61	33.33	70.7349	980	3617	3137	14097	3917	3680.79	3.60717	92.2074	figshare	k__Bacteria;p__Proteobacteria;c__Deltaproteobacteria;o__Myxococcales	d__Bacteria;p__Myxococcota;c__UBA727;o__UBA727;f__GCA-2721815;g__;s__
PRES01F07_bin.186	57.76	6.9	0	59.5395	948	3559	3260	15139	3456	3187.08	3.02135	90.6633	figshare	k__Bacteria;p__Proteobacteria;c__Gammaproteobacteria;o__Oceanospirillales;f__Alteromonadaceae_2;g__Marinobacter	d__Bacteria;p__Proteobacteria;c__Gammaproteobacteria;o__Pseudomonadales;f__Oleiphilaceae;g__Marinobacter;s__
PRES01F07_bin.187	75.1	7.03	28.57	65.9571	607	3309	2982	83106	10983	4768.33	2.89438	92.8677	figshare	k__Bacteria;p__Actinobacteria;c__Actinobacteria;o__Actinomycetales;f__Streptomycetaceae	d__Bacteria;p__Actinobacteriota;c__Actinomycetia;o__Nanopelagicales;f__S36-B12;g__;s__
PRES01F07_bin.188	87.56	1.52	57.14	33.2336	138	1757	1644	60684	17352	13148.5	1.81449	95.0397	figshare	k__Bacteria;p__Bacteroidetes;c__Sphingobacteriia;o__Sphingobacteriales;f__Sphingobacteriaceae	d__Bacteria;p__Bacteroidota;c__Bacteroidia;o__Sphingobacteriales;f__;g__;s__
PRES01F07_bin.189	66.38	3.45	50	61.1085	460	2838	2630	28415	6798	5363.59	2.46725	95.0669	figshare	k__Bacteria;p__Proteobacteria;c__Betaproteobacteria;o__Burkholderiales;f__Comamonadaceae	d__Bacteria;p__Proteobacteria;c__Gammaproteobacteria;o__Burkholderiales;f__Burkholderiaceae;g__Limnohabitans;s__
PRES01F07_bin.18	90.91	7.76	45.45	50.403	122	2292	2152	112885	38862	19247.7	2.34822	88.8312	figshare	k__Bacteria;p__Proteobacteria;c__Betaproteobacteria;o__Nitrosomonadales;f__Nitrosomonadaceae;g__Nitrosomonas	d__Bacteria;p__Proteobacteria;c__Gammaproteobacteria;o__Burkholderiales;f__Nitrosomonadaceae;g__Nitrosomonas;s__
PRES01F07_bin.190	88.79	8.98	14.29	35.6694	183	3095	2923	109262	22615	16572.2	3.03271	94.5107	figshare	k__Bacteria;p__Proteobacteria	d__Bacteria;p__Bdellovibrionota;c__Bacteriovoracia;o__Bacteriovoracales;f__Bacteriovoracaceae;g__Bacteriovorax;s__
PRES01F07_bin.191	59.72	1.48	33.33	43.4158	283	1491	1243	14967	5482	4932.2	1.39581	96.044	figshare	k__Bacteria;p__Bacteroidetes;c__Sphingobacteriia;o__Sphingobacteriales;f__Chitinophagaceae	d__Bacteria;p__Bacteroidota;c__Bacteroidia;o__Chitinophagales;f__Chitinophagaceae;g__SXYR01;s__
PRES01F07_bin.192	57.55	8.78	57.14	60.1724	614	3186	2897	55990	5550	4503.49	2.76514	94.8559	figshare	k__Bacteria;p__Proteobacteria;c__Betaproteobacteria;o__Burkholderiales;f__Comamonadaceae	d__Bacteria;p__Proteobacteria;c__Gammaproteobacteria;o__Burkholderiales;f__Burkholderiaceae;g__Limnohabitans;s__
PRES01F07_bin.193	63	4.07	35.71	65.9846	780	3442	3114	26163	4583	3997.02	3.11767	94.1109	figshare	k__Bacteria;p__Proteobacteria;c__Gammaproteobacteria	d__Bacteria;p__Proteobacteria;c__Gammaproteobacteria;o__Pseudomonadales;f__UBA5518;g__UBA5518;s__
PRES01F07_bin.194	74.36	0.79	33.33	67.5216	129	1993	1943	62945	22366	16056	2.07122	95.1611	figshare	k__Bacteria;p__Actinobacteria;c__Actinobacteria;o__Actinomycetales;f__Streptomycetaceae	d__Bacteria;p__Actinobacteriota;c__Actinomycetia;o__Nanopelagicales;f__S36-B12;g__;s__
PRES01F07_bin.195	63.84	3.26	29.41	67.751	363	2303	2088	34990	7073	5910.67	2.14557	95.8535	figshare	k__Bacteria;p__Proteobacteria;c__Gammaproteobacteria;o__Xanthomonadales	d__Bacteria;p__Proteobacteria;c__Gammaproteobacteria;o__Steroidobacterales;f__Steroidobacteraceae;g__ZC4RG30;s__
PRES01F07_bin.196	59.65	7.02	50	44.9014	443	1990	1637	18380	5252	4231.06	1.87436	89.1626	figshare	k__Bacteria;p__Proteobacteria;c__Deltaproteobacteria	d__Bacteria;p__Bdellovibrionota;c__Bdellovibrionia_A;o__UBA1018;f__UBA1018;g__;s__
PRES01F07_bin.197	92.48	1.36	60	55.4255	190	2393	2314	76151	18145	12566.5	2.38763	95.3308	figshare	k__Bacteria;p__Proteobacteria;c__Gammaproteobacteria	d__Bacteria;p__Proteobacteria;c__Gammaproteobacteria;o__Pseudomonadales;f__UBA7239;g__;s__
PRES01F07_bin.198	66.14	5.17	66.67	39.1162	406	2033	1688	27322	5386	4636.09	1.88225	92.792	figshare	k__Bacteria;p__Bacteroidetes;c__Flavobacteriia;o__Flavobacteriales;f__Flavobacteriaceae;g__Flavobacterium	d__Bacteria;p__Bacteroidota;c__Bacteroidia;o__Flavobacteriales;f__Flavobacteriaceae;g__Flavobacterium;s__
PRES01F07_bin.199	65.52	3.45	0	38.6417	261	1766	1525	24480	8609	7268.93	1.89719	94.2336	figshare	k__Bacteria;p__Bacteroidetes	d__Bacteria;p__Bacteroidota;c__Bacteroidia;o__NS11-12g;f__UBA955;g__;s__
PRES01F07_bin.19	53.43	7.76	20	62.3918	1255	3412	2703	12183	2450	1900.07	2.38458	93.05	figshare	k__Bacteria;p__Proteobacteria;c__Alphaproteobacteria;o__Rhodospirillales;f__Acetobacteraceae	d__Bacteria;p__Proteobacteria;c__Alphaproteobacteria;o__Acetobacterales;f__Acetobacteraceae;g__Ga0074136;s__
PRES01F07_bin.1	56.53	0	0	36.4565	126	718	616	24705	6287	5404.2	0.680929	90.7591	figshare	k__Bacteria;p__Proteobacteria;c__Alphaproteobacteria;o__Rickettsiales	d__Bacteria;p__Dependentiae;c__Babeliae;o__Babeliales;f__RVW-14;g__;s__
PRES01F07_bin.200	64.66	0	0	39.1998	327	1950	1641	30945	9513	6277.26	2.05266	90.9468	figshare	k__Bacteria;p__Bacteroidetes	d__Bacteria;p__Bacteroidota;c__Bacteroidia;o__AKYH767;f__UBA4408;g__;s__
PRES01F07_bin.201	70.58	3.41	0	62.7189	376	2755	2581	30929	8245	6987.25	2.62721	91.4623	figshare	k__Bacteria;p__Verrucomicrobia;c__Verrucomicrobiae;o__Verrucomicrobiales	d__Bacteria;p__Proteobacteria;c__Alphaproteobacteria;o__Rhodospirillales;f__Rhodospirillaceae;g__UBA11612;s__
PRES01F07_bin.202	73	1.75	66.67	56.2424	179	1208	1069	31327	7212	6094.15	1.09085	94.5332	figshare	k__Bacteria;p__Actinobacteria;c__Actinobacteria;o__Actinomycetales;f__Microbacteriaceae	d__Bacteria;p__Actinobacteriota;c__Actinomycetia;o__Actinomycetales;f__Microbacteriaceae;g__;s__
PRES01F07_bin.203	67.39	0.55	100	32.9369	329	1629	1406	27221	5595	5109.64	1.68107	94.5558	figshare	k__Bacteria	d__Bacteria;p__Bacteroidota;c__Kapabacteria;o__Kapabacteriales;f__UBA961;g__;s__
PRES01F07_bin.204	62.67	1.69	33.33	56.6944	348	2057	1931	43640	7649	6452.19	2.24536	91.7766	figshare	k__Bacteria;p__Verrucomicrobia;c__Verrucomicrobiae;o__Verrucomicrobiales	d__Bacteria;p__Verrucomicrobiota;c__Verrucomicrobiae;o__Pedosphaerales;f__UBA9464;g__UBA9464;s__
PRES01F07_bin.205	81.38	6.03	80	55.7938	212	1984	1859	46377	12603	8551.77	1.81298	95.754	figshare	k__Bacteria;p__Actinobacteria;c__Actinobacteria	d__Bacteria;p__Actinobacteriota;c__Acidimicrobiia;o__Acidimicrobiales;f__Ilumatobacteraceae;g__UBA2093;s__
PRES01F07_bin.206	91.62	1.35	66.67	39.5785	233	2048	1822	66630	13474	8980.15	2.09237	96.1358	figshare	k__Bacteria;p__Bacteroidetes;c__Flavobacteriia;o__Flavobacteriales;f__Cryomorphaceae	d__Bacteria;p__Bacteroidota;c__Bacteroidia;o__Flavobacteriales;f__Crocinitomicaceae;g__UBA952;s__
PRES01F07_bin.207	79.37	7.2	66.67	67.0658	460	1787	1489	16965	3352	3190.4	1.46758	94.2805	figshare	k__Bacteria;p__Actinobacteria;c__Actinobacteria	d__Bacteria;p__Actinobacteriota;c__Thermoleophilia;o__Solirubrobacterales;f__70-9;g__67-14;s__
PRES01F07_bin.208	74.35	3.22	37.5	59.4012	403	2902	2865	66265	15799	8445.73	3.40363	93.9653	figshare	k__Bacteria;p__Verrucomicrobia;c__Verrucomicrobiae;o__Verrucomicrobiales;f__Verrucomicrobiaceae	d__Bacteria;p__Verrucomicrobiota;c__Verrucomicrobiae;o__Chthoniobacterales;f__Chthoniobacteraceae;g__Chth-196;s__
PRES01F07_bin.209	81.19	2.59	100	66.0944	634	3215	2920	27963	5869	4647.04	2.94623	91.8318	figshare	k__Bacteria;p__Proteobacteria;c__Gammaproteobacteria;o__Oceanospirillales;f__Alcanivoracaceae;g__Alcanivorax	d__Bacteria;p__Proteobacteria;c__Gammaproteobacteria;o__Pseudomonadales;f__Alcanivoracaceae;g__Alcanivorax;s__Alcanivorax sp002354605
PRES01F07_bin.20	56.3	3.83	0	29.9237	163	780	644	28033	8067	3725.93	0.607327	95.305	figshare	k__Bacteria;p__Proteobacteria;c__Alphaproteobacteria;o__Rickettsiales;f__Pelagibacteraceae	d__Bacteria;p__Proteobacteria;c__Alphaproteobacteria;o__Pelagibacterales;f__Pelagibacteraceae;g__Fonsibacter;s__
PRES01F07_bin.210	92.41	3.02	62.5	35.6199	266	2525	2248	51261	13951	9994.11	2.65843	93.5265	figshare	k__Bacteria;p__Bacteroidetes	d__Bacteria;p__Bacteroidota;c__Bacteroidia;o__AKYH767;f__B-17BO;g__PALSA-968;s__
PRES01F07_bin.211	51.21	3.45	0	65.6739	635	2757	2422	17174	4141	3569.05	2.26635	94.9264	figshare	k__Bacteria;p__Proteobacteria;c__Betaproteobacteria;o__Burkholderiales;f__Comamonadaceae	d__Bacteria;p__Proteobacteria;c__Gammaproteobacteria;o__Burkholderiales;f__Burkholderiaceae;g__Limnohabitans;s__
PRES01F07_bin.212	59.12	6.9	50	60.1149	423	1990	1804	30309	4243	3763.84	1.59211	95.8664	figshare	k__Bacteria;p__Actinobacteria;c__Actinobacteria	d__Bacteria;p__Actinobacteriota;c__Acidimicrobiia;o__Acidimicrobiales;f__Ilumatobacteraceae;g__;s__
PRES01F07_bin.213	50.54	2.31	10	64.0345	112	1295	1243	64700	17213	12077.6	1.35269	95.9323	figshare	k__Bacteria;p__Proteobacteria;c__Gammaproteobacteria	d__Bacteria;p__Proteobacteria;c__Gammaproteobacteria;o__Steroidobacterales;f__Steroidobacteraceae;g__UBA964;s__
PRES01F07_bin.214	54.24	5.13	50	60.4727	331	1433	1270	18897	3963	3514.49	1.1633	95.573	figshare	k__Bacteria;p__Actinobacteria;c__Actinobacteria	d__Bacteria;p__Actinobacteriota;c__Acidimicrobiia;o__Acidimicrobiales;f__Ilumatobacteraceae;g__F1-60-MAGs027;s__
PRES01F07_bin.215	55.66	3.7	37.5	37.5412	298	1048	773	10945	3107	2999.6	0.893881	93.9324	figshare	k__Bacteria;p__Chlamydiae;c__Chlamydiia;o__Chlamydiales	d__Bacteria;p__Verrucomicrobiota_A;c__Chlamydiia;o__Parachlamydiales;f__Simkaniaceae;g__;s__
PRES01F07_bin.216	79.62	6.12	26.09	48.4348	323	2156	1843	26815	6498	5992.89	1.9357	90.9536	figshare	k__Bacteria;p__Proteobacteria;c__Betaproteobacteria;o__Burkholderiales	d__Bacteria;p__Proteobacteria;c__Gammaproteobacteria;o__Burkholderiales;f__Burkholderiaceae;g__SYFN01;s__
PRES01F07_bin.217	58.63	9.05	5.88	46.6639	1268	2938	2155	16172	2063	1958.84	2.4838	86.0203	figshare	k__Bacteria;p__Bacteroidetes;c__Sphingobacteriia;o__Sphingobacteriales;f__Saprospiraceae	d__Bacteria;p__Bacteroidota;c__Bacteroidia;o__Chitinophagales;f__Saprospiraceae;g__Saprospira;s__
PRES01F07_bin.218	55.86	5.17	50	45.6748	299	1544	1359	32251	5713	5018.63	1.50057	95.4556	figshare	k__Bacteria;p__Bacteroidetes	d__Bacteria;p__Bacteroidota;c__Bacteroidia;o__NS11-12g;f__UBA955;g__;s__
PRES01F07_bin.219	51.72	5.17	0	67.4295	868	3111	2606	30376	5291	3072.84	2.66723	95.0736	figshare	k__Bacteria;p__Proteobacteria;c__Gammaproteobacteria;o__Xanthomonadales	d__Bacteria;p__Proteobacteria;c__Gammaproteobacteria;o__Steroidobacterales;f__Steroidobacteraceae;g__;s__
PRES01F07_bin.21	71.68	5.17	0	52.5748	262	1627	1423	52486	13498	5365.09	1.40565	95.5716	figshare	k__Bacteria;p__Actinobacteria;c__Actinobacteria	d__Bacteria;p__Actinobacteriota;c__Acidimicrobiia;o__Acidimicrobiales;f__Ilumatobacteraceae;g__UBA2093;s__
PRES01F07_bin.220	85.78	2.32	28.57	55.4611	104	1676	1588	90023	26879	15291	1.59027	95.2779	figshare	k__Bacteria;p__Proteobacteria;c__Betaproteobacteria	d__Bacteria;p__Proteobacteria;c__Gammaproteobacteria;o__Burkholderiales;f__Burkholderiaceae;g__UBA954;s__
PRES01F07_bin.221	70.35	4.1	16	68.909	496	3215	2956	54392	8156	5941.91	2.94719	93.5258	figshare	k__Bacteria;p__Proteobacteria;c__Betaproteobacteria	d__Bacteria;p__Proteobacteria;c__Gammaproteobacteria;o__Burkholderiales;f__SG8-39;g__;s__
PRES01F07_bin.222	57	0	0	64.0532	11	1973	1953	471657	380050	185491	2.0404	90.8052	figshare	k__Bacteria;p__Proteobacteria;c__Alphaproteobacteria;o__Sphingomonadales;f__Sphingomonadaceae_3;g__Sphingobium	d__Bacteria;p__Proteobacteria;c__Alphaproteobacteria;o__Sphingomonadales;f__Sphingomonadaceae;g__Sphingobium;s__
PRES01F07_bin.223	66	6.05	50	66.0786	774	2967	2562	26023	3670	3332.06	2.57901	92.817	figshare	k__Bacteria;p__Proteobacteria	d__Bacteria;p__Proteobacteria;c__Gammaproteobacteria;o__Ga0077536;f__Ga0077536;g__Ga0077536;s__
PRES01F07_bin.224	73.68	1.75	0	52.0501	218	1348	1238	76022	13735	6395.28	1.39417	88.2463	figshare	k__Bacteria;p__Proteobacteria	d__Bacteria;p__Margulisbacteria;c__Marinamargulisbacteria;o__SXXA01;f__SXXA01;g__SXXA01;s__
PRES01F07_bin.225	65.82	1.72	0	68.8807	262	2640	2501	47948	11272	9539.16	2.49926	95.2013	figshare	k__Bacteria;p__Actinobacteria;c__Actinobacteria;o__Actinomycetales;f__Mycobacteriaceae;g__Mycobacterium	d__Bacteria;p__Actinobacteriota;c__Actinomycetia;o__Mycobacteriales;f__Mycobacteriaceae;g__Mycobacterium;s__
PRES01F07_bin.226	65.42	2.44	11.11	46.6318	127	1279	1153	56206	15938	9603.61	1.21966	92.8077	figshare	k__Bacteria;p__Proteobacteria	d__Bacteria;p__Proteobacteria;c__Gammaproteobacteria;o__Burkholderiales;f__Methylophilaceae;g__Methylopumilus_A;s__
PRES01F07_bin.227	86.16	1.86	0	34.1075	147	2938	2827	98364	38685	19540.9	2.8725	94.5918	figshare	k__Bacteria;p__Proteobacteria	d__Bacteria;p__Bdellovibrionota;c__Bacteriovoracia;o__Bacteriovoracales;f__Bacteriovoracaceae;g__;s__
PRES01F07_bin.228	71.14	4.1	0	33.3042	137	937	833	41150	11346	5961.01	0.816658	93.8341	figshare	k__Bacteria;p__Proteobacteria;c__Alphaproteobacteria;o__Rickettsiales	d__Bacteria;p__Proteobacteria;c__Alphaproteobacteria;o__Rickettsiales;f__UBA4311;g__;s__
PRES01F07_bin.229	73.61	4.73	77.78	68.0137	703	2869	2592	21726	4942	4162.24	2.92606	91.8505	figshare	k__Bacteria;p__Verrucomicrobia;c__Verrucomicrobiae;o__Verrucomicrobiales	d__Bacteria;p__Verrucomicrobiota;c__Verrucomicrobiae;o__Pedosphaerales;f__UBA9464;g__SXXZ01;s__
PRES01F07_bin.22	81.72	0.49	0	40.4233	112	1739	1662	115364	33752	17667.3	1.97874	94.8436	figshare	k__Bacteria;p__Bacteroidetes;c__Sphingobacteriia;o__Sphingobacteriales	d__Bacteria;p__Bacteroidota;c__Bacteroidia;o__Chitinophagales;f__;g__;s__
PRES01F07_bin.230	57.38	1.3	75	56.187	154	1108	996	27427	7495	6493.97	1.00007	94.5776	figshare	k__Bacteria;p__Proteobacteria;c__Betaproteobacteria;o__Rhodocyclales;f__Rhodocyclaceae	d__Bacteria;p__Proteobacteria;c__Gammaproteobacteria;o__Burkholderiales;f__Rhodocyclaceae;g__Paddy-1;s__
PRES01F07_bin.231	59.63	4.88	0	68.7359	522	2224	1902	27848	6297	3796.51	1.98178	94.9006	figshare	k__Bacteria;p__Acidobacteria	d__Bacteria;p__Acidobacteriota;c__Vicinamibacteria;o__Vicinamibacterales;f__UBA2999;g__12-FULL-67-14b;s__
PRES01F07_bin.232	92.1	2.61	14.29	62.2324	45	2009	1999	182660	68782	42595.4	1.9168	93.2126	figshare	k__Bacteria;p__Proteobacteria;c__Betaproteobacteria	d__Bacteria;p__Proteobacteria;c__Gammaproteobacteria;o__Burkholderiales;f__Thiobacillaceae;g__UBA6918;s__
PRES01F07_bin.233	67.55	4.31	66.67	48.8835	560	3848	3371	38612	8152	6750.7	3.78039	90.4554	figshare	k__Bacteria;p__Proteobacteria;c__Gammaproteobacteria;o__Alteromonadales;f__Alteromonadaceae	d__Bacteria;p__Proteobacteria;c__Gammaproteobacteria;o__Enterobacterales;f__Alteromonadaceae;g__Marisediminitalea;s__Marisediminitalea aggregata
PRES01F07_bin.234	54.31	1.72	0	39.4298	391	2101	1770	24201	6315	5601.05	2.19001	88.6663	figshare	k__Bacteria;p__Bacteroidetes	d__Bacteria;p__Bacteroidota;c__Bacteroidia;o__AKYH767;f__;g__;s__
PRES01F07_bin.235	55.01	0.75	0	43.2782	761	3140	2616	21155	5181	4185.05	3.18482	78.8423	figshare	k__Bacteria;p__Cyanobacteria;c__Oscillatoriales;o__Oscillatoriales	d__Bacteria;p__Cyanobacteria;c__Cyanobacteriia;o__Cyanobacteriales;f__Oscillatoriaceae;g__Planktothricoides;s__Planktothricoides sp001276715
PRES01F07_bin.236	71.94	3.05	80	55.6503	369	2235	2070	33018	6222	5147.05	1.89926	94.1521	figshare	k__Bacteria;p__Proteobacteria;c__Betaproteobacteria;o__Burkholderiales;f__Comamonadaceae	d__Bacteria;p__Proteobacteria;c__Gammaproteobacteria;o__Burkholderiales;f__Burkholderiaceae;g__Limnohabitans;s__
PRES01F07_bin.237	50.15	1.35	0	59.5009	554	2822	2731	40197	6677	5599.37	3.10205	91.6519	figshare	k__Bacteria;p__Verrucomicrobia;c__Opitutae;o__Opitutales	d__Bacteria;p__Verrucomicrobiota;c__Verrucomicrobiae;o__Pedosphaerales;f__F1-80-MAGS106;g__F1-80-MAGS106;s__
PRES01F07_bin.238	50.86	0	0	44.0568	400	1872	1525	18950	4979	4428.76	1.7715	94.3021	figshare	k__Bacteria;p__Bacteroidetes;c__Cytophagia;o__Cytophagales	d__Bacteria;p__Bacteroidota;c__Bacteroidia;o__Cytophagales;f__Cyclobacteriaceae;g__ELB16-189;s__
PRES01F07_bin.239	83.42	4.99	11.11	38.7589	392	3133	2860	53703	16532	7626.94	2.98976	91.2101	figshare	k__Bacteria;p__Proteobacteria;c__Gammaproteobacteria;o__Methylococcales;f__Methylococcaceae	d__Bacteria;p__Proteobacteria;c__Gammaproteobacteria;o__Methylococcales;f__Methylomonadaceae;g__UBA4132;s__
PRES01F07_bin.23	58.79	1.72	0	45.3912	448	2074	1743	26217	6850	4532.68	2.03064	88.8564	figshare	k__Bacteria;p__Proteobacteria	d__Bacteria;p__Bdellovibrionota;c__Bdellovibrionia_A;o__UBA1018;f__UBA1018;g__;s__
PRES01F07_bin.240	93.92	7.03	71.43	33.1944	222	1576	1388	38981	8287	6692.87	1.48582	87.24	figshare	k__Bacteria;p__Proteobacteria;c__Alphaproteobacteria;o__Rickettsiales;f__Rickettsiaceae	d__Bacteria;p__Proteobacteria;c__Alphaproteobacteria;o__Rickettsiales;f__Rickettsiaceae;g__SXXS01;s__
PRES01F07_bin.241	60.77	2.59	50	65.9677	351	3023	2816	31146	9600	8283.11	2.90737	92.1385	figshare	k__Bacteria;p__Proteobacteria;c__Betaproteobacteria;o__Burkholderiales;f__Comamonadaceae	d__Bacteria;p__Proteobacteria;c__Gammaproteobacteria;o__Burkholderiales;f__Burkholderiaceae;g__Ramlibacter;s__
PRES01F07_bin.242	58.12	1.91	36.36	65.7956	390	2192	2008	57700	6735	5082.38	1.98213	91.4891	figshare	k__Bacteria;p__Proteobacteria;c__Betaproteobacteria;o__Rhodocyclales;f__Rhodocyclaceae	d__Bacteria;p__Proteobacteria;c__Gammaproteobacteria;o__Burkholderiales;f__Rhodocyclaceae;g__UBA5533;s__
PRES01F07_bin.243	84.25	1.96	0	51.8702	337	2537	2283	50591	14126	7214.75	2.43137	92.9772	figshare	k__Bacteria;p__Proteobacteria;c__Gammaproteobacteria	d__Bacteria;p__Proteobacteria;c__Gammaproteobacteria;o__Pseudomonadales;f__UBA7239;g__UBA7239;s__
PRES01F07_bin.244	85.7	6.86	53.33	66.3761	333	3438	3258	68988	14630	10670.8	3.55339	94.2729	figshare	k__Bacteria;p__Proteobacteria;c__Gammaproteobacteria;o__Alteromonadales_3;f__Alteromonadaceae	d__Bacteria;p__Proteobacteria;c__Gammaproteobacteria;o__Pseudomonadales;f__UBA5518;g__UBA5518;s__
PRES01F07_bin.245	62.28	0	0	70.2037	126	1514	1452	42773	14083	12992.5	1.63706	95.02	figshare	k__Bacteria;p__Planctomycetes;c__Planctomycetia;o__Planctomycetales;f__Planctomycetaceae	d__Bacteria;p__Planctomycetota;c__Phycisphaerae;o__Phycisphaerales;f__SM1A02;g__SYAC01;s__
PRES01F07_bin.246	51.03	0	0	63.8405	168	2627	2540	100028	20835	15992.9	2.68681	89.8426	figshare	k__Bacteria;p__Proteobacteria;c__Gammaproteobacteria;o__Pseudomonadales;f__Pseudomonadaceae;g__Pseudomonas_2;s__Pseudomonas_stutzeri	d__Bacteria;p__Proteobacteria;c__Gammaproteobacteria;o__Pseudomonadales;f__Pseudomonadaceae;g__Pseudomonas_A;s__Pseudomonas_A stutzeri_G
PRES01F07_bin.247	61.58	1.16	0	52.013	545	3583	3282	79407	10004	7553.98	4.11692	89.4638	figshare	k__Bacteria;p__Planctomycetes;c__Planctomycetia;o__Planctomycetales;f__Planctomycetaceae	d__Bacteria;p__Planctomycetota;c__Planctomycetes;o__Isosphaerales;f__Isosphaeraceae;g__QWQI01;s__
PRES01F07_bin.248	85.95	2.47	46.67	61.2212	179	2810	2741	138280	28352	16087.8	2.87971	90.9822	figshare	k__Bacteria;p__Proteobacteria;c__Gammaproteobacteria;o__Pseudomonadales	d__Bacteria;p__Proteobacteria;c__Gammaproteobacteria;o__Pseudomonadales;f__Pseudomonadaceae;g__Pseudomonas_D;s__Pseudomonas_D aestusnigri
PRES01F07_bin.249	76.68	0.95	75	49.8154	147	1471	1348	73948	15460	9996.57	1.4695	89.1118	figshare	k__Bacteria;p__Proteobacteria;c__Alphaproteobacteria;o__Rhizobiales;f__Methylocystaceae;g__Methylocystis	d__Bacteria;p__Proteobacteria;c__Alphaproteobacteria;o__Rhizobiales;f__Beijerinckiaceae;g__Methylocystis;s__Methylocystis sp002412985
PRES01F07_bin.24	77.99	4.19	66.67	47.4165	1174	3707	3096	17852	3249	2814.62	3.30437	91.2351	figshare	k__Bacteria;p__Bacteroidetes;c__Sphingobacteriia;o__Sphingobacteriales;f__Chitinophagaceae	d__Bacteria;p__Bacteroidota;c__Bacteroidia;o__Chitinophagales;f__Chitinophagaceae;g__RDXD01;s__
PRES01F07_bin.250	81.07	5.04	70	69.2669	582	3113	2780	27314	5872	4802.97	2.79533	94.807	figshare	k__Bacteria;p__Actinobacteria;c__Actinobacteria;o__Actinomycetales;f__Mycobacteriaceae;g__Mycobacterium	d__Bacteria;p__Actinobacteriota;c__Actinomycetia;o__Mycobacteriales;f__Mycobacteriaceae;g__Mycobacterium;s__
PRES01F07_bin.251	53.63	10	0	59.1647	1914	4449	3478	6871	1679	1653.57	3.16494	91.8941	figshare	k__Bacteria;p__Chloroflexi	d__Bacteria;p__Chloroflexota;c__Anaerolineae;o__SBR1031;f__A4b;g__GCA-2702065;s__
PRES01F07_bin.252	50.31	4.47	50	71.7874	2005	5669	4467	17604	2587	2337.98	4.68765	94.085	figshare	k__Bacteria;p__Proteobacteria	d__Bacteria;p__Myxococcota;c__UBA796;o__UBA796;f__UBA796;g__;s__
PRES01F07_bin.253	70.27	2.4	0	43.7861	1373	4002	2927	14411	2960	2529.66	3.47322	89.6386	figshare	k__Bacteria;p__Bacteroidetes;c__Cytophagia;o__Cytophagales;f__Cytophagaceae;g__Runella	d__Bacteria;p__Bacteroidota;c__Bacteroidia;o__Cytophagales;f__Spirosomaceae;g__Runella;s__
PRES01F07_bin.254	50	3.51	50	47.4813	553	2203	1659	29050	2909	2509.67	1.38785	94.2172	figshare	k__Bacteria;p__Actinobacteria;c__Actinobacteria;o__Actinomycetales;f__Microbacteriaceae	d__Bacteria;p__Actinobacteriota;c__Actinomycetia;o__Actinomycetales;f__Microbacteriaceae;g__Aquiluna;s__
PRES01F07_bin.255	56.02	2.15	0	46.2229	1062	3334	2614	38203	2604	2313.7	2.45715	93.0095	figshare	k__Bacteria;p__Proteobacteria	d__Bacteria;p__Bdellovibrionota;c__Bacteriovoracia;o__Bacteriovoracales;f__Bacteriovoracaceae;g__UBA4096;s__
PRES01F07_bin.256	65.99	2.94	50	71.6359	1628	4558	3822	14012	2504	2263.34	3.68471	94.8724	figshare	k__Bacteria;p__Proteobacteria;c__Deltaproteobacteria;o__Myxococcales;f__Myxococcaceae	d__Bacteria;p__Myxococcota;c__Myxococcia;o__Myxococcales;f__Myxococcaceae;g__;s__
PRES01F07_bin.25	79.48	7.54	94.74	71.3807	659	2606	2210	16359	3605	3280.03	2.16154	93.1964	figshare	k__Bacteria;p__Proteobacteria;c__Alphaproteobacteria;o__Caulobacterales;f__Caulobacteraceae	d__Bacteria;p__Proteobacteria;c__Alphaproteobacteria;o__Caulobacterales;f__Caulobacteraceae;g__Phenylobacterium;s__
PRES01F07_bin.26	75.75	3.28	91.67	54.8526	291	2187	2065	32498	8497	6988.15	2.03355	95.1082	figshare	k__Bacteria;p__Proteobacteria;c__Betaproteobacteria;o__Burkholderiales;f__Comamonadaceae	d__Bacteria;p__Proteobacteria;c__Gammaproteobacteria;o__Burkholderiales;f__Burkholderiaceae;g__Limnohabitans;s__
PRES01F07_bin.27	51.72	1.72	0	72.8073	62	899	854	68295	26567	14134.1	0.876314	95.9271	figshare	k__Bacteria;p__Chloroflexi	d__Bacteria;p__Chloroflexota;c__Ellin6529;o__CSP1-4;f__UBA10416;g__UBA10416;s__
PRES01F07_bin.28	58.42	5.17	100	61.7672	475	2878	2670	28753	6824	5492.07	2.60873	94.5618	figshare	k__Bacteria;p__Proteobacteria;c__Betaproteobacteria;o__Burkholderiales;f__Comamonadaceae	d__Bacteria;p__Proteobacteria;c__Gammaproteobacteria;o__Burkholderiales;f__Burkholderiaceae;g__Limnohabitans;s__
PRES01F07_bin.29	63.45	3.45	50	56.1486	264	1448	1227	30416	10919	4712.17	1.24401	95.4361	figshare	k__Bacteria;p__Proteobacteria;c__Betaproteobacteria;o__Burkholderiales	d__Bacteria;p__Proteobacteria;c__Gammaproteobacteria;o__Burkholderiales;f__Burkholderiaceae;g__UBA954;s__
PRES01F07_bin.2	78.2	0.43	100	46.022	31	1245	1211	149032	83604	39686.1	1.23027	89.5575	figshare	k__Bacteria;p__Proteobacteria;c__Alphaproteobacteria	d__Bacteria;p__Proteobacteria;c__Alphaproteobacteria;o__UBA9655;f__UBA9655;g__;s__
PRES01F07_bin.30	74.25	0	0	38.2111	150	1092	954	32329	8376	7449.95	1.11749	91.8765	figshare	k__Bacteria;p__Chlamydiae;c__Chlamydiia;o__Chlamydiales	d__Bacteria;p__Verrucomicrobiota_A;c__Chlamydiia;o__Parachlamydiales;f__Simkaniaceae;g__;s__
PRES01F07_bin.31	61.72	8.62	20	63.295	613	3617	3306	19995	5848	5301.98	3.25011	93.1474	figshare	k__Bacteria;p__Proteobacteria;c__Alphaproteobacteria;o__Sphingomonadales;f__Sphingomonadaceae;g__Novosphingobium	d__Bacteria;p__Proteobacteria;c__Alphaproteobacteria;o__Sphingomonadales;f__Sphingomonadaceae;g__Novosphingobium;s__
PRES01F07_bin.32	88.96	4.51	30	66.3871	202	2649	2542	65315	17844	12732.9	2.57204	93.8799	figshare	k__Bacteria;p__Actinobacteria;c__Actinobacteria;o__Actinomycetales	d__Bacteria;p__Actinobacteriota;c__Actinomycetia;o__Nanopelagicales;f__UBA10799;g__;s__
PRES01F07_bin.33	75.86	3.45	50	34.9534	476	2878	2457	25328	7611	6113.17	2.90987	92.5186	figshare	k__Bacteria;p__Bacteroidetes	d__Bacteria;p__Bacteroidota;c__Bacteroidia;o__NS11-12g;f__UKL13-3;g__B1;s__
PRES01F07_bin.34	73.57	1.39	0	47.5098	480	2017	1625	14958	4722	3464.63	1.66302	91.8792	figshare	k__Bacteria;p__Proteobacteria;c__Alphaproteobacteria	d__Bacteria;p__Proteobacteria;c__Alphaproteobacteria;o__Micavibrionales;f__UBA2020;g__;s__
PRES01F07_bin.35	73.24	4.17	52.94	63.7482	394	2087	1860	25729	5728	4845.53	1.90914	96.4238	figshare	k__Bacteria;p__Proteobacteria;c__Gammaproteobacteria;o__Xanthomonadales	d__Bacteria;p__Proteobacteria;c__Gammaproteobacteria;o__Steroidobacterales;f__Steroidobacteraceae;g__UBA964;s__
PRES01F07_bin.36	50.86	1.72	0	34.5682	207	1222	1051	24943	6493	5800	1.2006	95.5915	figshare	k__Bacteria;p__Bacteroidetes;c__Sphingobacteriia;o__Sphingobacteriales;f__Chitinophagaceae	d__Bacteria;p__Bacteroidota;c__Bacteroidia;o__Chitinophagales;f__Chitinophagaceae;g__Sediminibacterium;s__
PRES01F07_bin.37	56.26	1.72	0	57.0135	600	2793	2504	19761	4236	3806.2	2.28372	92.8577	figshare	k__Bacteria;p__Proteobacteria;c__Alphaproteobacteria;o__Rhizobiales	d__Bacteria;p__Proteobacteria;c__Alphaproteobacteria;o__Rhizobiales;f__Beijerinckiaceae;g__28-YEA-48;s__
PRES01F07_bin.38	93.19	2.81	83.33	43.6758	232	2662	2443	98236	17836	12128.3	2.81376	94.2751	figshare	k__Bacteria;p__Bacteroidetes;c__Flavobacteriia;o__Flavobacteriales;f__Cryomorphaceae	d__Bacteria;p__Bacteroidota;c__Bacteroidia;o__Flavobacteriales;f__Crocinitomicaceae;g__M0103;s__
PRES01F07_bin.39	82.56	0.84	100	54.9545	260	2789	2611	90253	16968	11328.1	2.94531	89.7198	figshare	k__Bacteria;p__Proteobacteria	d__Bacteria;p__Bdellovibrionota_C;c__UBA2361;o__UBA2361;f__UBA2361;g__;s__
PRES01F07_bin.3	58.96	0	0	62.3751	668	2546	2383	16933	4388	3866.64	2.58291	91.8453	figshare	k__Bacteria;p__Planctomycetes;c__Planctomycetia;o__Planctomycetales;f__Planctomycetaceae	d__Bacteria;p__Planctomycetota;c__Planctomycetes;o__Gemmatales;f__Gemmataceae;g__UBA6894;s__
PRES01F07_bin.40	88.97	2.8	55.56	54.1335	181	1714	1555	44510	10417	8809.85	1.59458	95.5987	figshare	k__Bacteria;p__Proteobacteria;c__Betaproteobacteria;o__Burkholderiales	d__Bacteria;p__Proteobacteria;c__Gammaproteobacteria;o__Burkholderiales;f__Burkholderiaceae;g__UBA954;s__UBA954 sp002293155
PRES01F07_bin.41	83.97	2.4	0	68.4954	286	1826	1682	43160	8571	6174.6	1.76594	95.9508	figshare	k__Bacteria	d__Bacteria;p__Gemmatimonadota;c__Gemmatimonadetes;o__Gemmatimonadales;f__Gemmatimonadaceae;g__Fen-1231;s__
PRES01F07_bin.42	59.25	8.78	14.29	61.0929	842	4076	3636	19515	5042	4284.88	3.60787	93.9546	figshare	k__Bacteria;p__Proteobacteria;c__Betaproteobacteria;o__Burkholderiales	d__Bacteria;p__Proteobacteria;c__Gammaproteobacteria;o__Burkholderiales;f__Burkholderiaceae;g__SYIM01;s__
PRES01F07_bin.43	90.43	5.45	20	59.088	326	2957	2812	101600	20566	10829.7	3.53048	91.7739	figshare	k__Bacteria;p__Verrucomicrobia;c__Verrucomicrobiae;o__Verrucomicrobiales;f__Verrucomicrobiaceae	d__Bacteria;p__Verrucomicrobiota;c__Verrucomicrobiae;o__Chthoniobacterales;f__Chthoniobacteraceae;g__Chth-196;s__
PRES01F07_bin.44	57.22	2.56	50	65.9716	353	2269	2055	22615	6688	5817.83	2.05369	94.4097	figshare	k__Bacteria;p__Actinobacteria;c__Actinobacteria	d__Bacteria;p__Actinobacteriota;c__Acidimicrobiia;o__Acidimicrobiales;f__Ilumatobacteraceae;g__;s__
PRES01F07_bin.45	64.31	2.25	0	59.5355	1087	4186	3625	29395	6637	4150.84	4.51197	90.0447	figshare	k__Bacteria;p__Planctomycetes;c__Planctomycetia;o__Planctomycetales;f__Planctomycetaceae;g__Planctomyces	d__Bacteria;p__Planctomycetota;c__Planctomycetes;o__Planctomycetales;f__Planctomycetaceae;g__SXXK01;s__SXXK01 sp005791255
PRES01F07_bin.46	58.26	6.9	100	66.4099	387	2057	1822	26984	6046	4835.34	1.87128	94.5569	figshare	k__Bacteria;p__Proteobacteria;c__Betaproteobacteria;o__Burkholderiales;f__Rubrivivax	d__Bacteria;p__Proteobacteria;c__Gammaproteobacteria;o__Burkholderiales;f__Burkholderiaceae;g__Rubrivivax;s__
PRES01F07_bin.47	78.27	1.4	60	54.4442	208	1384	1293	18675	6922	5941.83	1.2359	95.2063	figshare	k__Bacteria;p__Proteobacteria;c__Betaproteobacteria;o__Burkholderiales;f__Comamonadaceae	d__Bacteria;p__Proteobacteria;c__Gammaproteobacteria;o__Burkholderiales;f__Burkholderiaceae;g__RS62;s__
PRES01F07_bin.48	58.62	1.72	100	44.464	133	842	742	52025	6466	5674.36	0.75469	96.1963	figshare	k__Bacteria;p__Actinobacteria;c__Actinobacteria;o__Actinomycetales;f__Streptomycetaceae	d__Bacteria;p__Actinobacteriota;c__Actinomycetia;o__Nanopelagicales;f__Nanopelagicaceae;g__Planktophila;s__
PRES01F07_bin.49	54.92	4.38	13.04	67.8018	339	1272	1109	10984	3774	3341.74	1.13285	93.543	figshare	k__Bacteria;p__Verrucomicrobia	d__Bacteria;p__Verrucomicrobiota;c__Verrucomicrobiae;o__Opitutales;f__UBA953;g__UBA953;s__
PRES01F07_bin.4	78.23	2.88	50	62.129	295	2150	1992	31219	8013	6680.5	1.97075	95.3818	figshare	k__Bacteria;p__Actinobacteria;c__Actinobacteria;o__Actinomycetales	d__Bacteria;p__Actinobacteriota;c__Actinomycetia;o__Nanopelagicales;f__S36-B12;g__;s__
PRES01F07_bin.50	89.15	1.43	0	57.6005	292	3067	3111	92712	36078	12352.6	3.60695	93.7545	figshare	k__Bacteria;p__Verrucomicrobia;c__Verrucomicrobiae;o__Verrucomicrobiales;f__Verrucomicrobiaceae	d__Bacteria;p__Verrucomicrobiota;c__Verrucomicrobiae;o__Chthoniobacterales;f__Chthoniobacteraceae;g__Chth-196;s__
PRES01F07_bin.51	79.09	0.2	100	28.0342	141	1458	1357	47978	11412	9295.82	1.31071	93.4124	figshare	k__Bacteria;p__Proteobacteria;c__Epsilonproteobacteria;o__Campylobacterales;f__Campylobacteraceae;g__Arcobacter	d__Bacteria;p__Campylobacterota;c__Campylobacteria;o__Campylobacterales;f__Arcobacteraceae;g__Aliarcobacter;s__
PRES01F07_bin.52	94.22	5.41	33.33	69.4114	549	3990	3771	55174	11492	8445.16	4.63639	90.9842	figshare	k__Bacteria;p__Verrucomicrobia;c__Verrucomicrobiae;o__Verrucomicrobiales	d__Bacteria;p__Verrucomicrobiota;c__Verrucomicrobiae;o__Pedosphaerales;f__UBA9464;g__SXXZ01;s__
PRES01F07_bin.53	92.12	4.89	76.92	60.2796	233	2312	2201	76285	12328	9581.67	2.23253	93.6773	figshare	k__Bacteria;p__Proteobacteria;c__Alphaproteobacteria;o__Sphingomonadales	d__Bacteria;p__Proteobacteria;c__Alphaproteobacteria;o__Sphingomonadales;f__Sphingomonadaceae;g__UBA1936;s__
PRES01F07_bin.54	78.78	3.45	100	60.6642	347	2449	2307	50699	9962	6668.07	2.31382	95.6866	figshare	k__Bacteria;p__Proteobacteria;c__Gammaproteobacteria;o__Xanthomonadales	d__Bacteria;p__Proteobacteria;c__Gammaproteobacteria;o__Steroidobacterales;f__Steroidobacteraceae;g__UBA964;s__
PRES01F07_bin.55	70.35	0.38	0	31.3118	49	1081	1037	104794	46802	24666.1	1.20864	91.1907	figshare	k__Bacteria;p__Proteobacteria;c__Gammaproteobacteria	d__Bacteria;p__Proteobacteria;c__Gammaproteobacteria;o__UBA6186;f__UBA6186;g__;s__
PRES01F07_bin.56	64.91	3.51	100	69.5306	474	2817	2572	17430	5888	5453.27	2.58485	92.0431	figshare	k__Bacteria;p__Proteobacteria;c__Alphaproteobacteria;o__Rickettsiales	d__Bacteria;p__Proteobacteria;c__Alphaproteobacteria;o__Zavarziniales;f__Zavarziniaceae;g__;s__
PRES01F07_bin.57	57.18	0	0	73.5213	734	2598	2254	15254	3989	3674.59	2.69715	91.9759	figshare	k__Bacteria;p__Planctomycetes;c__Planctomycetia;o__Planctomycetales;f__Planctomycetaceae	d__Bacteria;p__Planctomycetota;c__Planctomycetes;o__Pirellulales;f__UBA1268;g__F1-20-MAGs016;s__
PRES01F07_bin.58	52.59	1.72	50	46.6106	269	1720	1476	20106	6241	5672.01	1.52577	96.2296	figshare	k__Bacteria;p__Actinobacteria;c__Actinobacteria;o__Actinomycetales	d__Bacteria;p__Actinobacteriota;c__Actinomycetia;o__Nanopelagicales;f__Nanopelagicaceae;g__GCA-2737595;s__
PRES01F07_bin.59	55.52	3.45	100	61.9785	212	2471	2364	47511	12749	11065.1	2.3458	93.3113	figshare	k__Bacteria;p__Proteobacteria;c__Betaproteobacteria	d__Bacteria;p__Proteobacteria;c__Gammaproteobacteria;o__Burkholderiales;f__SG8-41;g__Ga0077527;s__
PRES01F07_bin.5	63.35	5.49	0	31.1275	329	1447	1157	33868	8070	3923.42	1.2908	90.3903	figshare	k__Bacteria;p__Proteobacteria;c__Alphaproteobacteria;o__Rickettsiales	d__Bacteria;p__Proteobacteria;c__Alphaproteobacteria;o__Rickettsiales;f__UBA1997;g__SYAR01;s__
PRES01F07_bin.60	57.64	0.43	0	65.9489	52	2634	2613	311068	84143	54755.1	2.84727	89.6015	figshare	k__Bacteria;p__Proteobacteria;c__Alphaproteobacteria;o__Sphingomonadales;f__Sphingomonadaceae;g__Novosphingobium	d__Bacteria;p__Proteobacteria;c__Alphaproteobacteria;o__Sphingomonadales;f__Sphingomonadaceae;g__Novosphingobium;s__
PRES01F07_bin.61	53.45	0	0	65.3709	384	2275	2074	23702	6002	5493.74	2.1096	91.4009	figshare	k__Bacteria;p__Proteobacteria;c__Betaproteobacteria;o__Burkholderiales	d__Bacteria;p__Proteobacteria;c__Gammaproteobacteria;o__Burkholderiales;f__Burkholderiaceae;g__SYFN01;s__
PRES01F07_bin.62	59.4	0.68	0	61.5552	185	1791	1733	53541	18912	10781.3	1.99454	93.7871	figshare	k__Bacteria;p__Verrucomicrobia;c__Verrucomicrobiae;o__Verrucomicrobiales;f__Verrucomicrobiaceae	d__Bacteria;p__Verrucomicrobiota;c__Verrucomicrobiae;o__Verrucomicrobiales;f__Verrucomicrobiaceae;g__Prosthecobacter;s__
PRES01F07_bin.63	59.19	0.8	25	35.8562	166	796	684	19494	7441	4329.63	0.718719	88.2531	figshare	k__Bacteria;p__Proteobacteria;c__Alphaproteobacteria;o__Rickettsiales	d__Bacteria;p__Proteobacteria;c__Alphaproteobacteria;o__Rickettsiales;f__Midichloriaceae;g__;s__
PRES01F07_bin.64	90.71	3.33	90.91	31.5106	503	2494	2086	26094	5951	4762.4	2.39548	93.4655	figshare	k__Bacteria;p__Bacteroidetes	d__Bacteria;p__Bacteroidota;c__Bacteroidia;o__AKYH767;f__B-17BO;g__UBA2475;s__
PRES01F07_bin.65	75.86	0	0	54.4863	67	1797	1746	138101	42396	27260.9	1.82648	92.7164	figshare	k__Bacteria;p__Proteobacteria;c__Betaproteobacteria;o__Rhodocyclales;f__Rhodocyclaceae	d__Bacteria;p__Proteobacteria;c__Gammaproteobacteria;o__Burkholderiales;f__Rhodocyclaceae;g__Rugosibacter;s__
PRES01F07_bin.66	54.02	2.59	50	67.1049	750	2076	1636	13025	3131	2248.47	1.68635	88.076	figshare	k__Bacteria;p__Chloroflexi	d__Bacteria;p__Chloroflexota;c__UBA2235;o__UBA12225;f__UBA12225;g__;s__
PRES01F07_bin.67	98.74	0	0	65.3333	35	2931	2899	344652	176531	86334.6	3.02171	91.801	figshare	k__Bacteria;p__Proteobacteria;c__Alphaproteobacteria;o__Rhodobacterales;f__Rhodobacteraceae	d__Bacteria;p__Proteobacteria;c__Alphaproteobacteria;o__Rhodobacterales;f__Rhodobacteraceae;g__TH137;s__
PRES01F07_bin.68	69.17	3.3	33.33	74.2225	814	3344	2887	20813	4748	3995.92	3.25268	94.2547	figshare	k__Bacteria	d__Bacteria;p__Gemmatimonadota;c__Gemmatimonadetes;o__Gemmatimonadales;f__Gemmatimonadaceae;g__SCN-70-22;s__
PRES01F07_bin.69	66.1	6.04	57.14	59.3694	536	2145	1891	11327	3974	3664.17	1.96399	88.6887	figshare	k__Bacteria;p__Proteobacteria;c__Alphaproteobacteria;o__Rickettsiales	d__Bacteria;p__Bdellovibrionota_C;c__UBA2361;o__UBA2361;f__UBA2361;g__;s__
PRES01F07_bin.6	80.31	4.34	23.08	46.2187	133	1423	1286	62546	12534	9926.42	1.32021	94.7631	figshare	k__Bacteria;p__Proteobacteria;c__Betaproteobacteria;o__Burkholderiales;f__Burkholderiaceae	d__Bacteria;p__Proteobacteria;c__Gammaproteobacteria;o__Burkholderiales;f__Burkholderiaceae;g__Polynucleobacter;s__
PRES01F07_bin.70	89.34	2.19	80	39.746	283	1931	1722	38815	10408	7015.62	1.98542	95.2022	figshare	k__Bacteria	d__Bacteria;p__Bacteroidota;c__Kapabacteria;o__Kapabacteriales;f__UBA961;g__UBA961;s__
PRES01F07_bin.71	57.9	9.97	50	69.5944	858	2517	2150	11981	2789	2739.75	2.35071	92.5264	figshare	k__Bacteria;p__Verrucomicrobia;c__Verrucomicrobiae;o__Verrucomicrobiales	d__Bacteria;p__Verrucomicrobiota;c__Verrucomicrobiae;o__Pedosphaerales;f__UBA9464;g__SXXZ01;s__
PRES01F07_bin.72	94.02	0	0	46.3135	60	2177	2125	161134	66662	40214.6	2.41287	87.119	figshare	k__Bacteria;p__Proteobacteria;c__Betaproteobacteria;o__Neisseriales;f__Neisseriaceae	d__Bacteria;p__Proteobacteria;c__Gammaproteobacteria;o__Burkholderiales;f__Chromobacteriaceae;g__;s__
PRES01F07_bin.73	50.74	8.78	50	45.6557	112	691	608	32176	6810	5571.48	0.624006	96.8672	figshare	k__Bacteria;p__Actinobacteria;c__Actinobacteria;o__Actinomycetales;f__Streptomycetaceae	d__Bacteria;p__Actinobacteriota;c__Actinomycetia;o__Nanopelagicales;f__Nanopelagicaceae;g__;s__
PRES01F07_bin.74	56.62	0.88	100	72.2638	206	1727	1665	41343	10822	8794.23	1.81161	94.5907	figshare	k__Bacteria;p__Planctomycetes;c__Planctomycetia;o__Planctomycetales;f__Planctomycetaceae	d__Bacteria;p__Planctomycetota;c__Phycisphaerae;o__Phycisphaerales;f__SM1A02;g__UBA966;s__
PRES01F07_bin.75	70.4	0.86	100	62.7168	332	2294	2100	29100	8087	6242.82	2.07262	92.0029	figshare	k__Bacteria;p__Proteobacteria;c__Alphaproteobacteria;o__Sphingomonadales;f__Sphingomonadaceae;g__Novosphingobium	d__Bacteria;p__Proteobacteria;c__Alphaproteobacteria;o__Sphingomonadales;f__Sphingomonadaceae;g__Novosphingobium;s__
PRES01F07_bin.76	60.39	9.01	32.65	67.4887	602	3784	3533	30932	6871	5716.4	3.44127	94.3325	figshare	k__Bacteria	d__Bacteria;p__Proteobacteria;c__Alphaproteobacteria;o__Reyranellales;f__;g__;s__
PRES01F07_bin.77	77.67	8.67	77.78	59.4741	213	1456	1273	28278	7713	6190.96	1.31868	95.5992	figshare	k__Bacteria;p__Chloroflexi	d__Bacteria;p__Chloroflexota;c__Ellin6529;o__CSP1-4;f__UBA10416;g__UBA10416;s__
PRES01F07_bin.78	73.95	1.68	0	69.6467	960	4205	3753	41155	5392	4611.57	4.42711	91.6987	figshare	k__Bacteria;p__Proteobacteria	d__Bacteria;p__Myxococcota;c__UBA796;o__UBA796;f__UBA796;g__;s__
PRES01F07_bin.79	58.19	3.72	5.56	45.3054	515	2514	2054	25172	6036	4395.5	2.26369	91.8717	figshare	k__Bacteria;p__Bacteroidetes;c__Sphingobacteriia;o__Sphingobacteriales	d__Bacteria;p__Bacteroidota;c__Bacteroidia;o__Chitinophagales;f__LD1;g__Bog-950;s__
PRES01F07_bin.7	66.11	5.47	19.51	39.0659	601	2466	1991	24289	3682	3367.26	2.02372	88.523	figshare	k__Bacteria;p__Proteobacteria;c__Gammaproteobacteria;o__Pseudomonadales;f__Moraxellaceae;g__Acinetobacter	d__Bacteria;p__Proteobacteria;c__Gammaproteobacteria;o__Pseudomonadales;f__Moraxellaceae;g__Acinetobacter;s__Acinetobacter pittii
PRES01F07_bin.80	88.47	2.42	25	53.7095	280	1862	1651	34508	7025	5790.25	1.62127	96.1554	figshare	k__Bacteria;p__Actinobacteria;c__Actinobacteria	d__Bacteria;p__Actinobacteriota;c__Acidimicrobiia;o__Acidimicrobiales;f__Ilumatobacteraceae;g__F1-20-MAGs119;s__
PRES01F07_bin.81	66.58	3.72	0	33.1688	508	1943	1444	20838	4445	2980.33	1.51401	89.4411	figshare	k__Bacteria;p__Bacteroidetes;c__Flavobacteriia;o__Flavobacteriales;f__Flavobacteriaceae	d__Bacteria;p__Bacteroidota;c__Bacteroidia;o__Flavobacteriales;f__Weeksellaceae;g__Cloacibacterium;s__Cloacibacterium normanense
PRES01F07_bin.82	81.29	0	0	40.6969	284	2180	1925	28613	8420	7075.07	2.00932	94.4723	figshare	k__Bacteria;p__Proteobacteria;g__Bdellovibrio	d__Bacteria;p__Bdellovibrionota;c__Bdellovibrionia;o__Bdellovibrionales;f__Bdellovibrionaceae;g__;s__
PRES01F07_bin.83	53.87	2.66	0	67.2805	702	2284	1990	13088	3245	2975.15	2.08855	90.349	figshare	k__Bacteria;p__Actinobacteria;c__Actinobacteria	d__Bacteria;p__Chloroflexota;c__UBA2235;o__UBA12225;f__UBA12225;g__;s__
PRES01F07_bin.84	91.03	3.12	8.7	42.5598	244	2558	2349	111709	30126	11095.2	2.70723	92.6949	figshare	k__Bacteria;p__Bacteroidetes	d__Bacteria;p__Bacteroidota;c__Bacteroidia;o__AKYH767;f__B-17BO;g__;s__
PRES01F07_bin.85	71.18	2.09	100	64.6523	240	2247	2134	39862	10422	8930.72	2.14337	94.3678	figshare	k__Bacteria;p__Actinobacteria;c__Actinobacteria;o__Actinomycetales;f__Streptomycetaceae	d__Bacteria;p__Actinobacteriota;c__Actinomycetia;o__Nanopelagicales;f__S36-B12;g__;s__
PRES01F07_bin.86	68.28	6.9	60	56.888	215	1352	1208	26521	6708	5714.38	1.22859	95.7507	figshare	k__Bacteria;p__Proteobacteria;c__Betaproteobacteria;o__Burkholderiales	d__Bacteria;p__Proteobacteria;c__Gammaproteobacteria;o__Burkholderiales;f__Burkholderiaceae;g__UBA954;s__
PRES01F07_bin.87	72.83	4.95	0	39.0999	303	1281	1005	15915	3927	3596.67	1.08979	94.1447	figshare	k__Bacteria;p__Proteobacteria;c__Alphaproteobacteria;o__Rickettsiales	d__Bacteria;p__Proteobacteria;c__Alphaproteobacteria;o__Rickettsiales;f__UBA1997;g__UBA2645;s__
PRES01F07_bin.88	59.66	0.86	0	66.2563	230	1725	1600	20686	7251	6755.1	1.55367	95.2991	figshare	k__Bacteria;p__Actinobacteria;c__Actinobacteria	d__Bacteria;p__Actinobacteriota;c__Acidimicrobiia;o__Acidimicrobiales;f__UBA8139;g__F1-20-MAGs160;s__
PRES01F07_bin.89	82.88	7.98	72.97	61.1113	469	3125	2912	57140	8002	6168.08	2.89283	94.9288	figshare	k__Bacteria;p__Proteobacteria;c__Betaproteobacteria;o__Burkholderiales;f__Rubrivivax	d__Bacteria;p__Proteobacteria;c__Gammaproteobacteria;o__Burkholderiales;f__Burkholderiaceae;g__Rubrivivax;s__
PRES01F07_bin.8	87.86	3.5	38.46	60.8234	341	3378	3215	63746	13438	9848.72	3.35841	94.3702	figshare	k__Bacteria;p__Proteobacteria;c__Betaproteobacteria;o__Burkholderiales	d__Bacteria;p__Proteobacteria;c__Gammaproteobacteria;o__Burkholderiales;f__Burkholderiaceae;g__SYIM01;s__
PRES01F07_bin.90	59.81	0	0	48.0568	467	2283	1878	18830	5193	4083.55	1.90702	94.597	figshare	k__Bacteria;p__Proteobacteria;g__Bdellovibrio	d__Bacteria;p__Bdellovibrionota;c__Bdellovibrionia;o__Bdellovibrionales;f__Bdellovibrionaceae;g__Pseudobdellovibrio;s__
PRES01F07_bin.91	74.26	3.04	16.67	38.7148	201	1287	1124	19296	6664	6043.83	1.21481	91.2413	figshare	k__Bacteria;p__Chlamydiae;c__Chlamydiia;o__Chlamydiales	d__Bacteria;p__Verrucomicrobiota_A;c__Chlamydiia;o__Parachlamydiales;f__Rhabdochlamydiaceae;g__;s__
PRES01F07_bin.92	62.16	1.28	33.33	58.4556	398	1646	1619	32114	4681	4250.72	1.69179	91.1436	figshare	k__Bacteria	d__Bacteria;p__Bacteroidota;c__Kapabacteria;o__Kapabacteriales;f__NICIL-2;g__;s__
PRES01F07_bin.93	73.45	0	0	51.6604	305	3848	3637	97531	21054	13404.4	4.08834	88.077	figshare	k__Bacteria;p__Proteobacteria;c__Gammaproteobacteria	d__Bacteria;p__Proteobacteria;c__Gammaproteobacteria;o__Pseudomonadales;f__Cellvibrionaceae;g__GCA-2707785;s__
PRES01F07_bin.94	56.36	1.13	100	65.7871	81	667	619	56142	13918	7809.96	0.632607	95.2917	figshare	k__Bacteria;p__Chloroflexi	d__Bacteria;p__Chloroflexota;c__Ellin6529;o__CSP1-4;f__UBA10416;g__UBA10416;s__
PRES01F07_bin.95	51.18	1.72	0	64.247	364	3326	3162	39918	9882	8536.77	3.10738	91.1082	figshare	k__Bacteria;p__Proteobacteria;c__Alphaproteobacteria;o__Sphingomonadales;f__Sphingomonadaceae_2;g__Zymomonas	d__Bacteria;p__Proteobacteria;c__Alphaproteobacteria;o__Sphingomonadales;f__Sphingomonadaceae;g__;s__
PRES01F07_bin.96	98.32	1.36	0	53.6238	116	2664	2569	109828	35973	23331	2.7064	94.3289	figshare	k__Bacteria;p__Proteobacteria;c__Betaproteobacteria	d__Bacteria;p__Proteobacteria;c__Gammaproteobacteria;o__Burkholderiales;f__SG8-39;g__;s__
PRES01F07_bin.97	66.56	3.48	33.33	68.0093	136	1510	1407	51556	13917	9611.29	1.30713	92.9028	figshare	k__Bacteria;p__Cyanobacteria;c__Chroococcales;o__Chroococcales;f__Cyanobium;g__Cyanobium	d__Bacteria;p__Cyanobacteria;c__Cyanobacteriia;o__PCC-6307;f__Cyanobiaceae;g__Cyanobium_A;s__
PRES01F07_bin.98	69.11	2.63	50	42.7629	561	2686	2141	15656	4791	4113.59	2.30772	93.0075	figshare	k__Bacteria;p__Proteobacteria;g__Bdellovibrio	d__Bacteria;p__Bdellovibrionota;c__Bdellovibrionia;o__Bdellovibrionales;f__Bdellovibrionaceae;g__Pseudobdellovibrio;s__
PRES01F07_bin.99	65.52	1.72	100	66.766	376	5770	5575	74991	21892	15622.2	5.87396	90.07	figshare	k__Bacteria;p__Proteobacteria;c__Gammaproteobacteria;o__Pseudomonadales;f__Pseudomonadaceae;g__Pseudomonas;s__Pseudomonas_aeruginosa	d__Bacteria;p__Proteobacteria;c__Gammaproteobacteria;o__Pseudomonadales;f__Pseudomonadaceae;g__Pseudomonas;s__Pseudomonas aeruginosa
PRES01F07_bin.9	81.9	2.2	33.33	71.4316	301	2390	2263	33681	9932	8748.4	2.63327	91.8904	figshare	k__Bacteria	d__Bacteria;p__Eisenbacteria;c__RBG-16-71-46;o__RBG-16-71-46;f__RBG-16-71-46;g__;s__
PRES09F02_bin.100	90.71	3.87	66.67	68.4321	541	3420	3124	60883	7563	5836.45	3.15752	91.6975	figshare	k__Bacteria;p__Proteobacteria;c__Gammaproteobacteria;o__Xanthomonadales;f__Xanthomonadaceae	d__Bacteria;p__Proteobacteria;c__Gammaproteobacteria;o__Xanthomonadales;f__Xanthomonadaceae;g__Pseudoxanthomonas_A;s__
PRES09F02_bin.101	50.86	3.45	50	45.5087	151	956	811	23086	6158	5619.37	0.848525	94.2201	figshare	k__Bacteria;p__Proteobacteria;c__Betaproteobacteria;o__Methylophilales	d__Bacteria;p__Proteobacteria;c__Gammaproteobacteria;o__Burkholderiales;f__Methylophilaceae;g__Methylopumilus_A;s__
PRES09F02_bin.102	75.86	3.45	100	46.1339	142	1158	1054	36455	9623	7553.68	1.07262	90.2626	figshare	k__Bacteria;p__Proteobacteria;c__Alphaproteobacteria	d__Bacteria;p__Proteobacteria;c__Alphaproteobacteria;o__UBA9655;f__UBA9655;g__;s__
PRES09F02_bin.103	68.03	4.04	79.17	49.6291	572	3468	3001	77473	6492	5842.34	3.34182	90.3674	figshare	k__Bacteria;p__Proteobacteria;c__Gammaproteobacteria;o__Alteromonadales;f__Alteromonadaceae	d__Bacteria;p__Proteobacteria;c__Gammaproteobacteria;o__Enterobacterales;f__Alteromonadaceae;g__Alteromonas_A;s__Alteromonas_A oceani
PRES09F02_bin.104	56.6	3.42	25	62.3063	290	1225	1077	14581	3726	3419.67	0.991705	96.1415	figshare	k__Bacteria;p__Actinobacteria;c__Actinobacteria	d__Bacteria;p__Actinobacteriota;c__Acidimicrobiia;o__Acidimicrobiales;f__Ilumatobacteraceae;g__F1-60-MAGs027;s__F1-60-MAGs027 sp005793785
PRES09F02_bin.105	61.21	0	0	66.7205	202	2246	2118	33990	12158	10524.9	2.12603	94.923	figshare	k__Bacteria;p__Acidobacteria	d__Bacteria;p__Acidobacteriota;c__Vicinamibacteria;o__Vicinamibacterales;f__UBA2999;g__Gp6-AA40;s__
PRES09F02_bin.106	59.46	2.75	85.71	66.6252	236	1478	1330	25872	5969	5265.58	1.24268	95.4822	figshare	k__Bacteria;p__Actinobacteria;c__Actinobacteria;o__Actinomycetales	d__Bacteria;p__Actinobacteriota;c__Actinomycetia;o__Nanopelagicales;f__S36-B12;g__;s__
PRES09F02_bin.107	82.42	0.98	60	43.5858	80	1440	1352	98839	32473	18572.6	1.48581	95.6394	figshare	k__Bacteria;p__Bacteroidetes;c__Flavobacteriia;o__Flavobacteriales;f__Flavobacteriaceae	d__Bacteria;p__Bacteroidota;c__Bacteroidia;o__Flavobacteriales;f__Flavobacteriaceae;g__UBA3478;s__
PRES09F02_bin.108	68.31	5.07	36.36	61.8266	188	1557	1464	25797	9856	7534.63	1.41651	96.1151	figshare	k__Bacteria;p__Actinobacteria;c__Actinobacteria	d__Bacteria;p__Actinobacteriota;c__Acidimicrobiia;o__Acidimicrobiales;f__Ilumatobacteraceae;g__F1-60-MAGs027;s__
PRES09F02_bin.109	54.39	0	0	33.6761	261	1939	1720	26208	9373	7347.49	1.9177	93.8507	figshare	k__Bacteria;p__Proteobacteria	d__Bacteria;p__Bdellovibrionota;c__Bacteriovoracia;o__Bacteriovoracales;f__Bacteriovoracaceae;g__UBA1511;s__
PRES09F02_bin.10	80.85	0.92	100	48.2445	206	1891	1704	27963	11465	8902.46	1.83391	88.4536	figshare	k__Bacteria;p__Proteobacteria;c__Betaproteobacteria	d__Bacteria;p__Proteobacteria;c__Gammaproteobacteria;o__Burkholderiales;f__Gallionellaceae;g__Nitrotoga;s__
PRES09F02_bin.110	61.91	5.24	15.38	38.1462	450	1915	1516	15663	4208	3757.55	1.6909	94.9604	figshare	k__Bacteria;p__Bacteroidetes;c__Flavobacteriia;o__Flavobacteriales;f__Cryomorphaceae	d__Bacteria;p__Bacteroidota;c__Bacteroidia;o__Flavobacteriales;f__Crocinitomicaceae;g__UBA952;s__
PRES09F02_bin.111	85.08	0	0	41.6867	98	963	872	55678	14206	9456.52	0.926739	94.3526	figshare	k__Bacteria;p__Tenericutes;c__Mollicutes	d__Bacteria;p__Firmicutes;c__Bacilli;o__RFN20;f__CAG-826;g__UBA970;s__
PRES09F02_bin.112	53.89	3.25	11.11	39.5655	471	1706	1284	10538	3216	2915.27	1.37309	95.6477	figshare	k__Bacteria;p__Bacteroidetes;c__Flavobacteriia;o__Flavobacteriales;f__Cryomorphaceae	d__Bacteria;p__Bacteroidota;c__Bacteroidia;o__Flavobacteriales;f__Crocinitomicaceae;g__UBA952;s__
PRES09F02_bin.113	59.82	3.25	83.33	60.0305	255	1176	1060	15387	4333	3924.65	1.00079	96.0565	figshare	k__Bacteria;p__Proteobacteria;c__Betaproteobacteria;o__Burkholderiales	d__Bacteria;p__Proteobacteria;c__Gammaproteobacteria;o__Burkholderiales;f__Burkholderiaceae;g__UBA2463;s__
PRES09F02_bin.114	58.76	8.58	12.77	50.8885	1119	2842	1945	8385	1766	1715.6	1.91975	92.0292	figshare	k__Bacteria;p__Proteobacteria;c__Alphaproteobacteria;o__Rhodobacterales;f__Rhodobacteraceae	d__Bacteria;p__Proteobacteria;c__Alphaproteobacteria;o__Rhodobacterales;f__Rhodobacteraceae;g__HIMB11;s__
PRES09F02_bin.115	52.73	3.45	50	64.3596	638	4712	4437	90669	9247	7377.35	4.70675	94.7697	figshare	k__Bacteria;p__Actinobacteria;c__Actinobacteria;o__Actinomycetales	d__Bacteria;p__Acidobacteriota;c__Vicinamibacteria;o__Vicinamibacterales;f__UBA2999;g__;s__
PRES09F02_bin.116	50.92	9.48	66.67	65.6219	569	3720	3452	52756	7172	6105.11	3.47381	91.8928	figshare	k__Bacteria;p__Proteobacteria;c__Alphaproteobacteria;o__Sphingomonadales;f__Sphingomonadaceae_3;g__Sphingobium	d__Bacteria;p__Proteobacteria;c__Alphaproteobacteria;o__Sphingomonadales;f__Sphingomonadaceae;g__Sphingobium;s__Sphingobium yanoikuyae
PRES09F02_bin.117	58.62	0.86	100	44.3398	452	2119	1714	13298	4563	4279.79	1.93446	89.4777	figshare	k__Bacteria;p__Proteobacteria;c__Gammaproteobacteria;o__Oceanospirillales	d__Bacteria;p__Proteobacteria;c__Gammaproteobacteria;o__Pseudomonadales;f__Halomonadaceae;g__;s__
PRES09F02_bin.118	91.87	2.24	14.29	64.986	92	3543	3484	188094	61793	41603	3.82748	90.8199	figshare	k__Bacteria;p__Proteobacteria;c__Alphaproteobacteria;o__Rhodospirillales;f__Rhodospirillaceae	d__Bacteria;p__Proteobacteria;c__Alphaproteobacteria;o__Rhodospirillales;f__Rhodospirillaceae;g__SCTM01;s__
PRES09F02_bin.119	84.9	3.33	46.15	66.3006	466	2492	2209	23387	5723	4812.53	2.24264	95.3027	figshare	k__Bacteria;p__Proteobacteria;c__Betaproteobacteria	d__Bacteria;p__Proteobacteria;c__Gammaproteobacteria;o__Burkholderiales;f__UKL13-2;g__FEB-7;s__
PRES09F02_bin.11	97.39	0.34	100	62.089	41	2231	2190	180186	101104	53519	2.19428	90.9988	figshare	k__Bacteria;p__Proteobacteria;c__Alphaproteobacteria;o__Sphingomonadales;f__Erythrobacteraceae	d__Bacteria;p__Proteobacteria;c__Alphaproteobacteria;o__Sphingomonadales;f__Sphingomonadaceae;g__Altererythrobacter;s__
PRES09F02_bin.120	96.76	1.62	0	34.1963	159	2360	2220	84352	23146	16177.8	2.57228	94.5231	figshare	k__Bacteria;p__Bacteroidetes;c__Flavobacteriia;o__Flavobacteriales;f__Cryomorphaceae	d__Bacteria;p__Bacteroidota;c__Bacteroidia;o__Flavobacteriales;f__Crocinitomicaceae;g__UBA952;s__
PRES09F02_bin.121	72.99	2.1	0	42.9365	341	2134	1807	31576	10302	6217.9	2.1203	88.5729	figshare	k__Bacteria;p__Proteobacteria	d__Bacteria;p__Bdellovibrionota;c__Bdellovibrionia_A;o__UBA1018;f__UBA1018;g__;s__
PRES09F02_bin.122	50.16	1.72	0	64.0966	187	1188	1074	15577	5933	5513.47	1.03102	95.9078	figshare	k__Bacteria;p__Actinobacteria;c__Actinobacteria	d__Bacteria;p__Actinobacteriota;c__Acidimicrobiia;o__Acidimicrobiales;f__Ilumatobacteraceae;g__Casp-actino8;s__
PRES09F02_bin.123	54.45	4.62	14.29	37.3192	81	921	846	63733	17055	10801.1	0.874888	90.6091	figshare	k__Bacteria	d__Bacteria;p__Patescibacteria;c__Paceibacteria;o__UBA9983;f__UBA2163;g__OLB19;s__
PRES09F02_bin.124	93.84	4.96	53.33	67.3681	501	5263	4961	85845	15809	10308.7	5.16464	91.6584	figshare	k__Bacteria;p__Proteobacteria;c__Alphaproteobacteria;o__Rhodospirillales;f__Rhodospirillaceae;g__Azospirillum	d__Bacteria;p__Proteobacteria;c__Alphaproteobacteria;o__Azospirillales;f__Azospirillaceae;g__;s__
PRES09F02_bin.125	76.55	0.92	100	66.2868	154	1150	1061	60284	10542	6927.05	1.06676	95.4434	figshare	k__Bacteria;p__Chloroflexi	d__Bacteria;p__Chloroflexota;c__Ellin6529;o__CSP1-4;f__UBA10416;g__UBA10416;s__
PRES09F02_bin.126	53.42	3.75	24.32	45.1607	1532	3688	2828	6560	1711	1695.71	2.59783	91.7972	figshare	k__Bacteria;p__Bacteroidetes;c__Flavobacteriia;o__Flavobacteriales;f__Flavobacteriaceae	d__Bacteria;p__Bacteroidota;c__Bacteroidia;o__Flavobacteriales;f__Flavobacteriaceae;g__Muricauda;s__
PRES09F02_bin.127	73.69	2.99	50	53.5593	249	1587	1391	47155	6630	5501.81	1.36995	95.1608	figshare	k__Bacteria;p__Actinobacteria;c__Actinobacteria	d__Bacteria;p__Actinobacteriota;c__Acidimicrobiia;o__Acidimicrobiales;f__Ilumatobacteraceae;g__UBA2093;s__
PRES09F02_bin.128	87.16	1.82	100	44.3448	322	2401	2109	47989	9674	7808.15	2.51422	94.7321	figshare	k__Bacteria;p__Bacteroidetes;c__Cytophagia;o__Cytophagales	d__Bacteria;p__Bacteroidota;c__Bacteroidia;o__Cytophagales;f__Cyclobacteriaceae;g__ELB16-189;s__
PRES09F02_bin.129	73.28	0	0	63.5118	245	2327	2211	54580	11760	9035.82	2.21378	95.0049	figshare	k__Bacteria;p__Actinobacteria;c__Actinobacteria	d__Bacteria;p__Actinobacteriota;c__Acidimicrobiia;o__Acidimicrobiales;f__UBA8139;g__F1-20-MAGs160;s__
PRES09F02_bin.12	53.2	1.13	40	41.9154	280	1218	969	15154	4168	3804.5	1.06526	95.3389	figshare	k__Bacteria;p__Bacteroidetes;c__Sphingobacteriia;o__Sphingobacteriales;f__Chitinophagaceae	d__Bacteria;p__Bacteroidota;c__Bacteroidia;o__Chitinophagales;f__Chitinophagaceae;g__JJ008;s__
PRES09F02_bin.130	72.41	0.86	100	65.4793	141	1286	1212	76586	13129	8526.48	1.20223	94.0041	figshare	k__Bacteria;p__Actinobacteria;c__Actinobacteria	d__Bacteria;p__Actinobacteriota;c__Thermoleophilia;o__Solirubrobacterales;f__70-9;g__67-14;s__
PRES09F02_bin.131	63.84	3.79	8.33	43.9552	252	1446	1204	34304	11234	5496.36	1.38508	94.9562	figshare	k__Bacteria;p__Bacteroidetes;c__Sphingobacteriia;o__Sphingobacteriales;f__Chitinophagaceae	d__Bacteria;p__Bacteroidota;c__Bacteroidia;o__Chitinophagales;f__Chitinophagaceae;g__JJ008;s__
PRES09F02_bin.132	58.7	3.45	100	65.6952	312	1910	1726	25245	6820	5843.91	1.8233	94.5719	figshare	k__Bacteria;p__Proteobacteria;c__Betaproteobacteria;o__Burkholderiales;f__Rubrivivax	d__Bacteria;p__Proteobacteria;c__Gammaproteobacteria;o__Burkholderiales;f__Burkholderiaceae;g__QOAZ01;s__
PRES09F02_bin.133	52.07	3.79	100	45.8208	193	909	741	12995	4148	3860.68	0.745111	95.6145	figshare	k__Bacteria;p__Actinobacteria;c__Actinobacteria;o__Actinomycetales	d__Bacteria;p__Actinobacteriota;c__Actinomycetia;o__Nanopelagicales;f__Nanopelagicaceae;g__MAG-120802;s__
PRES09F02_bin.134	77.51	0	0	31.8077	346	2054	1768	29805	7455	6011.75	2.08006	93.4377	figshare	k__Bacteria;p__Bacteroidetes	d__Bacteria;p__Bacteroidota;c__Bacteroidia;o__AKYH767;f__B-17BO;g__UBA2475;s__
PRES09F02_bin.135	83.55	2.03	33.33	42.678	174	1281	1131	39365	10766	7360.58	1.28074	92.6229	figshare	k__Bacteria	d__Bacteria;p__Verrucomicrobiota_A;c__Chlamydiia;o__2-12-FULL-49-11;f__;g__;s__
PRES09F02_bin.136	69.38	1.1	0	68.5143	154	1248	1182	50844	9403	7818.62	1.20407	95.85	figshare	k__Bacteria	d__Bacteria;p__Gemmatimonadota;c__Gemmatimonadetes;o__Gemmatimonadales;f__Gemmatimonadaceae;g__Fen-1231;s__
PRES09F02_bin.137	51.03	5.17	25	45.0161	161	1097	943	24415	6815	6042.54	0.972849	93.9013	figshare	k__Bacteria;p__Proteobacteria;c__Betaproteobacteria;o__Methylophilales;f__Methylophilaceae	d__Bacteria;p__Proteobacteria;c__Gammaproteobacteria;o__Burkholderiales;f__Methylophilaceae;g__Methylopumilus_A;s__
PRES09F02_bin.138	80.97	0.85	0	69.3031	271	2934	2773	53803	14797	11138.9	3.01865	95.3609	figshare	k__Bacteria;p__Acidobacteria	d__Bacteria;p__Acidobacteriota;c__Vicinamibacteria;o__Vicinamibacterales;f__UBA2999;g__;s__
PRES09F02_bin.139	50.59	8.11	9.68	39.6303	948	2031	1323	6073	1503	1525.41	1.44609	95.1771	figshare	k__Bacteria	d__Bacteria;p__Bacteroidota;c__Kapabacteria;o__Kapabacteriales;f__UBA961;g__UBA961;s__
PRES09F02_bin.13	81.15	4.7	60	57.4053	365	2977	2800	34366	9207	7547.85	2.75496	92.416	figshare	k__Bacteria;p__Proteobacteria;c__Alphaproteobacteria;o__Rhizobiales	d__Bacteria;p__Proteobacteria;c__Alphaproteobacteria;o__Rhizobiales;f__Beijerinckiaceae;g__Alsobacter;s__
PRES09F02_bin.140	60.3	7.69	37.5	70.4908	516	1803	1558	17365	2802	2776.98	1.43292	95.7109	figshare	k__Bacteria;p__Actinobacteria;c__Actinobacteria;o__Actinomycetales;f__Streptomycetaceae	d__Bacteria;p__Actinobacteriota;c__Actinomycetia;o__Nanopelagicales;f__S36-B12;g__UBA11398;s__
PRES09F02_bin.141	52.24	3.45	0	42.1945	340	1381	1072	23495	5777	3663.48	1.24558	86.7325	figshare	k__Bacteria;p__Proteobacteria;c__Gammaproteobacteria;o__Pseudomonadales;f__Moraxellaceae	d__Bacteria;p__Proteobacteria;c__Gammaproteobacteria;o__Pseudomonadales;f__Moraxellaceae;g__Acinetobacter;s__Acinetobacter sp001626925
PRES09F02_bin.142	94.81	1.46	83.33	63.7742	266	1939	1799	47724	8801	6602.42	1.75624	95.8981	figshare	k__Bacteria;p__Proteobacteria;c__Betaproteobacteria;o__Burkholderiales	d__Bacteria;p__Proteobacteria;c__Gammaproteobacteria;o__Burkholderiales;f__Burkholderiaceae;g__RS62;s__
PRES09F02_bin.143	50.86	2.59	100	58.1415	321	1707	1536	16667	4959	4716.63	1.51404	91.1795	figshare	k__Bacteria;p__Proteobacteria;c__Betaproteobacteria;o__Burkholderiales;f__Oxalobacteraceae;g__Herbaspirillum	d__Bacteria;p__Proteobacteria;c__Gammaproteobacteria;o__Burkholderiales;f__Burkholderiaceae;g__SYFN01;s__
PRES09F02_bin.144	67.24	5.17	33.33	46.0296	202	1490	1299	32993	8341	6688.22	1.35102	94.8397	figshare	k__Bacteria;p__Proteobacteria;c__Betaproteobacteria;o__Burkholderiales;f__Burkholderiaceae	d__Bacteria;p__Proteobacteria;c__Gammaproteobacteria;o__Burkholderiales;f__Burkholderiaceae;g__Polynucleobacter;s__
PRES09F02_bin.145	61.51	1.92	42.86	66.038	170	2225	2150	49415	14405	13107.3	2.22824	91.8964	figshare	k__Bacteria;p__Proteobacteria;c__Alphaproteobacteria;o__Sphingomonadales	d__Bacteria;p__Proteobacteria;c__Alphaproteobacteria;o__Sphingomonadales;f__Sphingomonadaceae;g__Sphingopyxis;s__
PRES09F02_bin.146	69.83	5.17	75	44.6725	202	1639	1451	35716	10080	7297.15	1.47402	94.2149	figshare	k__Bacteria;p__Proteobacteria;c__Betaproteobacteria;o__Burkholderiales;f__Burkholderiaceae	d__Bacteria;p__Proteobacteria;c__Gammaproteobacteria;o__Burkholderiales;f__Burkholderiaceae;g__Polynucleobacter;s__
PRES09F02_bin.147	62.28	0	0	50.2454	163	994	856	15745	5737	5110.55	0.833019	96.1485	figshare	k__Bacteria;p__Actinobacteria;c__Actinobacteria;o__Actinomycetales;f__Microbacteriaceae	d__Bacteria;p__Actinobacteriota;c__Actinomycetia;o__Actinomycetales;f__Microbacteriaceae;g__Aquiluna;s__
PRES09F02_bin.148	52.98	1.75	100	56.0732	147	1136	1040	25332	8128	6993.93	1.02811	94.4959	figshare	k__Bacteria;p__Proteobacteria;c__Betaproteobacteria;o__Rhodocyclales;f__Rhodocyclaceae	d__Bacteria;p__Proteobacteria;c__Gammaproteobacteria;o__Burkholderiales;f__Rhodocyclaceae;g__Paddy-1;s__
PRES09F02_bin.149	77.99	7.24	40	69.712	892	4679	4255	32846	5737	4599.27	4.10255	93.2839	figshare	k__Bacteria;p__Proteobacteria;c__Betaproteobacteria	d__Bacteria;p__Proteobacteria;c__Gammaproteobacteria;o__Burkholderiales;f__SG8-39;g__2-02-FULL-62-17;s__
PRES09F02_bin.14	97.24	1.47	16.67	53.6467	148	2735	2629	99994	26751	18587.2	2.7509	94.2018	figshare	k__Bacteria;p__Proteobacteria;c__Betaproteobacteria	d__Bacteria;p__Proteobacteria;c__Gammaproteobacteria;o__Burkholderiales;f__SG8-39;g__;s__
PRES09F02_bin.150	75.61	3.26	42.86	55.5966	361	2336	2181	27040	7025	5638.95	2.03566	94.2842	figshare	k__Bacteria;p__Proteobacteria;c__Betaproteobacteria;o__Burkholderiales;f__Comamonadaceae	d__Bacteria;p__Proteobacteria;c__Gammaproteobacteria;o__Burkholderiales;f__Burkholderiaceae;g__Limnohabitans;s__
PRES09F02_bin.151	54.95	0	0	31.5365	56	767	718	42593	21691	11218.7	0.628247	96.3618	figshare	k__Bacteria	d__Bacteria;p__Marinisomatota;c__Marinisomatia;o__Marinisomatales;f__Marinisomataceae;g__;s__
PRES09F02_bin.152	54.98	2.59	100	66.2581	335	1253	1062	8526	3130	2940.55	0.985083	95.8686	figshare	k__Bacteria;p__Actinobacteria;c__Actinobacteria	d__Bacteria;p__Actinobacteriota;c__Acidimicrobiia;o__Acidimicrobiales;f__Ilumatobacteraceae;g__F1-60-MAGs027;s__
PRES09F02_bin.153	53.43	0	0	48.3193	109	1298	1172	104937	16350	11817.2	1.28807	87.6627	figshare	k__Bacteria;p__Proteobacteria;c__Alphaproteobacteria;o__Rhizobiales;f__Methylocystaceae;g__Methylocystis	d__Bacteria;p__Proteobacteria;c__Alphaproteobacteria;o__Rhizobiales;f__Beijerinckiaceae;g__Methylocystis;s__Methylocystis sp002412985
PRES09F02_bin.154	65.8	9.4	60	61.4052	435	1914	1691	22484	3922	3570.31	1.55308	95.8795	figshare	k__Bacteria;p__Actinobacteria;c__Actinobacteria	d__Bacteria;p__Actinobacteriota;c__Acidimicrobiia;o__Acidimicrobiales;f__Ilumatobacteraceae;g__F1-60-MAGs027;s__
PRES09F02_bin.155	50.39	0.25	100	42.041	155	898	751	20880	6495	5359.38	0.830704	95.6996	figshare	k__Bacteria;p__Bacteroidetes;c__Sphingobacteriia;o__Sphingobacteriales;f__Chitinophagaceae	d__Bacteria;p__Bacteroidota;c__Bacteroidia;o__Chitinophagales;f__Chitinophagaceae;g__JJ008;s__
PRES09F02_bin.156	67.4	0	0	59.6036	150	1166	1108	42655	9748	7272.27	1.09084	95.8971	figshare	k__Bacteria;p__Proteobacteria;c__Betaproteobacteria;o__Burkholderiales	d__Bacteria;p__Proteobacteria;c__Gammaproteobacteria;o__Burkholderiales;f__Burkholderiaceae;g__UBA954;s__
PRES09F02_bin.157	57.23	1.72	50	65.2007	158	1373	1283	57185	14128	7778.7	1.22903	95.8274	figshare	k__Bacteria;p__Actinobacteria;c__Actinobacteria	d__Bacteria;p__Actinobacteriota;c__Acidimicrobiia;o__Acidimicrobiales;f__Ilumatobacteraceae;g__F1-60-MAGs027;s__
PRES09F02_bin.158	80.99	5.45	67.65	63.7575	259	2129	1947	36074	8875	7855.61	2.0346	96.3683	figshare	k__Bacteria;p__Proteobacteria;c__Gammaproteobacteria;o__Xanthomonadales	d__Bacteria;p__Proteobacteria;c__Gammaproteobacteria;o__Steroidobacterales;f__Steroidobacteraceae;g__UBA964;s__
PRES09F02_bin.159	89.91	1.17	66.67	53.1681	232	2486	2310	47542	13457	10712	2.48519	94.4279	figshare	k__Bacteria;p__Proteobacteria;c__Betaproteobacteria;o__Burkholderiales	d__Bacteria;p__Proteobacteria;c__Gammaproteobacteria;o__Burkholderiales;f__Burkholderiaceae;g__UBA3064;s__UBA3064 sp005787245
PRES09F02_bin.15	53.17	0	0	53.6426	175	1052	902	21776	6157	5333.62	0.933384	96.0145	figshare	k__Bacteria;p__Actinobacteria;c__Actinobacteria;o__Actinomycetales;f__Streptomycetaceae	d__Bacteria;p__Actinobacteriota;c__Actinomycetia;o__Nanopelagicales;f__Nanopelagicaceae;g__GCA-2737595;s__
PRES09F02_bin.160	87	3.28	50	64.2763	174	1622	1519	42719	12481	8710.32	1.5156	94.8623	figshare	k__Bacteria;p__Actinobacteria;c__Actinobacteria	d__Bacteria;p__Actinobacteriota;c__Thermoleophilia;o__Solirubrobacterales;f__70-9;g__;s__
PRES09F02_bin.161	67.43	2.53	77.78	45.8505	400	2519	2174	49552	6268	5896.16	2.35846	90.8641	figshare	k__Bacteria;p__Proteobacteria;c__Gammaproteobacteria;o__Oceanospirillales;f__Oceanospirillaceae	d__Bacteria;p__Proteobacteria;c__Gammaproteobacteria;o__Pseudomonadales;f__Marinomonadaceae;g__Marinomonas;s__Marinomonas communis
PRES09F02_bin.162	65.52	1.72	0	39.7718	233	1453	1250	35407	7915	6816.01	1.58813	94.1606	figshare	k__Bacteria;p__Bacteroidetes	d__Bacteria;p__Bacteroidota;c__Bacteroidia;o__NS11-12g;f__UBA955;g__;s__
PRES09F02_bin.163	86.19	5.71	59.26	67.1183	800	3937	3594	37423	5471	4423.4	3.53872	92.0638	figshare	k__Bacteria;p__Proteobacteria;c__Betaproteobacteria;o__Rhodocyclales;f__Rhodocyclaceae	d__Bacteria;p__Proteobacteria;c__Gammaproteobacteria;o__Burkholderiales;f__Rhodocyclaceae;g__;s__
PRES09F02_bin.164	70.17	6.03	50	63.3844	376	4054	3886	67161	15565	10463.8	3.93438	89.7683	figshare	k__Bacteria;p__Proteobacteria;c__Gammaproteobacteria;o__Pseudomonadales;f__Pseudomonadaceae;g__Pseudomonas	d__Bacteria;p__Proteobacteria;c__Gammaproteobacteria;o__Pseudomonadales;f__Pseudomonadaceae;g__Pseudomonas_A;s__Pseudomonas_A stutzeri_G
PRES09F02_bin.165	84.34	1.36	0	59.396	204	2581	2455	141696	27057	11890.4	2.42564	89.7343	figshare	k__Bacteria;p__Nitrospirae;c__Nitrospira;o__Nitrospirales;f__Nitrospiraceae	d__Bacteria;p__Nitrospirota;c__Nitrospiria;o__Nitrospirales;f__Nitrospiraceae;g__Nitrospira_D;s__
PRES09F02_bin.166	57.11	0.34	0	65.2228	17	1769	1764	531947	200899	113769	1.93407	89.2712	figshare	k__Bacteria;p__Proteobacteria;c__Alphaproteobacteria;o__Sphingomonadales;f__Sphingomonadaceae;g__Novosphingobium	d__Bacteria;p__Proteobacteria;c__Alphaproteobacteria;o__Sphingomonadales;f__Sphingomonadaceae;g__Novosphingobium;s__
PRES09F02_bin.167	64.66	0	0	54.6833	154	1370	1282	32061	11346	8875.06	1.36676	95.6823	figshare	k__Bacteria;p__Bacteroidetes;c__Flavobacteriia;o__Flavobacteriales	d__Bacteria;p__Bacteroidota;c__Bacteroidia;o__Flavobacteriales;f__Schleiferiaceae;g__TMED14;s__TMED14 sp003507115
PRES09F02_bin.168	58.35	2.32	100	59.4984	555	2277	1987	18915	4150	3800.06	2.10903	88.3474	figshare	k__Bacteria;p__Proteobacteria	d__Bacteria;p__Bdellovibrionota_C;c__UBA2361;o__UBA2361;f__UBA2361;g__;s__
PRES09F02_bin.169	72.62	0.41	0	62.929	540	2935	2727	20395	5954	5040.66	2.72195	94.0359	figshare	k__Bacteria;p__Proteobacteria;c__Betaproteobacteria;o__Burkholderiales	d__Bacteria;p__Proteobacteria;c__Gammaproteobacteria;o__Burkholderiales;f__Burkholderiaceae;g__SYIM01;s__
PRES09F02_bin.16	87.5	2.61	77.78	60.6868	159	1591	1517	59548	12226	9391.01	1.49317	95.7998	figshare	k__Bacteria;p__Proteobacteria;c__Betaproteobacteria;o__Burkholderiales	d__Bacteria;p__Proteobacteria;c__Gammaproteobacteria;o__Burkholderiales;f__Burkholderiaceae;g__UBA954;s__
PRES09F02_bin.170	80.2	2.92	61.54	54.1423	431	2646	2407	29751	6494	5784.44	2.49309	92.614	figshare	k__Bacteria;p__Proteobacteria;c__Gammaproteobacteria;o__Oceanospirillales;f__Oceanospirillaceae	d__Bacteria;p__Proteobacteria;c__Gammaproteobacteria;o__Pseudomonadales;f__Saccharospirillaceae_A;g__Oleibacter;s__
PRES09F02_bin.171	75.86	7.76	0	62.6239	297	2343	2153	57837	17724	7039.7	2.09079	92.111	figshare	k__Bacteria;p__Proteobacteria;c__Alphaproteobacteria;o__Rhodobacterales;f__Rhodobacteraceae	d__Bacteria;p__Proteobacteria;c__Alphaproteobacteria;o__Rhodobacterales;f__Rhodobacteraceae;g__Marivivens;s__
PRES09F02_bin.172	96.09	1.89	50	62.6769	155	2634	2583	82939	23570	17726.1	2.74754	91.6676	figshare	k__Bacteria;p__Chloroflexi	d__Bacteria;p__Chloroflexota;c__Chloroflexia;o__Thermomicrobiales;f__UBA6265;g__;s__
PRES09F02_bin.173	68.29	4.23	23.53	62.9137	171	1690	1591	48913	12109	9534.77	1.63044	95.8083	figshare	k__Bacteria;p__Proteobacteria;c__Gammaproteobacteria	d__Bacteria;p__Proteobacteria;c__Gammaproteobacteria;o__Steroidobacterales;f__Steroidobacteraceae;g__UBA964;s__
PRES09F02_bin.174	91.1	2.14	33.33	66.2809	142	2191	2091	73828	20585	14950.8	2.12301	95.1031	figshare	k__Bacteria;p__Actinobacteria;c__Actinobacteria	d__Bacteria;p__Actinobacteriota;c__Acidimicrobiia;o__Acidimicrobiales;f__UBA8139;g__F1-20-MAGs160;s__
PRES09F02_bin.175	92.31	3.47	40	68.6105	406	3088	2869	57460	11321	7734.79	3.14032	94.8931	figshare	k__Bacteria;p__Acidobacteria	d__Bacteria;p__Acidobacteriota;c__Vicinamibacteria;o__Vicinamibacterales;f__UBA2999;g__;s__
PRES09F02_bin.176	75.86	3.45	50	68.9816	175	2669	2556	120811	22242	15037.1	2.6315	95.1986	figshare	k__Bacteria;p__Actinobacteria;c__Actinobacteria;o__Actinomycetales;f__Mycobacteriaceae;g__Mycobacterium	d__Bacteria;p__Actinobacteriota;c__Actinomycetia;o__Mycobacteriales;f__Mycobacteriaceae;g__Mycobacterium;s__
PRES09F02_bin.177	52.7	6.16	39.13	54.6634	351	1614	1364	19754	4274	4004.29	1.40551	91.5118	figshare	k__Bacteria;p__Proteobacteria;c__Betaproteobacteria;o__Burkholderiales	d__Bacteria;p__Proteobacteria;c__Gammaproteobacteria;o__Burkholderiales;f__Burkholderiaceae;g__SYFN01;s__
PRES09F02_bin.178	99.05	0	0	38.4708	38	3018	3014	225800	154898	84396.3	3.20706	88.6758	figshare	k__Bacteria;p__Proteobacteria;c__Gammaproteobacteria;o__Pseudomonadales;f__Moraxellaceae;g__Acinetobacter;s__Acinetobacter_junii	d__Bacteria;p__Proteobacteria;c__Gammaproteobacteria;o__Pseudomonadales;f__Moraxellaceae;g__Acinetobacter;s__Acinetobacter junii
PRES09F02_bin.179	54.47	8.62	50	65.0669	382	1592	1419	14903	3516	3275.1	1.25109	96.326	figshare	k__Bacteria;p__Actinobacteria;c__Actinobacteria	d__Bacteria;p__Actinobacteriota;c__Acidimicrobiia;o__Acidimicrobiales;f__Ilumatobacteraceae;g__UBA2093;s__
PRES09F02_bin.17	57.4	2.59	0	63.5139	452	4077	3871	58205	11547	8547.09	3.86328	90.4443	figshare	k__Bacteria;p__Proteobacteria;c__Alphaproteobacteria;o__Sphingomonadales;f__Sphingomonadaceae;g__Novosphingobium	d__Bacteria;p__Proteobacteria;c__Alphaproteobacteria;o__Sphingomonadales;f__Sphingomonadaceae;g__Novosphingobium;s__
PRES09F02_bin.180	56.93	3.96	0	64.5745	515	2756	2454	40819	6863	4827.08	2.48594	94.9734	figshare	k__Bacteria;p__Acidobacteria	d__Bacteria;p__Acidobacteriota;c__Vicinamibacteria;o__Vicinamibacterales;f__UBA2999;g__Gp6-AA40;s__
PRES09F02_bin.181	86.39	2.4	15	30.9255	224	2129	1951	39202	12062	9071.4	2.03199	93.4016	figshare	k__Bacteria;p__Bacteroidetes;c__Flavobacteriia;o__Flavobacteriales;f__Flavobacteriaceae;g__Flavobacterium	d__Bacteria;p__Bacteroidota;c__Bacteroidia;o__Flavobacteriales;f__Flavobacteriaceae;g__Flavobacterium;s__
PRES09F02_bin.182	53.45	2.59	0	38.7667	506	1829	1340	19120	4319	2972.07	1.50387	93.8655	figshare	k__Bacteria;p__Bacteroidetes;c__Cytophagia;o__Cytophagales;f__Cytophagaceae	d__Bacteria;p__Bacteroidota;c__Bacteroidia;o__Cytophagales;f__Spirosomaceae;g__UBA6715;s__
PRES09F02_bin.183	75.39	9.6	52.63	62.2587	201	3078	2970	86246	19839	15237.8	3.06279	93.1472	figshare	k__Bacteria;p__Proteobacteria;c__Betaproteobacteria;o__Burkholderiales;f__Comamonadaceae	d__Bacteria;p__Proteobacteria;c__Gammaproteobacteria;o__Burkholderiales;f__Burkholderiaceae;g__Limnohabitans;s__
PRES09F02_bin.184	69.57	3.45	20	68.2828	257	1373	1222	14985	5196	4502.09	1.15704	95.0981	figshare	k__Bacteria;p__Actinobacteria;c__Actinobacteria	d__Bacteria;p__Actinobacteriota;c__Thermoleophilia;o__Solirubrobacterales;f__;g__;s__
PRES09F02_bin.185	88.83	1.51	80	37.4898	348	2008	1718	36371	6778	5746.25	1.9997	95.115	figshare	k__Bacteria;p__Bacteroidetes	d__Bacteria;p__Bacteroidota;c__Bacteroidia;o__AKYH767;f__B-17BO;g__;s__
PRES09F02_bin.186	68.41	8.1	37.04	65.8598	821	2888	2376	23711	4996	2818.17	2.31372	90.2778	figshare	k__Bacteria;p__Proteobacteria;c__Alphaproteobacteria;o__Sphingomonadales	d__Bacteria;p__Proteobacteria;c__Alphaproteobacteria;o__Sphingomonadales;f__Sphingomonadaceae;g__Sphingopyxis;s__Sphingopyxis terrae
PRES09F02_bin.187	84.06	7.76	62.86	62.7591	572	2824	2601	32244	4869	4264.1	2.43906	94.8082	figshare	k__Bacteria;p__Proteobacteria;c__Betaproteobacteria;o__Burkholderiales;f__Comamonadaceae	d__Bacteria;p__Proteobacteria;c__Gammaproteobacteria;o__Burkholderiales;f__Burkholderiaceae;g__Limnohabitans;s__
PRES09F02_bin.188	74.57	0	0	68.8878	187	1525	1458	51741	10109	8288.62	1.54997	95.0387	figshare	k__Bacteria;p__Verrucomicrobia;c__Opitutae;o__Opitutales	d__Bacteria;p__Verrucomicrobiota;c__Verrucomicrobiae;o__Opitutales;f__UBA953;g__UBA953;s__
PRES09F02_bin.189	50.78	5.98	40	49.8397	130	973	855	49954	7428	6858.05	0.891546	95.9162	figshare	k__Bacteria;p__Actinobacteria;c__Actinobacteria;o__Actinomycetales	d__Bacteria;p__Actinobacteriota;c__Actinomycetia;o__Nanopelagicales;f__Nanopelagicaceae;g__IMCC26077;s__
PRES09F02_bin.18	76.21	0	0	54.9027	336	2832	2576	92916	22677	8704.89	2.92484	89.1994	figshare	k__Bacteria;p__Proteobacteria	d__Bacteria;p__Bdellovibrionota_C;c__UBA2361;o__UBA2361;f__UBA2361;g__;s__
PRES09F02_bin.190	87.85	4.59	35.29	67.1234	247	2620	2486	47822	15408	10223.9	2.5253	92.6191	figshare	k__Bacteria;p__Actinobacteria;c__Actinobacteria;o__Actinomycetales;f__Microbacteriaceae;g__Microbacterium	d__Bacteria;p__Actinobacteriota;c__Actinomycetia;o__Actinomycetales;f__Microbacteriaceae;g__Microbacterium;s__Microbacterium sp002313585
PRES09F02_bin.191	63.56	6.42	80.95	53.692	632	1648	1187	7375	1930	1845.32	1.16624	93.7012	figshare	k__Bacteria;p__Proteobacteria;c__Betaproteobacteria;o__Burkholderiales	d__Bacteria;p__Proteobacteria;c__Gammaproteobacteria;o__Burkholderiales;f__Burkholderiaceae;g__UBA2463;s__
PRES09F02_bin.192	50.82	4.88	13.04	64.976	543	3045	2769	25287	5939	4958.13	2.69227	91.6705	figshare	k__Bacteria;p__Proteobacteria;c__Betaproteobacteria;o__Burkholderiales;f__Comamonadaceae	d__Bacteria;p__Proteobacteria;c__Gammaproteobacteria;o__Burkholderiales;f__Burkholderiaceae;g__Ramlibacter;s__
PRES09F02_bin.193	53.23	1.72	100	52.7072	152	870	747	17615	5672	5101.51	0.775429	96.1873	figshare	k__Bacteria;p__Actinobacteria;c__Actinobacteria;o__Actinomycetales	d__Bacteria;p__Actinobacteriota;c__Actinomycetia;o__Nanopelagicales;f__Nanopelagicaceae;g__IMCC26077;s__
PRES09F02_bin.194	51.69	0.88	37.5	64.3774	25	1746	1734	241878	99958	71638.1	1.79095	91.1507	figshare	k__Bacteria;p__Proteobacteria;c__Alphaproteobacteria;o__Sphingomonadales;f__Sphingomonadaceae_3;g__Sphingobium	d__Bacteria;p__Proteobacteria;c__Alphaproteobacteria;o__Sphingomonadales;f__Sphingomonadaceae;g__Sphingobium;s__
PRES09F02_bin.195	64.66	8.62	40	69.1248	541	2270	1983	18243	3745	3379.45	1.82828	94.9989	figshare	k__Bacteria;p__Actinobacteria;c__Actinobacteria	d__Bacteria;p__Actinobacteriota;c__Acidimicrobiia;o__Acidimicrobiales;f__Ilumatobacteraceae;g__UBA2093;s__
PRES09F02_bin.196	86.24	2.99	33.33	73.3041	302	1781	1564	25086	6560	5189.22	1.56714	95.7965	figshare	k__Bacteria;p__Actinobacteria;c__Actinobacteria	d__Bacteria;p__Actinobacteriota;c__Acidimicrobiia;o__Acidimicrobiales;f__Ilumatobacteraceae;g__BACL27;s__
PRES09F02_bin.197	58.4	0.36	100	64.1092	155	1432	1349	54806	14302	9370.54	1.45243	96.175	figshare	k__Bacteria;p__Proteobacteria;c__Gammaproteobacteria;o__Xanthomonadales	d__Bacteria;p__Proteobacteria;c__Gammaproteobacteria;o__Steroidobacterales;f__Steroidobacteraceae;g__UBA964;s__
PRES09F02_bin.198	91.36	3.12	33.33	56.4397	309	2646	2562	50115	12333	9223.12	2.84994	94.4389	figshare	k__Bacteria;p__Bacteroidetes;c__Cytophagia;o__Cytophagales	d__Bacteria;p__Bacteroidota;c__Bacteroidia;o__Cytophagales;f__Cyclobacteriaceae;g__ELB16-189;s__
PRES09F02_bin.199	74.51	0.59	100	33.2996	965	3390	2580	12615	3318	3061.37	2.95422	92.0091	figshare	k__Bacteria;p__Spirochaetes;c__Spirochaetia;o__Spirochaetales;f__Leptospiraceae	d__Bacteria;p__Spirochaetota;c__Leptospirae;o__Leptospirales;f__Leptospiraceae;g__;s__
PRES09F02_bin.19	84.68	1.6	14.29	58.7427	195	2584	2492	57038	18929	12719.6	2.48032	93.4716	figshare	k__Bacteria;p__Proteobacteria;c__Betaproteobacteria;o__Burkholderiales;f__Comamonadaceae	d__Bacteria;p__Proteobacteria;c__Gammaproteobacteria;o__Burkholderiales;f__Burkholderiaceae;g__Hylemonella;s__
PRES09F02_bin.1	52.73	1.47	50	59.1081	255	1742	1635	28816	7546	6319.19	1.61139	93.4394	figshare	k__Bacteria;p__Proteobacteria;c__Betaproteobacteria;o__Burkholderiales;f__Comamonadaceae	d__Bacteria;p__Proteobacteria;c__Gammaproteobacteria;o__Burkholderiales;f__Burkholderiaceae;g__Hylemonella;s__
PRES09F02_bin.200	70.18	0.92	0	72.9055	55	945	895	101937	36707	17019.8	0.936091	95.8882	figshare	k__Bacteria;p__Chloroflexi	d__Bacteria;p__Chloroflexota;c__Ellin6529;o__CSP1-4;f__UBA10416;g__UBA10416;s__
PRES09F02_bin.201	76.88	3.59	50	56.5409	415	2155	1864	28384	5134	4482.16	1.8601	95.0488	figshare	k__Bacteria;p__Actinobacteria;c__Actinobacteria	d__Bacteria;p__Actinobacteriota;c__Acidimicrobiia;o__Acidimicrobiales;f__Ilumatobacteraceae;g__Casp-actino5;s__
PRES09F02_bin.202	62.68	1.11	100	52.0021	155	943	820	24308	6112	5380.52	0.833981	95.8597	figshare	k__Bacteria;p__Actinobacteria;c__Actinobacteria;o__Actinomycetales;f__Streptomycetaceae	d__Bacteria;p__Actinobacteriota;c__Actinomycetia;o__Nanopelagicales;f__Nanopelagicaceae;g__IMCC26077;s__
PRES09F02_bin.203	67.24	0	0	51.3885	327	4030	3757	99134	20258	13038.4	4.26355	88.1487	figshare	k__Bacteria;p__Proteobacteria;c__Gammaproteobacteria	d__Bacteria;p__Proteobacteria;c__Gammaproteobacteria;o__Pseudomonadales;f__Cellvibrionaceae;g__GCA-2707785;s__
PRES09F02_bin.204	66.93	4.17	7.69	61.2129	773	2852	2562	102190	4503	3110.09	2.4041	92.9555	figshare	k__Bacteria;p__Bacteroidetes	d__Bacteria;p__Bacteroidota;c__Rhodothermia;o__Rhodothermales;f__UBA10348;g__UBA10348;s__
PRES09F02_bin.20	85.96	6.51	21.88	61.1371	239	2534	2411	68390	13954	10465.5	2.50125	95.2271	figshare	k__Bacteria;p__Proteobacteria;c__Betaproteobacteria;o__Burkholderiales;f__Rubrivivax	d__Bacteria;p__Proteobacteria;c__Gammaproteobacteria;o__Burkholderiales;f__Burkholderiaceae;g__;s__
PRES09F02_bin.21	53.25	4.93	53.12	68.5977	286	2067	1918	30509	7227	6512.44	1.86256	94.7786	figshare	k__Bacteria;p__Actinobacteria;c__Actinobacteria;o__Actinomycetales;f__Mycobacteriaceae;g__Mycobacterium	d__Bacteria;p__Actinobacteriota;c__Actinomycetia;o__Mycobacteriales;f__Mycobacteriaceae;g__Mycobacterium;s__
PRES09F02_bin.22	84.05	6.98	58.33	66.6413	488	2536	2329	108532	5621	4414.43	2.15424	95.3435	figshare	k__Bacteria;p__Actinobacteria;c__Actinobacteria	d__Bacteria;p__Actinobacteriota;c__Acidimicrobiia;o__Acidimicrobiales;f__Ilumatobacteraceae;g__Casp-actino5;s__
PRES09F02_bin.23	84.7	3.97	57.14	62.0935	382	4136	3945	84125	13998	10261.1	3.91976	92.8721	figshare	k__Bacteria;p__Proteobacteria;c__Betaproteobacteria	d__Bacteria;p__Proteobacteria;c__Gammaproteobacteria;o__Burkholderiales;f__SG8-41;g__PALSA-1004;s__
PRES09F02_bin.24	84.66	5	0	56.3311	370	2427	2131	50115	16441	5955.71	2.20361	93.7826	figshare	k__Bacteria;p__Proteobacteria;c__Betaproteobacteria;o__Burkholderiales;f__Comamonadaceae	d__Bacteria;p__Proteobacteria;c__Gammaproteobacteria;o__Burkholderiales;f__Burkholderiaceae;g__RS62;s__
PRES09F02_bin.25	54.66	7.59	37.5	47.2749	331	1773	1489	77553	25928	4572.46	1.51348	94.2525	figshare	k__Bacteria;p__Proteobacteria;c__Betaproteobacteria;o__Burkholderiales;f__Burkholderiaceae	d__Bacteria;p__Proteobacteria;c__Gammaproteobacteria;o__Burkholderiales;f__Burkholderiaceae;g__Polynucleobacter;s__
PRES09F02_bin.26	66.74	0.88	33.33	62.9498	42	2002	1979	280731	74701	49197.5	2.0663	90.8348	figshare	k__Bacteria;p__Proteobacteria;c__Alphaproteobacteria;o__Sphingomonadales	d__Bacteria;p__Proteobacteria;c__Alphaproteobacteria;o__Sphingomonadales;f__Sphingomonadaceae;g__Croceicoccus;s__
PRES09F02_bin.27	74	0	0	74.3863	840	2252	1731	9240	2470	2257.61	1.89639	93.2296	figshare	k__Bacteria;p__Planctomycetes;c__Planctomycetia;o__Planctomycetales;f__Planctomycetaceae	d__Bacteria;p__Planctomycetota;c__UBA1135;o__B15-G4;f__;g__;s__
PRES09F02_bin.28	61.21	0.86	100	60.131	247	1829	1717	28082	7360	6752.06	1.66776	95.7341	figshare	k__Bacteria;p__Proteobacteria;c__Betaproteobacteria;o__Burkholderiales;f__Comamonadaceae	d__Bacteria;p__Proteobacteria;c__Gammaproteobacteria;o__Burkholderiales;f__Burkholderiaceae;g__Limnohabitans;s__
PRES09F02_bin.29	83.69	1.92	40	41.671	92	1300	1236	95878	19668	14320.8	1.31752	92.7211	figshare	k__Bacteria;p__Proteobacteria;c__Gammaproteobacteria;o__Legionellales	d__Bacteria;p__Proteobacteria;c__Gammaproteobacteria;o__UBA6186;f__UBA6186;g__;s__
PRES09F02_bin.2	90.85	0.68	100	35.4339	128	1588	1490	80550	24633	12912.4	1.65279	91.5277	figshare	k__Bacteria;p__Chlamydiae;c__Chlamydiia;o__Chlamydiales	d__Bacteria;p__Verrucomicrobiota_A;c__Chlamydiia;o__Parachlamydiales;f__Simkaniaceae;g__;s__
PRES09F02_bin.30	80.56	5.09	28.57	59.5753	146	1212	1110	42951	11122	7703.88	1.12477	95.7551	figshare	k__Bacteria;p__Chloroflexi	d__Bacteria;p__Chloroflexota;c__Ellin6529;o__CSP1-4;f__UBA10416;g__UBA10416;s__
PRES09F02_bin.31	93.87	1.66	75	61.4505	257	4709	4515	150777	24435	18197.2	4.67668	92.5132	figshare	k__Bacteria;p__Proteobacteria;c__Alphaproteobacteria;o__Rhodospirillales;f__Rhodospirillaceae	d__Bacteria;p__Proteobacteria;c__Alphaproteobacteria;o__Rhodospirillales;f__Rhodospirillaceae;g__GCA-2737725;s__
PRES09F02_bin.32	78.21	1.49	20	71.6554	469	2676	2369	25282	6239	4926.41	2.31048	95.8189	figshare	k__Bacteria;p__Actinobacteria;c__Actinobacteria	d__Bacteria;p__Actinobacteriota;c__Acidimicrobiia;o__Acidimicrobiales;f__SZUA-35;g__;s__
PRES09F02_bin.33	59.57	5.73	72.22	38.2444	246	1164	963	11591	4538	3794.14	0.933358	95.5517	figshare	k__Bacteria;p__Actinobacteria;c__Actinobacteria;o__Actinomycetales	d__Bacteria;p__Actinobacteriota;c__Actinomycetia;o__Nanopelagicales;f__AcAMD-5;g__ATZT02;s__
PRES09F02_bin.34	94.44	1.11	0	56.1261	25	2912	2884	364362	167615	123517	3.08793	89.7707	figshare	k__Bacteria;p__Proteobacteria;c__Gammaproteobacteria	d__Bacteria;p__Proteobacteria;c__Gammaproteobacteria;o__Pseudomonadales;f__Pseudohongiellaceae;g__;s__
PRES09F02_bin.35	79.36	4.24	75	66.6301	278	2397	2228	51367	11294	8278.23	2.30135	95.71	figshare	k__Bacteria;p__Proteobacteria;c__Betaproteobacteria	d__Bacteria;p__Proteobacteria;c__Gammaproteobacteria;o__Burkholderiales;f__UKL13-2;g__FEB-7;s__
PRES09F02_bin.36	51.8	0.55	100	31.328	229	1091	903	16937	4919	4137.41	0.947467	92.6883	figshare	k__Bacteria;p__Proteobacteria;c__Alphaproteobacteria;o__Rickettsiales	d__Bacteria;p__Proteobacteria;c__Alphaproteobacteria;o__Rickettsiales;f__UBA1997;g__SYAR01;s__
PRES09F02_bin.37	72.29	4.68	47.62	67.5826	367	2478	2231	47893	7532	6414.04	2.35395	95.5296	figshare	k__Bacteria;p__Proteobacteria;c__Gammaproteobacteria;o__Xanthomonadales	d__Bacteria;p__Proteobacteria;c__Gammaproteobacteria;o__Steroidobacterales;f__Steroidobacteraceae;g__ZC4RG30;s__
PRES09F02_bin.38	57.48	1.1	0	40.9843	87	637	551	47659	15387	6213.74	0.540595	91.6838	figshare	k__Bacteria;p__Chloroflexi;c__Dehalococcoidetes	d__Bacteria;p__Patescibacteria;c__Saccharimonadia;o__Saccharimonadales;f__2-12-FULL-41-12;g__;s__
PRES09F02_bin.39	98.87	0	0	37.2786	38	1806	1762	230703	135979	49909.8	1.89657	93.6439	figshare	k__Bacteria;p__Bacteroidetes;c__Flavobacteriia;o__Flavobacteriales	d__Bacteria;p__Bacteroidota;c__Bacteroidia;o__Flavobacteriales;f__Flavobacteriaceae;g__MS024-2A;s__
PRES09F02_bin.3	58.2	0	0	64.3493	505	1938	1654	24809	5355	3202.32	1.61717	90.5753	figshare	k__Bacteria;p__Proteobacteria;c__Alphaproteobacteria	d__Bacteria;p__Proteobacteria;c__Alphaproteobacteria;o__SMXQ01;f__SMXQ01;g__;s__
PRES09F02_bin.40	64.42	3.45	100	60.0037	306	1558	1413	17770	5404	4327.34	1.32417	95.8512	figshare	k__Bacteria;p__Actinobacteria;c__Actinobacteria	d__Bacteria;p__Actinobacteriota;c__Acidimicrobiia;o__Acidimicrobiales;f__Ilumatobacteraceae;g__F1-60-MAGs027;s__F1-60-MAGs027 sp005793215
PRES09F02_bin.41	64.84	8.17	4.76	37.0618	431	1970	1589	20363	4809	3983.43	1.71686	94.494	figshare	k__Bacteria	d__Bacteria;p__Bacteroidota;c__Bacteroidia;o__Chitinophagales;f__Chitinophagaceae;g__JJ008;s__
PRES09F02_bin.42	89.04	3.32	0	42.7185	141	1307	1178	28128	11479	9030.58	1.27331	93.6488	figshare	k__Bacteria;p__Proteobacteria;c__Alphaproteobacteria;o__Rickettsiales	d__Bacteria;p__Proteobacteria;c__Alphaproteobacteria;o__Rickettsiales;f__UBA1997;g__UBA2645;s__
PRES09F02_bin.43	52.63	0	0	45.2993	380	1735	1409	17462	6033	4283.5	1.62773	89.8956	figshare	k__Bacteria;p__Proteobacteria;c__Deltaproteobacteria	d__Bacteria;p__Bdellovibrionota;c__Bdellovibrionia_A;o__UBA1018;f__UBA1018;g__;s__
PRES09F02_bin.44	73.11	0.19	0	57.0188	310	2633	2535	49485	9665	8572.3	2.65741	93.7132	figshare	k__Bacteria;p__Proteobacteria;c__Gammaproteobacteria	d__Bacteria;p__Proteobacteria;c__Gammaproteobacteria;o__Pseudomonadales;f__Pseudohongiellaceae;g__;s__
PRES09F02_bin.45	77.42	2.25	16.67	72.5626	554	3466	3128	43697	6541	5609.64	3.10774	92.1336	figshare	k__Bacteria;p__Actinobacteria;c__Actinobacteria;o__Actinomycetales;f__Nocardioidaceae;g__Nocardioides	d__Bacteria;p__Actinobacteriota;c__Actinomycetia;o__Propionibacteriales;f__Nocardioidaceae;g__Nocardioides;s__Nocardioides sp001627335
PRES09F02_bin.46	67.41	7.24	100	50.0284	167	1112	964	61958	7106	5966.13	0.996344	95.8629	figshare	k__Bacteria;p__Actinobacteria;c__Actinobacteria	d__Bacteria;p__Actinobacteriota;c__Acidimicrobiia;o__Acidimicrobiales;f__Ilumatobacteraceae;g__BACL27;s__
PRES09F02_bin.47	87.7	1.74	28.57	64.3586	80	2344	2294	238585	54956	30614.8	2.44919	95.8229	figshare	k__Bacteria;p__Proteobacteria;c__Gammaproteobacteria;o__Xanthomonadales	d__Bacteria;p__Proteobacteria;c__Gammaproteobacteria;o__Steroidobacterales;f__Steroidobacteraceae;g__UBA964;s__
PRES09F02_bin.48	64.91	0	0	66.8258	571	6111	5821	70608	16331	10788.2	6.16005	90.0762	figshare	k__Bacteria;p__Proteobacteria;c__Gammaproteobacteria;o__Pseudomonadales;f__Pseudomonadaceae;g__Pseudomonas;s__Pseudomonas_aeruginosa	d__Bacteria;p__Proteobacteria;c__Gammaproteobacteria;o__Pseudomonadales;f__Pseudomonadaceae;g__Pseudomonas;s__Pseudomonas aeruginosa
PRES09F02_bin.49	64.04	7.02	20	67.3911	1139	3388	2934	13363	2912	2789.2	3.1769	91.9166	figshare	k__Bacteria;p__Verrucomicrobia;c__Opitutae;o__Opitutales;f__Opitutaceae	d__Bacteria;p__Verrucomicrobiota;c__Verrucomicrobiae;o__Opitutales;f__Opitutaceae;g__Opitutus;s__
PRES09F02_bin.4	55.09	1.72	100	67.5089	422	1516	1300	8964	2903	2794.57	1.17931	95.7055	figshare	k__Bacteria;p__Actinobacteria;c__Actinobacteria	d__Bacteria;p__Actinobacteriota;c__Acidimicrobiia;o__Acidimicrobiales;f__Ilumatobacteraceae;g__Casp-actino5;s__
PRES09F02_bin.50	86.22	4.05	63.64	33.1563	156	1812	1676	97415	16417	12111.1	1.88933	94.3512	figshare	k__Bacteria;p__Bacteroidetes;c__Sphingobacteriia;o__Sphingobacteriales;f__Chitinophagaceae;g__Sediminibacterium	d__Bacteria;p__Bacteroidota;c__Bacteroidia;o__Chitinophagales;f__Chitinophagaceae;g__Sediminibacterium;s__
PRES09F02_bin.51	59.16	0.39	100	65.5563	333	2777	2607	49673	11114	7913.49	2.63519	90.9618	figshare	k__Bacteria;p__Proteobacteria;c__Gammaproteobacteria;o__Pseudomonadales;f__Pseudomonadaceae;g__Pseudomonas_2	d__Bacteria;p__Proteobacteria;c__Gammaproteobacteria;o__Pseudomonadales;f__Pseudomonadaceae;g__Pseudomonas_A;s__Pseudomonas_A balearica
PRES09F02_bin.52	99.26	2.21	0	34.5571	124	1891	1785	93310	30222	15803	1.95957	94.5506	figshare	k__Bacteria;p__Bacteroidetes;c__Flavobacteriia;o__Flavobacteriales	d__Bacteria;p__Bacteroidota;c__Bacteroidia;o__Flavobacteriales;f__Flavobacteriaceae;g__MS024-2A;s__
PRES09F02_bin.53	83.08	3.55	14.29	62.7531	103	2389	2325	138167	38438	23815.2	2.45297	95.9438	figshare	k__Bacteria;p__Proteobacteria;c__Gammaproteobacteria	d__Bacteria;p__Proteobacteria;c__Gammaproteobacteria;o__Steroidobacterales;f__Steroidobacteraceae;g__UBA964;s__
PRES09F02_bin.54	77.65	2.7	100	53.3228	238	1813	1621	67992	8042	6726.47	1.6009	94.7769	figshare	k__Bacteria;p__Actinobacteria;c__Actinobacteria;o__Actinomycetales	d__Bacteria;p__Actinobacteriota;c__Actinomycetia;o__Nanopelagicales;f__S36-B12;g__UBA11398;s__
PRES09F02_bin.55	62.07	3.45	50	71.4209	514	2014	1722	24336	5922	3573.43	1.83674	94.4699	figshare	k__Bacteria	d__Bacteria;p__Gemmatimonadota;c__Gemmatimonadetes;o__Gemmatimonadales;f__Gemmatimonadaceae;g__Fen-1231;s__
PRES09F02_bin.56	69.94	4.92	71.43	60.4672	422	2091	1904	18366	4821	4292.94	1.81162	95.5528	figshare	k__Bacteria;p__Actinobacteria;c__Actinobacteria;o__Actinomycetales;f__Streptomycetaceae	d__Bacteria;p__Actinobacteriota;c__Actinomycetia;o__Nanopelagicales;f__S36-B12;g__;s__
PRES09F02_bin.57	57.54	6.9	0	61.2058	369	1750	1611	20805	4403	3888.93	1.43502	92.7875	figshare	k__Bacteria;p__Proteobacteria;c__Alphaproteobacteria;o__Sphingomonadales	d__Bacteria;p__Proteobacteria;c__Alphaproteobacteria;o__Sphingomonadales;f__Sphingomonadaceae;g__Caenibius;s__
PRES09F02_bin.58	65.24	8.62	60	47.4323	130	1030	909	51023	8645	7176.58	0.932955	96.4348	figshare	k__Bacteria;p__Actinobacteria;c__Actinobacteria;o__Actinomycetales;f__Streptomycetaceae	d__Bacteria;p__Actinobacteriota;c__Actinomycetia;o__Nanopelagicales;f__Nanopelagicaceae;g__MAG-120802;s__
PRES09F02_bin.59	64.3	1.36	50	63.5644	357	2289	2135	19190	6565	5667.87	2.02343	94.4153	figshare	k__Bacteria;p__Actinobacteria;c__Actinobacteria;o__Actinomycetales;f__Streptomycetaceae	d__Bacteria;p__Actinobacteriota;c__Actinomycetia;o__Nanopelagicales;f__S36-B12;g__;s__
PRES09F02_bin.5	55.27	3.96	40	66.7397	250	994	853	15219	3295	3141.2	0.7853	95.6687	figshare	k__Bacteria;p__Chloroflexi;c__Dehalococcoidetes	d__Bacteria;p__Chloroflexota;c__Ellin6529;o__CSP1-4;f__UBA10416;g__UBA10416;s__
PRES09F02_bin.60	57.24	0	0	66.3609	278	1727	1578	24214	6669	5836.74	1.62261	94.6995	figshare	k__Bacteria;p__Proteobacteria;c__Betaproteobacteria;o__Burkholderiales;f__Rubrivivax	d__Bacteria;p__Proteobacteria;c__Gammaproteobacteria;o__Burkholderiales;f__Burkholderiaceae;g__QOAZ01;s__
PRES09F02_bin.61	74.92	3.29	25	46.9522	121	1733	1638	90086	26233	14231.4	1.72199	96.3787	figshare	k__Bacteria;p__Actinobacteria;c__Actinobacteria;o__Actinomycetales	d__Bacteria;p__Actinobacteriota;c__Actinomycetia;o__Nanopelagicales;f__Nanopelagicaceae;g__;s__
PRES09F02_bin.62	81.03	6.9	100	55.5924	129	1691	1587	100555	22683	12463.5	1.60779	95.5268	figshare	k__Bacteria;p__Proteobacteria;c__Betaproteobacteria;o__Burkholderiales	d__Bacteria;p__Proteobacteria;c__Gammaproteobacteria;o__Burkholderiales;f__Burkholderiaceae;g__UBA954;s__
PRES09F02_bin.63	89.59	2.01	23.08	50.4527	149	2348	2220	75063	26837	15282.1	2.27703	90.9845	figshare	k__Bacteria;p__Proteobacteria;c__Gammaproteobacteria	d__Bacteria;p__Proteobacteria;c__Gammaproteobacteria;o__Pseudomonadales;f__Pseudohongiellaceae;g__UBA5109;s__
PRES09F02_bin.64	78.42	1.72	100	57.9655	254	1887	1749	41892	8258	7010.72	1.78072	93.6422	figshare	k__Bacteria;p__Proteobacteria;c__Alphaproteobacteria;o__Sphingomonadales	d__Bacteria;p__Proteobacteria;c__Alphaproteobacteria;o__Sphingomonadales;f__Sphingomonadaceae;g__UBA1936;s__
PRES09F02_bin.65	85.67	6.71	61.9	33.1715	200	1180	1013	27634	6737	5413.95	1.08279	93.3509	figshare	k__Bacteria;p__Proteobacteria;c__Alphaproteobacteria;o__Rickettsiales	d__Bacteria;p__Proteobacteria;c__Alphaproteobacteria;o__Rickettsiales;f__UBA1997;g__SYAR01;s__
PRES09F02_bin.66	76.64	5.27	37.5	52.0949	322	1914	1682	35639	6098	5155.58	1.6601	95.072	figshare	k__Bacteria;p__Actinobacteria;c__Actinobacteria	d__Bacteria;p__Actinobacteriota;c__Acidimicrobiia;o__Acidimicrobiales;f__UBA8139;g__F1-20-MAGs160;s__
PRES09F02_bin.67	92.02	0.23	100	60.2389	162	3016	2935	88983	29139	18011.1	2.9178	92.275	figshare	k__Bacteria;p__Proteobacteria;c__Betaproteobacteria	d__Bacteria;p__Proteobacteria;c__Gammaproteobacteria;o__Burkholderiales;f__SG8-41;g__Ga0077527;s__
PRES09F02_bin.68	56.62	3.45	50	69.7523	408	2432	2189	35369	5899	5420.77	2.21168	94.588	figshare	k__Bacteria;p__Actinobacteria;c__Actinobacteria;o__Actinomycetales;f__Streptomycetaceae	d__Bacteria;p__Actinobacteriota;c__Actinomycetia;o__Nanopelagicales;f__S36-B12;g__Mxb001;s__
PRES09F02_bin.69	63.84	8.77	20	70.8962	647	2491	2068	13236	3259	2986.97	1.93257	93.726	figshare	k__Bacteria;p__Actinobacteria;c__Actinobacteria;o__Actinomycetales;f__Microbacteriaceae;g__Microbacterium	d__Bacteria;p__Actinobacteriota;c__Actinomycetia;o__Actinomycetales;f__Microbacteriaceae;g__Microbacterium;s__Microbacterium oleivorans_A
PRES09F02_bin.6	51.78	4.85	60	34.3013	176	1193	1022	20521	5774	4923.55	0.866545	92.0295	figshare	k__Archaea;p__Thaumarchaeota;c__Nitrosopumilales;o__Nitrosopumilales;f__Nitrosopumilaceae	d__Archaea;p__Thermoproteota;c__Nitrososphaeria;o__Nitrososphaerales;f__Nitrosopumilaceae;g__Nitrosopumilus;s__
PRES09F02_bin.70	92.28	3.8	68	62.9786	319	2326	2155	46026	9141	6741.89	2.15066	91.8599	figshare	k__Bacteria;p__Proteobacteria;c__Alphaproteobacteria;o__Sphingomonadales;f__Sphingomonadaceae;g__Novosphingobium	d__Bacteria;p__Proteobacteria;c__Alphaproteobacteria;o__Sphingomonadales;f__Sphingomonadaceae;g__Novosphingobium;s__
PRES09F02_bin.71	51.04	1.12	0	36.4959	108	659	563	19505	5476	5188.79	0.560389	90.9841	figshare	k__Bacteria	d__Bacteria;p__Patescibacteria;c__Paceibacteria;o__UBA9983;f__UBA2163;g__OLB19;s__
PRES09F02_bin.72	67.41	3.45	100	52.2857	253	1701	1488	30469	6935	5872.22	1.48567	96.0262	figshare	k__Bacteria;p__Actinobacteria;c__Actinobacteria	d__Bacteria;p__Actinobacteriota;c__Acidimicrobiia;o__Acidimicrobiales;f__Ilumatobacteraceae;g__UBA2093;s__
PRES09F02_bin.73	54.02	0	0	52.9156	293	1720	1487	24402	5764	5085.71	1.49011	95.0245	figshare	k__Bacteria;p__Actinobacteria;c__Actinobacteria;o__Actinomycetales	d__Bacteria;p__Actinobacteriota;c__Actinomycetia;o__Nanopelagicales;f__S36-B12;g__UBA11398;s__
PRES09F02_bin.74	57.16	0	0	40.7503	360	1527	1264	18561	4447	4007.84	1.44282	95.5347	figshare	k__Bacteria;p__Bacteroidetes;c__Sphingobacteriia;o__Sphingobacteriales;f__Chitinophagaceae	d__Bacteria;p__Bacteroidota;c__Bacteroidia;o__Chitinophagales;f__Chitinophagaceae;g__SXYR01;s__
PRES09F02_bin.75	82.02	1.17	75	56.0202	138	1306	1217	67753	12486	8909.54	1.22952	94.3313	figshare	k__Bacteria;p__Actinobacteria;c__Actinobacteria;o__Actinomycetales;f__Microbacteriaceae	d__Bacteria;p__Actinobacteriota;c__Actinomycetia;o__Actinomycetales;f__Microbacteriaceae;g__;s__
PRES09F02_bin.76	57.92	5.17	100	47.9121	150	921	776	45316	5515	5301.96	0.795294	96.154	figshare	k__Bacteria;p__Actinobacteria;c__Actinobacteria;o__Actinomycetales;f__Streptomycetaceae	d__Bacteria;p__Actinobacteriota;c__Actinomycetia;o__Nanopelagicales;f__Nanopelagicaceae;g__;s__
PRES09F02_bin.77	69.68	1.03	40	64.008	253	1951	1832	35158	8703	7577.68	1.91715	96.2077	figshare	k__Bacteria;p__Proteobacteria;c__Gammaproteobacteria;o__Xanthomonadales	d__Bacteria;p__Proteobacteria;c__Gammaproteobacteria;o__Steroidobacterales;f__Steroidobacteraceae;g__UBA964;s__
PRES09F02_bin.78	51.72	3.45	50	47.3418	113	883	788	25430	8001	7021.76	0.793459	95.9527	figshare	k__Bacteria;p__Actinobacteria;c__Actinobacteria;o__Actinomycetales	d__Bacteria;p__Actinobacteriota;c__Actinomycetia;o__Nanopelagicales;f__Nanopelagicaceae;g__MAG-120802;s__
PRES09F02_bin.79	80.34	5.17	66.67	63.2181	178	3044	2951	112915	23521	17742.9	3.15824	93.0741	figshare	k__Bacteria;p__Proteobacteria;c__Betaproteobacteria;o__Burkholderiales	d__Bacteria;p__Proteobacteria;c__Gammaproteobacteria;o__Burkholderiales;f__Burkholderiaceae;g__;s__
PRES09F02_bin.7	89.68	4.8	65	59.1655	570	3582	3312	30593	8109	5834.2	3.3255	91.8808	figshare	k__Bacteria;p__Proteobacteria;c__Gammaproteobacteria;o__Pseudomonadales;f__Pseudomonadaceae	d__Bacteria;p__Proteobacteria;c__Gammaproteobacteria;o__Pseudomonadales;f__Pseudomonadaceae;g__Pseudomonas_L;s__Pseudomonas_L hussainii
PRES09F02_bin.80	89.06	1.27	40	41.2441	144	1452	1309	41382	13017	10340.6	1.48905	94.6625	figshare	k__Bacteria;p__Bacteroidetes;c__Flavobacteriia;o__Flavobacteriales;f__Flavobacteriaceae	d__Bacteria;p__Bacteroidota;c__Bacteroidia;o__Flavobacteriales;f__Flavobacteriaceae;g__;s__
PRES09F02_bin.81	51.95	2.57	52.63	64.4594	618	2073	1757	8935	2801	2695.11	1.66558	91.1491	figshare	k__Bacteria;p__Proteobacteria;c__Betaproteobacteria;o__Burkholderiales;f__Oxalobacteraceae	d__Bacteria;p__Proteobacteria;c__Gammaproteobacteria;o__Burkholderiales;f__Burkholderiaceae;g__SYFN01;s__
PRES09F02_bin.82	83.41	8.42	34.15	44.1388	388	2599	2251	52556	8680	6818.02	2.64539	94.452	figshare	k__Bacteria;p__Bacteroidetes;c__Cytophagia;o__Cytophagales;f__Flammeovirgaceae	d__Bacteria;p__Bacteroidota;c__Bacteroidia;o__Cytophagales;f__Cyclobacteriaceae;g__ELB16-189;s__
PRES09F02_bin.83	75.62	5.47	58.14	48.8684	526	3581	3137	42453	7627	6668.96	3.50787	90.6429	figshare	k__Bacteria;p__Proteobacteria;c__Gammaproteobacteria;o__Alteromonadales;f__Alteromonadaceae	d__Bacteria;p__Proteobacteria;c__Gammaproteobacteria;o__Enterobacterales;f__Alteromonadaceae;g__Marisediminitalea;s__Marisediminitalea aggregata
PRES09F02_bin.84	54.12	1.47	50	37.4412	143	965	815	23949	6555	5731.39	0.819589	97.1912	figshare	k__Bacteria;p__Proteobacteria;c__Gammaproteobacteria	d__Bacteria;p__Proteobacteria;c__Gammaproteobacteria;o__SAR86;f__D2472;g__MED-G82;s__
PRES09F02_bin.85	66.81	8.45	20	37.0911	305	1424	1153	19309	4761	4310.66	1.31475	92.0957	figshare	k__Bacteria;p__Chlamydiae;c__Chlamydiia;o__Chlamydiales	d__Bacteria;p__Verrucomicrobiota_A;c__Chlamydiia;o__Parachlamydiales;f__Simkaniaceae;g__;s__
PRES09F02_bin.86	89.47	3.28	60	59.4078	147	1533	1472	65145	14438	9782.22	1.43799	94.9105	figshare	k__Bacteria;p__Actinobacteria;c__Actinobacteria;o__Actinomycetales;f__Microbacteriaceae	d__Bacteria;p__Actinobacteriota;c__Actinomycetia;o__Actinomycetales;f__Microbacteriaceae;g__Aurantimicrobium;s__
PRES09F02_bin.87	85.3	8.95	50.91	63.7332	530	2665	2390	49823	4960	4304.36	2.28131	93.2654	figshare	k__Bacteria;p__Proteobacteria;c__Alphaproteobacteria;o__Sphingomonadales;f__Sphingomonadaceae;g__Novosphingobium	d__Bacteria;p__Proteobacteria;c__Alphaproteobacteria;o__Sphingomonadales;f__Sphingomonadaceae;g__Novosphingobium;s__
PRES09F02_bin.88	87.49	1.75	100	38.1276	200	1443	1270	32911	9470	7400.44	1.48009	91.4217	figshare	k__Bacteria;p__Chlamydiae;c__Chlamydiia;o__Chlamydiales	d__Bacteria;p__Verrucomicrobiota_A;c__Chlamydiia;o__Parachlamydiales;f__Simkaniaceae;g__;s__
PRES09F02_bin.89	63.06	2.66	60	68.2111	418	1574	1306	11710	3261	3025.32	1.26458	93.826	figshare	k__Bacteria;p__Actinobacteria;c__Actinobacteria	d__Bacteria;p__Actinobacteriota;c__Thermoleophilia;o__Solirubrobacterales;f__70-9;g__67-14;s__
PRES09F02_bin.8	62.07	7.76	33.33	61.1213	494	2684	2460	17990	5840	4668.07	2.30602	95.1941	figshare	k__Bacteria;p__Proteobacteria;c__Betaproteobacteria;o__Burkholderiales;f__Comamonadaceae	d__Bacteria;p__Proteobacteria;c__Gammaproteobacteria;o__Burkholderiales;f__Burkholderiaceae;g__Limnohabitans;s__
PRES09F02_bin.90	57.93	0	0	60.4995	300	2196	2013	138399	17240	7035.79	2.11074	95.2542	figshare	k__Bacteria;p__Proteobacteria;c__Gammaproteobacteria	d__Bacteria;p__Proteobacteria;c__Gammaproteobacteria;o__Steroidobacterales;f__Steroidobacteraceae;g__UBA964;s__
PRES09F02_bin.91	68.61	4.6	40	62.3689	284	1795	1658	44036	7173	5340.69	1.51676	95.6355	figshare	k__Bacteria;p__Actinobacteria;c__Actinobacteria	d__Bacteria;p__Actinobacteriota;c__Acidimicrobiia;o__Acidimicrobiales;f__Ilumatobacteraceae;g__;s__
PRES09F02_bin.92	55.41	8.62	66.67	50.6774	73	651	581	39015	12917	8324.64	0.607699	96.1356	figshare	k__Bacteria;p__Actinobacteria;c__Actinobacteria;o__Actinomycetales	d__Bacteria;p__Actinobacteriota;c__Actinomycetia;o__Nanopelagicales;f__Nanopelagicaceae;g__IMCC26077;s__
PRES09F02_bin.93	89.01	2.2	0	70.0736	106	2614	2558	378884	39138	26967.9	2.8586	94.0897	figshare	k__Bacteria	d__Bacteria;p__Gemmatimonadota;c__Gemmatimonadetes;o__Gemmatimonadales;f__Gemmatimonadaceae;g__Fen-1231;s__
PRES09F02_bin.94	77.85	3.59	80	54.083	237	1665	1459	28255	7259	6323.2	1.4986	95.372	figshare	k__Bacteria;p__Proteobacteria;c__Betaproteobacteria;o__Burkholderiales	d__Bacteria;p__Proteobacteria;c__Gammaproteobacteria;o__Burkholderiales;f__Burkholderiaceae;g__UBA954;s__UBA954 sp002293155
PRES09F02_bin.95	60.86	5.17	75	63.2072	228	1650	1522	24018	7092	6459.96	1.47287	95.4566	figshare	k__Bacteria;p__Actinobacteria;c__Actinobacteria	d__Bacteria;p__Actinobacteriota;c__Acidimicrobiia;o__Acidimicrobiales;f__Ilumatobacteraceae;g__UBA2093;s__
PRES09F02_bin.96	68.22	3.2	40	43.7816	409	1774	1511	16261	4363	3991.75	1.63263	92.5684	figshare	k__Bacteria;p__Bacteroidetes;c__Cytophagia;o__Cytophagales;f__Cyclobacteriaceae;g__Algoriphagus	d__Bacteria;p__Bacteroidota;c__Bacteroidia;o__Cytophagales;f__Cyclobacteriaceae;g__Algoriphagus;s__
PRES09F02_bin.97	67.55	0	0	61.8754	170	1767	1687	62236	16220	10233.1	1.73962	91.228	figshare	k__Bacteria;p__Proteobacteria;c__Gammaproteobacteria;o__Pseudomonadales	d__Bacteria;p__Proteobacteria;c__Gammaproteobacteria;o__Pseudomonadales;f__Pseudomonadaceae;g__Pseudomonas_D;s__Pseudomonas_D aestusnigri
PRES09F02_bin.98	54.31	2.59	50	50.6168	175	883	718	12097	4802	4292.95	0.751266	96.115	figshare	k__Bacteria;p__Actinobacteria;c__Actinobacteria;o__Actinomycetales;f__Streptomycetaceae	d__Bacteria;p__Actinobacteriota;c__Actinomycetia;o__Nanopelagicales;f__Nanopelagicaceae;g__MAG-120802;s__
PRES09F02_bin.99	94.76	3.21	0	39.8294	229	2595	2382	88122	25926	12100.8	2.77108	94.3152	figshare	k__Bacteria;p__Bacteroidetes	d__Bacteria;p__Bacteroidota;c__Bacteroidia;o__AKYH767;f__B-17BO;g__PALSA-968;s__
PRES09F02_bin.9	60.56	1.72	100	56.6795	465	2897	2700	28042	6052	5453.86	2.53605	92.9069	figshare	k__Bacteria;p__Proteobacteria;c__Alphaproteobacteria;o__Rhizobiales	d__Bacteria;p__Proteobacteria;c__Alphaproteobacteria;o__Rhizobiales;f__Beijerinckiaceae;g__28-YEA-48;s__
PRES09F07_bin.100	78.45	1.72	0	54.1755	187	2208	2079	86088	20790	11443.9	2.14001	92.1444	figshare	k__Bacteria;p__Proteobacteria;c__Betaproteobacteria;o__Rhodocyclales;f__Rhodocyclaceae	d__Bacteria;p__Proteobacteria;c__Gammaproteobacteria;o__Burkholderiales;f__Rhodocyclaceae;g__Rugosibacter;s__
PRES09F07_bin.101	55.33	4.31	100	41.5719	435	1900	1530	17674	4753	4358.88	1.89611	94.7106	figshare	k__Bacteria;p__Bacteroidetes	d__Bacteria;p__Bacteroidota;c__Bacteroidia;o__NS11-12g;f__UBA955;g__;s__
PRES09F07_bin.102	53.28	3.45	33.33	72.2433	564	1866	1524	19610	4125	2702.54	1.52423	94.6368	figshare	k__Bacteria	d__Bacteria;p__Gemmatimonadota;c__Gemmatimonadetes;o__Gemmatimonadales;f__Gemmatimonadaceae;g__Fen-1231;s__
PRES09F07_bin.103	93.51	2.7	33.33	39.2278	163	2377	2211	86385	24900	15968	2.60278	94.9144	figshare	k__Bacteria;p__Bacteroidetes;c__Flavobacteriia;o__Flavobacteriales;f__Cryomorphaceae	d__Bacteria;p__Bacteroidota;c__Bacteroidia;o__Flavobacteriales;f__Crocinitomicaceae;g__M0103;s__
PRES09F07_bin.104	79.53	2.37	40	66.6244	294	2418	2237	38965	12624	7860.45	2.31097	95.6304	figshare	k__Bacteria;p__Proteobacteria;c__Betaproteobacteria	d__Bacteria;p__Proteobacteria;c__Gammaproteobacteria;o__Burkholderiales;f__UKL13-2;g__FEB-7;s__
PRES09F07_bin.105	87.97	0.77	0	62.7651	77	2178	2118	251936	63021	29316.9	2.2574	96.1295	figshare	k__Bacteria;p__Proteobacteria;c__Gammaproteobacteria	d__Bacteria;p__Proteobacteria;c__Gammaproteobacteria;o__Steroidobacterales;f__Steroidobacteraceae;g__UBA964;s__
PRES09F07_bin.106	76.36	3.75	25	65.4895	706	2958	2568	15559	3936	3483.89	2.45962	92.1082	figshare	k__Bacteria;p__Proteobacteria;c__Alphaproteobacteria;o__Rhodobacterales;f__Rhodobacteraceae;g__Rhodobacter	d__Bacteria;p__Proteobacteria;c__Alphaproteobacteria;o__Rhodobacterales;f__Rhodobacteraceae;g__TH137;s__
PRES09F07_bin.107	62.07	2.59	100	56.4958	278	1995	1900	36616	7670	6867.52	1.90917	91.6286	figshare	k__Bacteria;p__Proteobacteria;c__Gammaproteobacteria;o__Methylococcales;f__Methylococcaceae;g__Methylococcus	d__Bacteria;p__Proteobacteria;c__Gammaproteobacteria;o__Methylococcales;f__Methylococcaceae;g__UBA6136;s__
PRES09F07_bin.108	74.14	5.56	50	66.7363	228	1954	1846	44003	9576	8062.61	1.83828	95.0262	figshare	k__Bacteria;p__Actinobacteria;c__Actinobacteria	d__Bacteria;p__Actinobacteriota;c__Acidimicrobiia;o__Acidimicrobiales;f__Ilumatobacteraceae;g__Casp-actino8;s__
PRES09F07_bin.109	59.22	2.18	0	65.7607	557	2161	1893	23675	4693	3376.73	1.88084	91.343	figshare	k__Bacteria;p__Chloroflexi	d__Bacteria;p__Chloroflexota;c__Chloroflexia;o__Thermomicrobiales;f__UBA6265;g__;s__
PRES09F07_bin.10	61.36	9.48	33.33	67.0062	392	2927	2744	46178	10408	8421.09	3.30107	91.6346	figshare	k__Bacteria;p__Verrucomicrobia;c__Verrucomicrobiae;o__Verrucomicrobiales	d__Bacteria;p__Verrucomicrobiota;c__Verrucomicrobiae;o__Pedosphaerales;f__UBA9464;g__SXXZ01;s__
PRES09F07_bin.110	95.74	1.38	28.57	60.074	262	5494	5273	123137	31696	20075.5	5.25978	90.7222	figshare	k__Bacteria;p__Proteobacteria;c__Betaproteobacteria	d__Bacteria;p__Proteobacteria;c__Gammaproteobacteria;o__Burkholderiales;f__SG8-41;g__;s__
PRES09F07_bin.111	68.53	0.7	50	60.9362	234	2099	1997	60158	10379	8736.82	2.04441	95.2897	figshare	k__Bacteria;p__Proteobacteria;c__Betaproteobacteria;o__Burkholderiales;f__Rubrivivax	d__Bacteria;p__Proteobacteria;c__Gammaproteobacteria;o__Burkholderiales;f__Burkholderiaceae;g__;s__
PRES09F07_bin.112	77.33	2.88	33.33	69.148	841	4628	4219	28482	5878	5225.04	4.39426	91.4761	figshare	k__Bacteria;p__Proteobacteria;c__Alphaproteobacteria;o__Rhodospirillales;f__Acetobacteraceae	d__Bacteria;p__Proteobacteria;c__Alphaproteobacteria;o__Acetobacterales;f__Acetobacteraceae;g__UBA6159;s__
PRES09F07_bin.113	75.2	7.05	50	67.7443	325	2625	2474	55711	11767	7872.86	2.55868	94.8043	figshare	k__Bacteria;p__Actinobacteria;c__Actinobacteria;o__Actinomycetales;f__Streptomycetaceae	d__Bacteria;p__Actinobacteriota;c__Actinomycetia;o__Nanopelagicales;f__S36-B12;g__;s__
PRES09F07_bin.114	57.05	0.86	100	46.3861	154	1234	1085	30150	8674	7105.56	1.09426	94.356	figshare	k__Bacteria;p__Proteobacteria;c__Betaproteobacteria;o__Burkholderiales;f__Burkholderiaceae	d__Bacteria;p__Proteobacteria;c__Gammaproteobacteria;o__Burkholderiales;f__Burkholderiaceae;g__Polynucleobacter;s__
PRES09F07_bin.115	89.65	1.62	33.33	68.7119	167	2792	2658	75907	21490	16736.7	2.79502	93.7848	figshare	k__Bacteria;p__Actinobacteria;c__Actinobacteria;o__Actinomycetales	d__Bacteria;p__Actinobacteriota;c__Actinomycetia;o__Nanopelagicales;f__S36-B12;g__;s__
PRES09F07_bin.116	59.09	1.72	0	66.7667	353	3138	2918	41863	10406	8360.36	2.95121	94.9594	figshare	k__Bacteria;p__Chloroflexi	d__Bacteria;p__Acidobacteriota;c__Vicinamibacteria;o__Vicinamibacterales;f__UBA2999;g__Gp6-AA40;s__
PRES09F07_bin.117	53.45	0	0	54.2372	372	2208	1992	23220	5984	5397.02	2.00769	93.0879	figshare	k__Bacteria;p__Proteobacteria;c__Gammaproteobacteria;o__Oceanospirillales;f__Oceanospirillaceae	d__Bacteria;p__Proteobacteria;c__Gammaproteobacteria;o__Pseudomonadales;f__Saccharospirillaceae_A;g__Oleibacter;s__
PRES09F07_bin.118	95.66	8.74	35	61.3294	191	3907	3816	154963	49012	21319.1	4.07195	94.3384	figshare	k__Bacteria;p__Proteobacteria;c__Betaproteobacteria;o__Burkholderiales	d__Bacteria;p__Proteobacteria;c__Gammaproteobacteria;o__Burkholderiales;f__Burkholderiaceae;g__SYIM01;s__
PRES09F07_bin.119	59.53	0.74	16.67	61.2395	220	1565	1455	25747	7509	6487.65	1.42728	92.7148	figshare	k__Bacteria;p__Proteobacteria;c__Alphaproteobacteria;o__Sphingomonadales	d__Bacteria;p__Proteobacteria;c__Alphaproteobacteria;o__Sphingomonadales;f__Sphingomonadaceae;g__Caenibius;s__
PRES09F07_bin.11	86.06	2.63	0	39.6315	333	2488	2145	34284	11900	7442.61	2.47839	94.1247	figshare	k__Bacteria;p__Bacteroidetes	d__Bacteria;p__Bacteroidota;c__Bacteroidia;o__AKYH767;f__B-17BO;g__;s__
PRES09F07_bin.120	68.24	7.8	80	67.4722	861	3442	3002	15627	3726	3391.38	2.91998	91.5798	figshare	k__Bacteria;p__Proteobacteria;c__Alphaproteobacteria;o__Rhizobiales	d__Bacteria;p__Proteobacteria;c__Alphaproteobacteria;o__Rhizobiales;f__Beijerinckiaceae;g__28-YEA-48;s__
PRES09F07_bin.121	52.74	7.02	80	68.4778	1492	4279	3750	14307	2787	2739.24	4.08694	92.936	figshare	k__Bacteria;p__Verrucomicrobia;c__Opitutae;o__Opitutales;f__Opitutaceae	d__Bacteria;p__Verrucomicrobiota;c__Verrucomicrobiae;o__Opitutales;f__Opitutaceae;g__Opitutus;s__
PRES09F07_bin.122	70.85	9.72	35.71	60.8624	710	5155	4781	43538	8236	6767.58	4.80498	91.936	figshare	k__Bacteria;p__Proteobacteria;c__Alphaproteobacteria;o__Rhodospirillales	d__Bacteria;p__Proteobacteria;c__Alphaproteobacteria;o__Rhodospirillales;f__UBA2165;g__GCA-2687515;s__
PRES09F07_bin.123	86.99	0.68	0	42.5658	116	1551	1456	65111	21580	14927.8	1.73163	91.6551	figshare	k__Bacteria	d__Bacteria;p__Verrucomicrobiota_A;c__Chlamydiia;o__FEN-1388;f__;g__;s__
PRES09F07_bin.124	69.82	2.49	20	65.9232	443	4254	3992	48090	10336	9014.37	3.99336	93.4819	figshare	k__Bacteria;p__Proteobacteria;c__Alphaproteobacteria;o__Rhodospirillales	d__Bacteria;p__Proteobacteria;c__Alphaproteobacteria;o__Reyranellales;f__Reyranellaceae;g__Reyranella;s__
PRES09F07_bin.125	60.69	0	0	57.2404	94	1413	1354	46566	17356	14370	1.35078	94.4453	figshare	k__Bacteria;p__Proteobacteria;c__Betaproteobacteria	d__Bacteria;p__Proteobacteria;c__Gammaproteobacteria;o__Burkholderiales;f__Rhodocyclaceae;g__;s__
PRES09F07_bin.126	81.86	6.7	22.22	60.9933	1189	6605	6017	32869	6197	5430.38	6.45673	95.2101	figshare	k__Bacteria;p__Acidobacteria;c__Acidobacteriia;o__Acidobacteriales	d__Bacteria;p__Acidobacteriota;c__Acidobacteriae;o__Bryobacterales;f__Bryobacteraceae;g__Ga0077553;s__
PRES09F07_bin.127	75.55	0.77	60	61.1835	265	2238	2119	36186	9551	7713.89	2.04418	95.3136	figshare	k__Bacteria;p__Proteobacteria;c__Betaproteobacteria;o__Burkholderiales;f__Comamonadaceae	d__Bacteria;p__Proteobacteria;c__Gammaproteobacteria;o__Burkholderiales;f__Burkholderiaceae;g__Limnohabitans;s__
PRES09F07_bin.128	76.61	0	0	72.6774	39	1005	969	85883	33036	25572.8	0.997338	96.1774	figshare	k__Bacteria;p__Chloroflexi	d__Bacteria;p__Chloroflexota;c__Ellin6529;o__CSP1-4;f__UBA10416;g__UBA10416;s__
PRES09F07_bin.129	74.45	4.63	0	67.0823	1209	4691	4239	14138	4195	3676.25	4.44459	91.572	figshare	k__Bacteria	d__Bacteria;p__Eremiobacterota;c__UBP9;o__;f__;g__;s__
PRES09F07_bin.12	68.26	5.3	17.65	36.8444	233	1455	1252	29543	6481	5994.93	1.39682	94.8741	figshare	k__Bacteria;p__Bacteroidetes;c__Sphingobacteriia;o__Sphingobacteriales	d__Bacteria;p__Bacteroidota;c__Bacteroidia;o__Chitinophagales;f__Chitinophagaceae;g__JJ008;s__
PRES09F07_bin.130	53.39	0	0	48.6657	192	1082	924	22332	5561	5272.17	1.01226	95.4877	figshare	k__Bacteria;p__Bacteroidetes;c__Sphingobacteriia;o__Sphingobacteriales;f__Chitinophagaceae	d__Bacteria;p__Bacteroidota;c__Bacteroidia;o__Chitinophagales;f__Chitinophagaceae;g__JJ008;s__JJ008 sp003489485
PRES09F07_bin.131	81.9	0	0	64.5163	277	3253	3150	69796	16837	11543.7	3.19762	88.7676	figshare	k__Bacteria;p__Proteobacteria;c__Alphaproteobacteria;o__Rhizobiales	d__Bacteria;p__Proteobacteria;c__Alphaproteobacteria;o__Rhizobiales;f__Xanthobacteraceae;g__P52-10;s__
PRES09F07_bin.132	83.28	3.3	0	69.9996	173	2625	2547	132201	28103	16234.6	2.80858	93.9233	figshare	k__Bacteria	d__Bacteria;p__Gemmatimonadota;c__Gemmatimonadetes;o__Gemmatimonadales;f__Gemmatimonadaceae;g__Fen-1231;s__
PRES09F07_bin.133	80.21	1.88	25	57.981	215	2018	1866	126002	25688	8997.11	1.93438	93.4244	figshare	k__Bacteria;p__Proteobacteria;c__Alphaproteobacteria;o__Sphingomonadales	d__Bacteria;p__Proteobacteria;c__Alphaproteobacteria;o__Sphingomonadales;f__Sphingomonadaceae;g__UBA1936;s__
PRES09F07_bin.134	90.35	0.03	0	50.1219	90	2022	1944	122907	37833	23080.9	2.07728	91.5047	figshare	k__Bacteria;p__Proteobacteria;c__Betaproteobacteria;o__Nitrosomonadales;f__Nitrosomonadaceae;g__Nitrosomonas	d__Bacteria;p__Proteobacteria;c__Gammaproteobacteria;o__Burkholderiales;f__Nitrosomonadaceae;g__Nitrosomonas;s__
PRES09F07_bin.135	93.07	4.64	6.52	63.9223	251	3117	3022	225053	28725	13027.7	3.26995	91.8736	figshare	k__Bacteria;p__Proteobacteria;c__Gammaproteobacteria	d__Bacteria;p__Proteobacteria;c__Gammaproteobacteria;o__Pseudomonadales;f__Pseudohongiellaceae;g__;s__
PRES09F07_bin.136	87.18	2.56	0	68.6438	310	2672	2482	41695	12639	9026.89	2.79834	95.1888	figshare	k__Bacteria;p__Acidobacteria	d__Bacteria;p__Acidobacteriota;c__Vicinamibacteria;o__Vicinamibacterales;f__UBA2999;g__;s__
PRES09F07_bin.137	51.09	4.27	20	63.9853	194	1209	1127	25293	5504	5293.6	1.02696	95.9097	figshare	k__Bacteria;p__Actinobacteria;c__Actinobacteria	d__Bacteria;p__Actinobacteriota;c__Acidimicrobiia;o__Acidimicrobiales;f__Ilumatobacteraceae;g__Casp-actino8;s__
PRES09F07_bin.138	89.85	0.59	100	60.1927	130	2939	2847	78695	31058	22080.5	2.87047	92.3327	figshare	k__Bacteria;p__Proteobacteria;c__Betaproteobacteria	d__Bacteria;p__Proteobacteria;c__Gammaproteobacteria;o__Burkholderiales;f__SG8-41;g__Ga0077527;s__
PRES09F07_bin.139	58.62	1.72	100	67.8485	453	2365	2085	23814	5366	4751.4	2.15239	95.5437	figshare	k__Bacteria;p__Proteobacteria	d__Bacteria;p__Proteobacteria;c__Gammaproteobacteria;o__Steroidobacterales;f__Steroidobacteraceae;g__ZC4RG30;s__
PRES09F07_bin.13	54.25	2.94	25	59.4886	411	2020	1801	36982	6557	4667.28	1.91825	88.2476	figshare	k__Bacteria;p__Proteobacteria	d__Bacteria;p__Bdellovibrionota_C;c__UBA2361;o__UBA2361;f__UBA2361;g__;s__
PRES09F07_bin.140	55.12	0.3	0	50.7288	117	1031	928	82642	20399	8766.09	1.02563	89.4772	figshare	k__Bacteria;p__Proteobacteria;c__Alphaproteobacteria;o__Rhizobiales;f__Methylocystaceae;g__Methylocystis	d__Bacteria;p__Proteobacteria;c__Alphaproteobacteria;o__Rhizobiales;f__Beijerinckiaceae;g__Methylocystis;s__Methylocystis sp002412985
PRES09F07_bin.141	77.52	0	0	66.28	97	1119	1054	84151	17413	11035.7	1.07047	95.6078	figshare	k__Bacteria;p__Chloroflexi	d__Bacteria;p__Chloroflexota;c__Ellin6529;o__CSP1-4;f__UBA10416;g__UBA10416;s__
PRES09F07_bin.142	50.86	3.45	100	35.2563	194	902	759	17159	4429	3907.19	0.757994	96.1616	figshare	k__Bacteria;p__Actinobacteria;c__Actinobacteria;o__Actinomycetales;f__Streptomycetaceae	d__Bacteria;p__Actinobacteriota;c__Actinomycetia;o__Nanopelagicales;f__AcAMD-5;g__ATZT02;s__
PRES09F07_bin.143	64.66	7.76	100	61.1142	636	3017	2794	26170	5458	4648.44	2.95641	93.3415	figshare	k__Bacteria;p__Bacteroidetes;c__Bacteroidetes_Order_II._Incertae_sedis;o__Bacteroidetes_Order_II._Incertae_sedis;f__Rhodothermaceae;g__Rhodothermus	d__Bacteria;p__Bacteroidota;c__Rhodothermia;o__Rhodothermales;f__UBA10348;g__UBA10348;s__
PRES09F07_bin.144	79.17	5.2	50	66.7869	215	1224	1100	27153	6666	5057.75	1.08742	95.4823	figshare	k__Bacteria;p__Chloroflexi	d__Bacteria;p__Chloroflexota;c__Ellin6529;o__CSP1-4;f__UBA10416;g__UBA10416;s__
PRES09F07_bin.145	78.01	2.06	100	53.229	449	2876	2731	30146	9238	7237.71	3.24973	93.4758	figshare	k__Bacteria;p__Verrucomicrobia;c__Verrucomicrobiae;o__Verrucomicrobiales	d__Bacteria;p__Verrucomicrobiota;c__Verrucomicrobiae;o__Pedosphaerales;f__AAA164-E04;g__UBA7971;s__
PRES09F07_bin.146	93.55	2.27	50	45.8677	572	3965	3603	52439	10103	7797.85	4.46037	92.1268	figshare	k__Bacteria;p__Planctomycetes;c__Planctomycetia;o__Planctomycetales;f__Planctomycetaceae	d__Bacteria;p__Planctomycetota;c__Planctomycetes;o__Gemmatales;f__Gemmataceae;g__UBA969;s__UBA969 sp005786805
PRES09F07_bin.147	59.8	1.03	50	63.3779	130	1328	1260	31705	11398	9914.92	1.28894	95.8882	figshare	k__Bacteria;p__Proteobacteria;c__Gammaproteobacteria;o__Xanthomonadales	d__Bacteria;p__Proteobacteria;c__Gammaproteobacteria;o__Steroidobacterales;f__Steroidobacteraceae;g__UBA964;s__
PRES09F07_bin.148	59.14	0.86	0	62.8736	299	1760	1598	35388	6137	5008.29	1.49748	95.4707	figshare	k__Bacteria;p__Actinobacteria;c__Actinobacteria	d__Bacteria;p__Actinobacteriota;c__Acidimicrobiia;o__Acidimicrobiales;f__Ilumatobacteraceae;g__UBA2093;s__
PRES09F07_bin.149	89.65	8.69	17.24	33.0159	227	1360	1170	53913	18278	5565.63	1.2634	92.7232	figshare	k__Bacteria;p__Proteobacteria;c__Alphaproteobacteria;o__Rickettsiales	d__Bacteria;p__Proteobacteria;c__Alphaproteobacteria;o__Rickettsiales;f__UBA1997;g__SYAR01;s__
PRES09F07_bin.14	90.39	1.45	66.67	70.5674	287	4040	3897	104196	30177	18732.1	5.37611	92.1463	figshare	k__Bacteria;p__Proteobacteria;c__Deltaproteobacteria;o__Myxococcales	d__Bacteria;p__Myxococcota;c__UBA9042;o__UBA9042;f__UBA9042;g__SXNM01;s__
PRES09F07_bin.150	53.08	0.93	100	62.7107	141	806	731	13392	5299	4843.57	0.682943	96.246	figshare	k__Bacteria;p__Actinobacteria;c__Actinobacteria	d__Bacteria;p__Actinobacteriota;c__Acidimicrobiia;o__Acidimicrobiales;f__Ilumatobacteraceae;g__F1-60-MAGs027;s__F1-60-MAGs027 sp005793785
PRES09F07_bin.151	52.17	4.02	0	57.0033	1133	2743	2067	9612	1902	1815.02	2.05641	92.0688	figshare	k__Bacteria;p__Proteobacteria	d__Bacteria;p__Bdellovibrionota;c__Bdellovibrionia_A;o__UBA1018;f__;g__;s__
PRES09F07_bin.152	81.09	2.74	66.67	54.3743	149	1328	1272	41797	10830	8772.32	1.30708	95.5273	figshare	k__Bacteria;p__Bacteroidetes;c__Flavobacteriia;o__Flavobacteriales	d__Bacteria;p__Bacteroidota;c__Bacteroidia;o__Flavobacteriales;f__Schleiferiaceae;g__TMED14;s__TMED14 sp003507115
PRES09F07_bin.153	63.1	0.86	100	46.3249	148	1012	892	21266	7196	5995.2	0.887289	90.5102	figshare	k__Bacteria;p__Proteobacteria;c__Alphaproteobacteria	d__Bacteria;p__Proteobacteria;c__Alphaproteobacteria;o__UBA9655;f__UBA9655;g__;s__
PRES09F07_bin.154	57.05	4.31	100	60.8616	550	2806	2528	16475	5310	4347.76	2.39127	93.8835	figshare	k__Bacteria;p__Proteobacteria;c__Betaproteobacteria;o__Burkholderiales	d__Bacteria;p__Proteobacteria;c__Gammaproteobacteria;o__Burkholderiales;f__Burkholderiaceae;g__Limnohabitans;s__
PRES09F07_bin.155	51.9	3.45	66.67	67.452	434	1583	1384	8522	3012	2858.43	1.24056	95.7939	figshare	k__Bacteria;p__Actinobacteria;c__Actinobacteria	d__Bacteria;p__Actinobacteriota;c__Acidimicrobiia;o__Acidimicrobiales;f__Ilumatobacteraceae;g__Casp-actino5;s__
PRES09F07_bin.156	54.11	3.45	100	61.2651	280	2689	2536	49868	10954	9146.92	2.56114	94.1568	figshare	k__Bacteria;p__Proteobacteria;c__Betaproteobacteria;o__Burkholderiales;f__Comamonadaceae	d__Bacteria;p__Proteobacteria;c__Gammaproteobacteria;o__Burkholderiales;f__Burkholderiaceae;g__Limnohabitans;s__
PRES09F07_bin.157	59.79	1.67	55.56	68.8407	303	2272	2083	42592	7818	7006.2	2.12288	94.7429	figshare	k__Bacteria;p__Actinobacteria;c__Actinobacteria;o__Actinomycetales;f__Mycobacteriaceae;g__Mycobacterium	d__Bacteria;p__Actinobacteriota;c__Actinomycetia;o__Mycobacteriales;f__Mycobacteriaceae;g__Mycobacterium;s__
PRES09F07_bin.158	60.34	0.86	100	32.955	280	1410	1227	17575	5709	5144.91	1.44057	94.0043	figshare	k__Bacteria	d__Bacteria;p__Bacteroidota;c__Kapabacteria;o__Kapabacteriales;f__UBA961;g__;s__
PRES09F07_bin.159	97.94	2.03	0	63.4386	191	4840	4686	267674	50054	32872	6.27855	88.6211	figshare	k__Bacteria;p__Verrucomicrobia;c__Verrucomicrobiae;o__Verrucomicrobiales	d__Bacteria;p__Verrucomicrobiota;c__Verrucomicrobiae;o__Pedosphaerales;f__F1-12-MAGs170;g__;s__
PRES09F07_bin.15	53.83	0.99	0	65.9678	386	1794	1625	28840	5378	4478.2	1.72859	90.339	figshare	k__Bacteria;p__Chloroflexi;c__Dehalococcoidetes	d__Bacteria;p__Chloroflexota;c__UBA2235;o__UBA12225;f__UBA12225;g__UBA12225;s__
PRES09F07_bin.160	60.34	0	0	66.9789	404	5328	5129	72610	17329	13326.5	5.38389	90.2337	figshare	k__Bacteria;p__Proteobacteria;c__Gammaproteobacteria;o__Pseudomonadales;f__Pseudomonadaceae;g__Pseudomonas;s__Pseudomonas_aeruginosa	d__Bacteria;p__Proteobacteria;c__Gammaproteobacteria;o__Pseudomonadales;f__Pseudomonadaceae;g__Pseudomonas;s__Pseudomonas aeruginosa
PRES09F07_bin.161	82.84	5.04	88.89	67.0559	469	1838	1573	21046	3499	3210.42	1.50569	94.207	figshare	k__Bacteria;p__Actinobacteria;c__Actinobacteria	d__Bacteria;p__Actinobacteriota;c__Thermoleophilia;o__Solirubrobacterales;f__70-9;g__67-14;s__
PRES09F07_bin.162	84.29	3.97	8.33	50.5699	353	2730	2424	88904	16247	6961.63	2.45745	91.8038	figshare	k__Bacteria;p__Proteobacteria;c__Alphaproteobacteria;o__Rhodobacterales;f__Rhodobacteraceae	d__Bacteria;p__Proteobacteria;c__Alphaproteobacteria;o__Rhodobacterales;f__Rhodobacteraceae;g__HIMB11;s__
PRES09F07_bin.163	69.66	6.02	41.67	72.0974	1089	4426	3931	19563	4186	3672.73	3.9996	94.5097	figshare	k__Bacteria;p__Proteobacteria;c__Deltaproteobacteria;o__Myxococcales;f__Myxococcaceae	d__Bacteria;p__Myxococcota;c__Myxococcia;o__Myxococcales;f__Myxococcaceae;g__;s__
PRES09F07_bin.164	85.29	0.05	100	54.9909	265	2776	2597	54239	16796	10991.8	2.91284	89.5514	figshare	k__Bacteria;p__Proteobacteria	d__Bacteria;p__Bdellovibrionota_C;c__UBA2361;o__UBA2361;f__UBA2361;g__;s__
PRES09F07_bin.165	50.58	1.29	16.67	56.6827	431	1740	1683	11942	4092	3742.9	1.61319	94.7043	figshare	k__Bacteria;p__Bacteroidetes;c__Cytophagia;o__Cytophagales;f__Flammeovirgaceae	d__Bacteria;p__Bacteroidota;c__Bacteroidia;o__Cytophagales;f__Cyclobacteriaceae;g__ELB16-189;s__
PRES09F07_bin.166	80.9	2.84	42.86	66.862	361	4238	4057	47410	13907	11299.7	4.07918	93.8253	figshare	k__Bacteria;p__Proteobacteria;c__Alphaproteobacteria;o__Rhodospirillales;f__Rhodospirillaceae	d__Bacteria;p__Proteobacteria;c__Alphaproteobacteria;o__Oceanibaculales;f__Oceanibaculaceae;g__;s__
PRES09F07_bin.167	67.38	1.09	80	54.1935	134	1384	1283	43297	12384	9585.54	1.28446	94.5228	figshare	k__Bacteria;p__Proteobacteria;c__Betaproteobacteria	d__Bacteria;p__Proteobacteria;c__Gammaproteobacteria;o__Burkholderiales;f__Burkholderiaceae;g__UBA2463;s__
PRES09F07_bin.168	86.61	2.93	78.57	48.1086	197	1986	1792	49490	12350	9839.22	1.93833	88.0265	figshare	k__Bacteria;p__Proteobacteria;c__Betaproteobacteria	d__Bacteria;p__Proteobacteria;c__Gammaproteobacteria;o__Burkholderiales;f__Gallionellaceae;g__Nitrotoga;s__
PRES09F07_bin.169	66.16	7.03	33.33	72.8604	1262	4106	3344	20038	2638	2585.74	3.2632	94.476	figshare	k__Bacteria;p__Proteobacteria;c__Alphaproteobacteria	d__Bacteria;p__Proteobacteria;c__Alphaproteobacteria;o__Acetobacterales;f__;g__;s__
PRES09F07_bin.16	58.35	1.08	0	40.3016	214	962	790	14255	4486	3805.05	0.81428	90.7423	figshare	k__Bacteria;p__Proteobacteria;c__Alphaproteobacteria	d__Bacteria;p__Proteobacteria;c__Alphaproteobacteria;o__UBA7879;f__;g__;s__
PRES09F07_bin.170	80.69	5.17	66.67	54.0733	184	1488	1329	30880	8724	7498.82	1.37978	95.7221	figshare	k__Bacteria;p__Proteobacteria;c__Betaproteobacteria	d__Bacteria;p__Proteobacteria;c__Gammaproteobacteria;o__Burkholderiales;f__Burkholderiaceae;g__UBA954;s__UBA954 sp002293155
PRES09F07_bin.171	75.31	5.17	66.67	60.5215	325	2501	2364	74147	10607	7347.39	2.3879	95.8269	figshare	k__Bacteria;p__Proteobacteria;c__Gammaproteobacteria	d__Bacteria;p__Proteobacteria;c__Gammaproteobacteria;o__Steroidobacterales;f__Steroidobacteraceae;g__UBA964;s__
PRES09F07_bin.172	71.43	4.62	0	60.2981	321	2430	2231	71536	20476	7062.98	2.26722	93.288	figshare	k__Bacteria;p__Proteobacteria;c__Alphaproteobacteria;o__Sphingomonadales	d__Bacteria;p__Proteobacteria;c__Alphaproteobacteria;o__Sphingomonadales;f__Sphingomonadaceae;g__UBA1936;s__
PRES09F07_bin.173	90.6	6.74	0	71.1783	589	3730	3426	111044	33822	7511.34	4.42418	93.0534	figshare	k__Bacteria;p__Planctomycetes;c__Planctomycetia;o__Planctomycetales;f__Planctomycetaceae	d__Bacteria;p__Planctomycetota;c__Planctomycetes;o__Pirellulales;f__UBA1268;g__;s__
PRES09F07_bin.174	81.03	0.86	100	60.6294	184	1632	1561	37905	11925	8236.47	1.51551	95.6472	figshare	k__Bacteria;p__Proteobacteria;c__Betaproteobacteria	d__Bacteria;p__Proteobacteria;c__Gammaproteobacteria;o__Burkholderiales;f__Burkholderiaceae;g__UBA954;s__
PRES09F07_bin.175	50.97	1.98	27.27	38.7573	297	1373	1116	17186	4723	4291.3	1.27452	95.1531	figshare	k__Bacteria;p__Bacteroidetes;c__Cytophagia;o__Cytophagales;f__Cytophagaceae	d__Bacteria;p__Bacteroidota;c__Bacteroidia;o__Cytophagales;f__Spirosomaceae;g__UBA6715;s__
PRES09F07_bin.176	62.07	2.59	100	49.1214	476	3206	2777	60969	8163	6620.86	3.15153	91.1198	figshare	k__Bacteria;p__Proteobacteria;c__Gammaproteobacteria;o__Alteromonadales;f__Alteromonadaceae	d__Bacteria;p__Proteobacteria;c__Gammaproteobacteria;o__Enterobacterales;f__Alteromonadaceae;g__Marisediminitalea;s__Marisediminitalea aggregata
PRES09F07_bin.177	53.45	0	0	54.9416	31	1505	1465	284378	153205	51464.8	1.59541	89.7336	figshare	k__Bacteria;p__Proteobacteria;c__Gammaproteobacteria	d__Bacteria;p__Proteobacteria;c__Gammaproteobacteria;o__Pseudomonadales;f__Pseudohongiellaceae;g__;s__
PRES09F07_bin.178	51.9	7.24	60	58.5422	347	1797	1628	14969	4793	4582.5	1.59013	91.5311	figshare	k__Bacteria;p__Proteobacteria;c__Betaproteobacteria;o__Burkholderiales	d__Bacteria;p__Proteobacteria;c__Gammaproteobacteria;o__Burkholderiales;f__Burkholderiaceae;g__SYFN01;s__
PRES09F07_bin.179	51.88	0	0	60.6842	462	1815	1580	9691	3528	3197.92	1.47744	95.7097	figshare	k__Bacteria;p__Proteobacteria;c__Betaproteobacteria;o__Burkholderiales;f__Comamonadaceae	d__Bacteria;p__Proteobacteria;c__Gammaproteobacteria;o__Burkholderiales;f__Burkholderiaceae;g__Limnohabitans;s__
PRES09F07_bin.17	55.96	5.17	0	39.7456	105	774	674	48449	12916	6539.77	0.686676	87.6367	figshare	k__Bacteria (root)	d__Bacteria;p__Patescibacteria;c__Paceibacteria;o__UBA9983;f__UBA2163;g__OLB19;s__
PRES09F07_bin.180	57.47	5.17	100	60.395	615	2392	2108	17523	3392	3176.37	1.95347	93.1502	figshare	k__Bacteria;p__Proteobacteria;c__Alphaproteobacteria;o__Sphingomonadales	d__Bacteria;p__Proteobacteria;c__Alphaproteobacteria;o__Sphingomonadales;f__Sphingomonadaceae;g__UBA1936;s__
PRES09F07_bin.181	89.14	5.05	56.25	43.4111	379	2542	2229	54469	8405	6918.48	2.6221	94.5978	figshare	k__Bacteria;p__Bacteroidetes;c__Cytophagia;o__Cytophagales;f__Flammeovirgaceae	d__Bacteria;p__Bacteroidota;c__Bacteroidia;o__Cytophagales;f__Cyclobacteriaceae;g__ELB16-189;s__
PRES09F07_bin.182	78.42	0.88	50	43.5092	76	1346	1257	81416	32142	18289.8	1.39002	95.8283	figshare	k__Bacteria;p__Bacteroidetes;c__Flavobacteriia;o__Flavobacteriales;f__Flavobacteriaceae	d__Bacteria;p__Bacteroidota;c__Bacteroidia;o__Flavobacteriales;f__Flavobacteriaceae;g__UBA3478;s__
PRES09F07_bin.183	91.09	6.71	42.86	53.3503	397	3938	3679	105857	28399	11951.9	4.74491	89.6852	figshare	k__Bacteria;p__Planctomycetes;c__Planctomycetia;o__Planctomycetales;f__Planctomycetaceae	d__Bacteria;p__Planctomycetota;c__Planctomycetes;o__Isosphaerales;f__Isosphaeraceae;g__QWQI01;s__
PRES09F07_bin.184	91.15	2.11	90	63.8184	309	1909	1756	29966	7037	5489.72	1.69632	95.7747	figshare	k__Bacteria;p__Proteobacteria;c__Betaproteobacteria;o__Burkholderiales	d__Bacteria;p__Proteobacteria;c__Gammaproteobacteria;o__Burkholderiales;f__Burkholderiaceae;g__RS62;s__
PRES09F07_bin.185	84.13	0.86	0	45.3219	80	1628	1575	125360	47386	23857.8	1.90863	95.0405	figshare	k__Archaea;p__Euryarchaeota	d__Archaea;p__Thermoplasmatota;c__Poseidoniia;o__Poseidoniales;f__Poseidoniaceae;g__;s__
PRES09F07_bin.186	53.1	5.52	75	47.1363	128	1420	1305	38219	12431	10254.8	1.31262	94.6972	figshare	k__Bacteria;p__Proteobacteria;c__Betaproteobacteria;o__Burkholderiales;f__Burkholderiaceae	d__Bacteria;p__Proteobacteria;c__Gammaproteobacteria;o__Burkholderiales;f__Burkholderiaceae;g__Polynucleobacter;s__
PRES09F07_bin.187	68.02	0	0	58.8777	810	3862	3376	35942	9328	5236.67	4.2417	89.5227	figshare	k__Bacteria;p__Planctomycetes;c__Planctomycetia;o__Planctomycetales;f__Planctomycetaceae;g__Planctomyces	d__Bacteria;p__Planctomycetota;c__Planctomycetes;o__Planctomycetales;f__Planctomycetaceae;g__SXXK01;s__
PRES09F07_bin.188	94.2	4.55	4.35	63.2127	232	3007	2869	80276	18314	13058.8	3.02963	93.0003	figshare	k__Bacteria;p__Proteobacteria;c__Betaproteobacteria;o__Burkholderiales	d__Bacteria;p__Proteobacteria;c__Gammaproteobacteria;o__Burkholderiales;f__Burkholderiaceae;g__;s__
PRES09F07_bin.189	95.88	0.94	100	62.6304	203	2681	2590	80787	18958	13658.6	2.77269	91.6916	figshare	k__Bacteria;p__Chloroflexi	d__Bacteria;p__Chloroflexota;c__Chloroflexia;o__Thermomicrobiales;f__UBA6265;g__;s__
PRES09F07_bin.18	73.17	3.77	50	55.3302	384	2308	2119	50004	8708	5917.32	2.27225	94.0906	figshare	k__Bacteria;p__Chloroflexi;c__Chloroflexi;o__Chloroflexales;f__Chloroflexaceae	d__Bacteria;p__Chloroflexota;c__Chloroflexia;o__Chloroflexales;f__Roseiflexaceae;g__UBA965;s__
PRES09F07_bin.190	61.84	2.03	100	67.5855	358	1951	1802	26656	5874	5702.36	2.04145	91.1279	figshare	k__Bacteria;p__Verrucomicrobia;c__Verrucomicrobiae;o__Verrucomicrobiales	d__Bacteria;p__Verrucomicrobiota;c__Verrucomicrobiae;o__Pedosphaerales;f__UBA9464;g__SXXZ01;s__
PRES09F07_bin.191	57.52	0	0	61.8619	204	2982	2887	95902	17069	14246.8	2.90636	92.7353	figshare	k__Bacteria;p__Proteobacteria;c__Betaproteobacteria	d__Bacteria;p__Proteobacteria;c__Gammaproteobacteria;o__Burkholderiales;f__SG8-41;g__PALSA-1004;s__
PRES09F07_bin.192	79.84	0.5	0	45.6232	390	2705	2501	35252	9700	7934.94	3.09463	84.6784	figshare	k__Bacteria;p__Bacteroidetes;c__Sphingobacteriia;o__Sphingobacteriales;f__Saprospiraceae	d__Bacteria;p__Bacteroidota;c__Bacteroidia;o__Chitinophagales;f__Saprospiraceae;g__Saprospira;s__
PRES09F07_bin.193	80.13	5.86	14.29	59.6058	163	1272	1122	36325	9777	7141.92	1.16413	95.8476	figshare	k__Bacteria;p__Chloroflexi	d__Bacteria;p__Chloroflexota;c__Ellin6529;o__CSP1-4;f__UBA10416;g__UBA10416;s__
PRES09F07_bin.194	58.78	0	0	53.5474	231	1308	1117	19297	5538	4826.22	1.11486	95.6747	figshare	k__Bacteria;p__Actinobacteria;c__Actinobacteria	d__Bacteria;p__Actinobacteriota;c__Acidimicrobiia;o__Acidimicrobiales;f__Ilumatobacteraceae;g__UBA2093;s__
PRES09F07_bin.195	60.94	5.56	87.5	61.4151	415	1673	1469	17476	3619	3169.47	1.31533	95.8277	figshare	k__Bacteria;p__Actinobacteria;c__Actinobacteria	d__Bacteria;p__Actinobacteriota;c__Acidimicrobiia;o__Acidimicrobiales;f__Ilumatobacteraceae;g__F1-60-MAGs027;s__
PRES09F07_bin.196	81.3	0.8	100	49.0066	333	2665	2376	45598	9527	7587.37	2.52659	92.1169	figshare	k__Bacteria;p__Proteobacteria;c__Alphaproteobacteria	d__Bacteria;p__Proteobacteria;c__Alphaproteobacteria;o__Bin95;f__Bin95;g__;s__
PRES09F07_bin.197	76.55	4.31	0	42.8944	377	2381	2059	57864	12153	6373.38	2.40277	88.1782	figshare	k__Bacteria;p__Proteobacteria	d__Bacteria;p__Bdellovibrionota;c__Bdellovibrionia_A;o__UBA1018;f__UBA1018;g__;s__
PRES09F07_bin.198	70.69	1.72	100	59.5899	166	1339	1277	34917	10947	7495.93	1.24432	95.8388	figshare	k__Bacteria;p__Proteobacteria;c__Betaproteobacteria;o__Burkholderiales	d__Bacteria;p__Proteobacteria;c__Gammaproteobacteria;o__Burkholderiales;f__Burkholderiaceae;g__UBA954;s__
PRES09F07_bin.199	58.62	6.9	80	49.9373	188	1207	1047	36889	7305	5775.19	1.08574	96.0558	figshare	k__Bacteria;p__Actinobacteria;c__Actinobacteria	d__Bacteria;p__Actinobacteriota;c__Acidimicrobiia;o__Acidimicrobiales;f__Ilumatobacteraceae;g__BACL27;s__
PRES09F07_bin.19	81.13	2.15	100	68.5506	269	3670	3533	56062	16909	13596	3.65731	93.5742	figshare	k__Bacteria;p__Proteobacteria;c__Alphaproteobacteria	d__Bacteria;p__Proteobacteria;c__Alphaproteobacteria;o__SP197;f__SP197;g__;s__
PRES09F07_bin.1	84.28	4.32	53.85	60.7915	310	3151	3017	64370	13345	10189.2	3.15864	94.479	figshare	k__Bacteria;p__Proteobacteria;c__Betaproteobacteria;o__Burkholderiales	d__Bacteria;p__Proteobacteria;c__Gammaproteobacteria;o__Burkholderiales;f__Burkholderiaceae;g__SYIM01;s__
PRES09F07_bin.200	58.53	0	0	61.0768	160	1753	1678	58273	11898	10321.3	1.6514	88.8914	figshare	k__Bacteria;p__Proteobacteria;c__Alphaproteobacteria;o__Rhizobiales;f__Methylocystaceae;g__Methylocystis	d__Bacteria;p__Proteobacteria;c__Alphaproteobacteria;o__Rhizobiales;f__Beijerinckiaceae;g__Methylocystis;s__
PRES09F07_bin.201	59.92	0.31	0	45.2335	234	1479	1270	36908	7208	6243.65	1.46101	94.9244	figshare	k__Bacteria;p__Bacteroidetes;c__Sphingobacteriia;o__Sphingobacteriales;f__Chitinophagaceae	d__Bacteria;p__Bacteroidota;c__Bacteroidia;o__Chitinophagales;f__Chitinophagaceae;g__JJ008;s__
PRES09F07_bin.202	56.19	0	0	40.8164	375	3132	2947	51690	13529	9625.58	3.60959	91.5609	figshare	k__Bacteria;p__Proteobacteria	d__Bacteria;p__Myxococcota;c__UBA796;o__UBA796;f__UBA796;g__;s__
PRES09F07_bin.203	68.18	8.39	50	62.6618	221	999	870	15696	4135	3740.43	0.826636	96.3172	figshare	k__Bacteria	d__Bacteria;p__Chloroflexota;c__Ellin6529;o__CSP1-4;f__UBA10416;g__UBA10416;s__
PRES09F07_bin.204	56.03	6.05	10.53	49.6588	298	1358	1133	19434	7441	4182.18	1.24629	95.6591	figshare	k__Bacteria;p__Bacteroidetes	d__Bacteria;p__Bacteroidota;c__Bacteroidia;o__NS11-12g;f__UBA955;g__;s__
PRES09F07_bin.205	72.09	4.65	66.67	56.4796	370	2072	1839	22681	5626	5015.69	1.8558	94.5219	figshare	k__Bacteria;p__Proteobacteria;c__Betaproteobacteria;o__Burkholderiales	d__Bacteria;p__Proteobacteria;c__Gammaproteobacteria;o__Burkholderiales;f__Burkholderiaceae;g__RS62;s__
PRES09F07_bin.206	62.85	1.72	100	53.6843	402	2924	2712	36558	8563	6997	2.8128	91.9865	figshare	k__Bacteria;p__Proteobacteria;c__Gammaproteobacteria;o__Oceanospirillales;f__Oceanospirillaceae	d__Bacteria;p__Proteobacteria;c__Gammaproteobacteria;o__Pseudomonadales;f__Saccharospirillaceae_A;g__UBA2009;s__
PRES09F07_bin.207	68.76	6.04	5	56.5549	281	1834	1607	66015	10757	5826.17	1.63715	95.1499	figshare	k__Bacteria;p__Actinobacteria;c__Actinobacteria	d__Bacteria;p__Actinobacteriota;c__Acidimicrobiia;o__Acidimicrobiales;f__Ilumatobacteraceae;g__Casp-actino5;s__
PRES09F07_bin.208	62.07	1.72	100	66.5472	250	2182	2053	30980	9567	8116.31	2.02908	95.2814	figshare	k__Bacteria;p__Actinobacteria;c__Actinobacteria	d__Bacteria;p__Actinobacteriota;c__Acidimicrobiia;o__Acidimicrobiales;f__Ilumatobacteraceae;g__Casp-actino8;s__
PRES09F07_bin.209	55.49	1.72	0	58.3569	333	2174	2070	38394	7494	6077.96	2.02396	90.8724	figshare	k__Bacteria;p__Proteobacteria;c__Gammaproteobacteria	d__Bacteria;p__Proteobacteria;c__Gammaproteobacteria;o__Pseudomonadales;f__Pseudohongiellaceae;g__;s__
PRES09F07_bin.20	90.03	2.08	50	56.9942	355	2993	2898	86801	12725	9761.75	3.46542	91.5562	figshare	k__Bacteria;p__Verrucomicrobia;c__Verrucomicrobiae;o__Verrucomicrobiales	d__Bacteria;p__Verrucomicrobiota;c__Verrucomicrobiae;o__Pedosphaerales;f__UBA9464;g__UBA9464;s__
PRES09F07_bin.210	77.61	3.37	56.25	54.4154	415	2790	2510	34986	7477	6692.33	2.77732	88.5175	figshare	k__Bacteria;p__Proteobacteria;c__Gammaproteobacteria	d__Bacteria;p__Proteobacteria;c__Gammaproteobacteria;o__Pseudomonadales;f__HTCC2089;g__UBA9926;s__
PRES09F07_bin.211	57.23	1.72	100	64.0561	191	1506	1417	25027	8760	7790.42	1.48797	95.9524	figshare	k__Bacteria;p__Proteobacteria;c__Gammaproteobacteria	d__Bacteria;p__Proteobacteria;c__Gammaproteobacteria;o__Steroidobacterales;f__Steroidobacteraceae;g__UBA964;s__
PRES09F07_bin.212	64.12	0.56	0	49.5646	408	3036	2767	68980	10013	6988.47	2.85129	92.497	figshare	k__Bacteria;p__Chloroflexi	d__Bacteria;p__Chloroflexota;c__Anaerolineae;o__Anaerolineales;f__EnvOPS12;g__OLB14;s__
PRES09F07_bin.213	85.92	4.34	73.33	68.6946	414	2121	1907	25670	6171	4944.3	2.04694	94.7386	figshare	k__Bacteria;p__Verrucomicrobia;c__Opitutae;o__Opitutales	d__Bacteria;p__Verrucomicrobiota;c__Verrucomicrobiae;o__Opitutales;f__UBA953;g__UBA953;s__
PRES09F07_bin.214	54.02	5.47	30	37.3589	62	819	751	68635	20978	12141.6	0.752781	90.7628	figshare	k__Bacteria	d__Bacteria;p__Patescibacteria;c__Paceibacteria;o__UBA9983;f__UBA2163;g__OLB19;s__
PRES09F07_bin.215	53.45	1.72	0	66.1583	208	1482	1399	22624	7213	6545.95	1.36156	95.1302	figshare	k__Bacteria;p__Actinobacteria;c__Actinobacteria	d__Bacteria;p__Actinobacteriota;c__Acidimicrobiia;o__Acidimicrobiales;f__UBA8139;g__F1-20-MAGs160;s__
PRES09F07_bin.216	50.78	2.39	33.33	53.3399	365	1939	1732	32943	5181	4565.16	1.66628	94.5917	figshare	k__Bacteria;p__Proteobacteria;c__Betaproteobacteria;o__Burkholderiales;f__Comamonadaceae	d__Bacteria;p__Proteobacteria;c__Gammaproteobacteria;o__Burkholderiales;f__Burkholderiaceae;g__Limnohabitans;s__Limnohabitans sp001412575
PRES09F07_bin.217	89.53	9.74	38.46	62.1414	389	3113	2973	59268	11079	7664.28	2.9814	93.1576	figshare	k__Bacteria;p__Proteobacteria;c__Betaproteobacteria;o__Rhodocyclales;f__Rhodocyclaceae;g__Dechloromonas	d__Bacteria;p__Proteobacteria;c__Gammaproteobacteria;o__Burkholderiales;f__Rhodocyclaceae;g__Azonexus;s__
PRES09F07_bin.218	77.87	3.08	0	42.6305	230	1271	1059	21224	6090	4940.35	1.13628	93.3295	figshare	k__Bacteria;p__Proteobacteria;c__Alphaproteobacteria;o__Rickettsiales	d__Bacteria;p__Proteobacteria;c__Alphaproteobacteria;o__Rickettsiales;f__UBA1997;g__UBA2645;s__
PRES09F07_bin.219	85.35	1.1	100	29.6759	134	964	849	42949	8716	6298.29	0.843971	92.5737	figshare	k__Bacteria;p__Proteobacteria;c__Alphaproteobacteria;o__Rickettsiales	d__Bacteria;p__Proteobacteria;c__Alphaproteobacteria;o__Rickettsiales;f__Midichloriaceae;g__;s__
PRES09F07_bin.21	61.61	3.13	40	56.9494	186	1177	1062	16471	5710	5574.6	1.03687	96.0283	figshare	k__Bacteria;p__Proteobacteria;c__Betaproteobacteria;o__Burkholderiales	d__Bacteria;p__Proteobacteria;c__Gammaproteobacteria;o__Burkholderiales;f__Burkholderiaceae;g__UBA954;s__
PRES09F07_bin.220	64.09	5.17	40	66.0302	259	2615	2466	38458	11578	9966	2.5812	92.4149	figshare	k__Bacteria;p__Proteobacteria;c__Betaproteobacteria;o__Burkholderiales;f__Comamonadaceae	d__Bacteria;p__Proteobacteria;c__Gammaproteobacteria;o__Burkholderiales;f__Burkholderiaceae;g__Ramlibacter;s__
PRES09F07_bin.221	85.58	4.21	31.03	68.1952	414	3494	3301	95014	12033	8036.15	3.32697	91.2261	figshare	k__Bacteria;p__Proteobacteria;c__Gammaproteobacteria;o__Xanthomonadales;f__Xanthomonadaceae	d__Bacteria;p__Proteobacteria;c__Gammaproteobacteria;o__Xanthomonadales;f__Xanthomonadaceae;g__Pseudoxanthomonas_A;s__
PRES09F07_bin.222	79.4	2.95	62.5	51.4149	274	1526	1303	20076	5899	4860.91	1.33189	95.5628	figshare	k__Bacteria;p__Actinobacteria;c__Actinobacteria;o__Actinomycetales;f__Streptomycetaceae	d__Bacteria;p__Actinobacteriota;c__Actinomycetia;o__Nanopelagicales;f__Nanopelagicaceae;g__IMCC26077;s__
PRES09F07_bin.223	83.4	2.4	100	67.4142	390	4674	4443	98216	15980	12022.2	4.68865	91.851	figshare	k__Bacteria;p__Proteobacteria;c__Alphaproteobacteria;o__Rhodospirillales;f__Rhodospirillaceae;g__Azospirillum	d__Bacteria;p__Proteobacteria;c__Alphaproteobacteria;o__Azospirillales;f__Azospirillaceae;g__;s__
PRES09F07_bin.224	50.15	1.49	50	45.1802	133	829	722	24167	5798	5572.34	0.741121	96.178	figshare	k__Bacteria;p__Actinobacteria;c__Actinobacteria;o__Actinomycetales;f__Streptomycetaceae	d__Bacteria;p__Actinobacteriota;c__Actinomycetia;o__Nanopelagicales;f__Nanopelagicaceae;g__Planktophila;s__
PRES09F07_bin.225	61.4	3.51	33.33	49.7257	137	797	675	17714	5421	4955.77	0.67894	96.1256	figshare	k__Bacteria;p__Actinobacteria;c__Actinobacteria;o__Actinomycetales;f__Microbacteriaceae	d__Bacteria;p__Actinobacteriota;c__Actinomycetia;o__Actinomycetales;f__Microbacteriaceae;g__Aquiluna;s__
PRES09F07_bin.226	59	3.24	0	43.1618	28	1263	1226	139535	64245	48896.4	1.3691	89.4756	figshare	k__Bacteria;p__Proteobacteria;c__Alphaproteobacteria;o__Rickettsiales	d__Bacteria;p__Dependentiae;c__Babeliae;o__Babeliales;f__RVW-14;g__;s__
PRES09F07_bin.227	82.31	4.87	75	65.8702	649	3058	2700	19614	4696	4043.85	2.62446	92.0859	figshare	k__Bacteria;p__Proteobacteria;c__Alphaproteobacteria;o__Sphingomonadales	d__Bacteria;p__Proteobacteria;c__Alphaproteobacteria;o__Sphingomonadales;f__Sphingomonadaceae;g__Sphingopyxis;s__Sphingopyxis terrae
PRES09F07_bin.228	60.35	2.3	0	70.1301	706	2802	2448	40202	7156	4286.95	3.02659	90.6684	figshare	k__Bacteria;p__Planctomycetes;c__Planctomycetia;o__Planctomycetales;f__Planctomycetaceae	d__Bacteria;p__Planctomycetota;c__Planctomycetes;o__Pirellulales;f__UBA1268;g__;s__
PRES09F07_bin.229	86.54	4.27	60	59.3312	200	1552	1425	27004	9478	7083.78	1.41676	96.2495	figshare	k__Bacteria;p__Actinobacteria;c__Actinobacteria	d__Bacteria;p__Actinobacteriota;c__Acidimicrobiia;o__Acidimicrobiales;f__RAAP-2;g__;s__
PRES09F07_bin.22	64.66	0	0	69.4687	423	3227	3022	40020	8651	7175.48	3.03523	91.9799	figshare	k__Bacteria;p__Proteobacteria;c__Alphaproteobacteria	d__Bacteria;p__Proteobacteria;c__Alphaproteobacteria;o__Zavarziniales;f__Zavarziniaceae;g__;s__
PRES09F07_bin.230	78.12	3.48	75	62.5169	598	3287	3074	29399	7368	6019.03	3.59938	91.6114	figshare	k__Bacteria;p__Planctomycetes;c__Planctomycetia;o__Planctomycetales;f__Planctomycetaceae	d__Bacteria;p__Planctomycetota;c__Planctomycetes;o__Gemmatales;f__Gemmataceae;g__UBA6894;s__
PRES09F07_bin.231	50.97	2.44	80	37.2352	168	980	822	29380	5803	4730.93	0.794797	96.7127	figshare	k__Bacteria;p__Proteobacteria;c__Gammaproteobacteria	d__Bacteria;p__Proteobacteria;c__Gammaproteobacteria;o__SAR86;f__D2472;g__MED-G82;s__
PRES09F07_bin.232	75.21	5.13	16.67	64.5371	76	3319	3240	383428	128237	48212.6	3.66416	95.5618	figshare	k__Bacteria;p__Acidobacteria	d__Bacteria;p__Acidobacteriota;c__Vicinamibacteria;o__Vicinamibacterales;f__UBA2999;g__12-FULL-67-14b;s__
PRES09F07_bin.233	53.45	0	0	31.6968	465	1808	1428	13194	3931	3541.17	1.64664	93.377	figshare	k__Bacteria;p__Bacteroidetes	d__Bacteria;p__Bacteroidota;c__Bacteroidia;o__AKYH767;f__B-17BO;g__UBA2475;s__
PRES09F07_bin.234	63.72	0.27	50	58.0578	125	1786	1725	72733	19547	13991.2	1.7489	93.2518	figshare	k__Bacteria;p__Proteobacteria;c__Betaproteobacteria;o__Burkholderiales;f__Comamonadaceae	d__Bacteria;p__Proteobacteria;c__Gammaproteobacteria;o__Burkholderiales;f__Burkholderiaceae;g__Hylemonella;s__
PRES09F07_bin.235	89.49	2.13	4.17	66.0835	395	2930	2686	188294	19000	7975.76	3.15042	95.1917	figshare	k__Bacteria	d__Bacteria;p__Planctomycetota;c__GCA-002687715;o__GCA-002687715;f__;g__;s__
PRES09F07_bin.236	88.5	1.64	60	38.7269	202	1849	1695	92293	15533	10040.2	2.02812	95.1371	figshare	k__Bacteria	d__Bacteria;p__Bacteroidota;c__Kapabacteria;o__Kapabacteriales;f__UBA961;g__UBA961;s__
PRES09F07_bin.237	92.53	0.91	14.29	38.0798	146	1468	1335	45118	16481	10652.8	1.55531	91.3182	figshare	k__Bacteria;p__Chlamydiae;c__Chlamydiia;o__Chlamydiales	d__Bacteria;p__Verrucomicrobiota_A;c__Chlamydiia;o__Parachlamydiales;f__Simkaniaceae;g__;s__
PRES09F07_bin.238	65.69	1.07	60	63.8431	231	1749	1629	20488	7891	7203.51	1.66401	96.4395	figshare	k__Bacteria;p__Proteobacteria;c__Gammaproteobacteria;o__Xanthomonadales	d__Bacteria;p__Proteobacteria;c__Gammaproteobacteria;o__Steroidobacterales;f__Steroidobacteraceae;g__UBA964;s__
PRES09F07_bin.239	70.09	8.6	9.52	50.1544	1397	4443	3444	17663	3759	3084.33	4.30882	90.23	figshare	k__Bacteria;p__Verrucomicrobia;c__Verrucomicrobiae;o__Verrucomicrobiales	d__Bacteria;p__Verrucomicrobiota;c__Verrucomicrobiae;o__Pedosphaerales;f__F1-80-MAGS106;g__F1-80-MAGS106;s__
PRES09F07_bin.23	55.17	0	0	68.5306	131	1121	1063	29380	9583	8464.35	1.10883	96.1058	figshare	k__Bacteria	d__Bacteria;p__Gemmatimonadota;c__Gemmatimonadetes;o__Gemmatimonadales;f__Gemmatimonadaceae;g__Fen-1231;s__
PRES09F07_bin.24	94.83	3.92	86.67	55.5082	114	1644	1553	79129	20527	13676.2	1.55909	95.4176	figshare	k__Bacteria;p__Proteobacteria;c__Betaproteobacteria;o__Burkholderiales	d__Bacteria;p__Proteobacteria;c__Gammaproteobacteria;o__Burkholderiales;f__Burkholderiaceae;g__UBA954;s__
PRES09F07_bin.25	54.08	6.9	75	66.8428	473	4574	4319	40293	10451	9144.11	4.32516	92.8973	figshare	k__Bacteria;p__Proteobacteria	d__Bacteria;p__Proteobacteria;c__Gammaproteobacteria;o__Burkholderiales;f__SG8-41;g__;s__
PRES09F07_bin.26	53.06	1.72	100	39.6405	384	1777	1412	16982	4643	4236.93	1.62698	96.0896	figshare	k__Bacteria;p__Bacteroidetes;c__Flavobacteriia;o__Flavobacteriales;f__Cryomorphaceae	d__Bacteria;p__Bacteroidota;c__Bacteroidia;o__Flavobacteriales;f__Crocinitomicaceae;g__UBA952;s__
PRES09F07_bin.27	84.3	1.48	40	33.0783	187	1726	1559	53089	13256	9463.67	1.76971	94.173	figshare	k__Bacteria;p__Bacteroidetes;c__Sphingobacteriia;o__Sphingobacteriales;f__Chitinophagaceae;g__Sediminibacterium	d__Bacteria;p__Bacteroidota;c__Bacteroidia;o__Chitinophagales;f__Chitinophagaceae;g__Sediminibacterium;s__
PRES09F07_bin.28	60.34	5.17	75	47.2607	158	1054	910	48608	7927	6218.19	0.982474	96.0531	figshare	k__Bacteria;p__Actinobacteria;c__Actinobacteria;o__Actinomycetales;f__Streptomycetaceae	d__Bacteria;p__Actinobacteriota;c__Actinomycetia;o__Nanopelagicales;f__Nanopelagicaceae;g__MAG-120802;s__
PRES09F07_bin.29	51.82	9.97	20	46.5026	214	1603	1419	52956	8379	6934.64	1.48401	95.5471	figshare	k__Bacteria;p__Actinobacteria;c__Actinobacteria;o__Actinomycetales	d__Bacteria;p__Actinobacteriota;c__Actinomycetia;o__Nanopelagicales;f__Nanopelagicaceae;g__MAG-120802;s__
PRES09F07_bin.2	74.73	3.83	77.78	51.6171	160	1645	1554	63243	15877	11855.8	1.89693	96.5805	figshare	k__Bacteria	d__Bacteria;p__Bacteroidota;c__Kapabacteria;o__Kapabacteriales;f__Kapabacteriaceae;g__UBA10438;s__
PRES09F07_bin.30	75.29	2.33	33.33	63.5356	271	3028	2961	103824	17950	13670.6	3.70475	93.0161	figshare	k__Bacteria;p__Planctomycetes;c__Planctomycetia;o__Planctomycetales;f__Planctomycetaceae	d__Bacteria;p__Planctomycetota;c__Planctomycetes;o__Gemmatales;f__Gemmataceae;g__;s__
PRES09F07_bin.31	78.36	1.22	100	60.7161	1515	6273	5868	31623	5664	4658.2	7.05717	88.3754	figshare	k__Bacteria;p__Planctomycetes;c__Planctomycetia;o__Planctomycetales;f__Planctomycetaceae	d__Bacteria;p__Planctomycetota;c__Planctomycetes;o__Planctomycetales;f__Planctomycetaceae;g__;s__
PRES09F07_bin.32	50.34	3.45	50	56.1277	171	1201	1090	25869	7164	6224.92	1.06446	94.3924	figshare	k__Bacteria;p__Proteobacteria;c__Betaproteobacteria;o__Rhodocyclales;f__Rhodocyclaceae	d__Bacteria;p__Proteobacteria;c__Gammaproteobacteria;o__Burkholderiales;f__Rhodocyclaceae;g__Paddy-1;s__
PRES09F07_bin.33	60.34	7.76	80	59.9752	284	1261	1143	14264	4157	3774.44	1.07194	95.9541	figshare	k__Bacteria;p__Proteobacteria;c__Betaproteobacteria	d__Bacteria;p__Proteobacteria;c__Gammaproteobacteria;o__Burkholderiales;f__Burkholderiaceae;g__UBA2463;s__
PRES09F07_bin.34	67.21	0	0	66.7367	256	1834	1684	20631	6721	6369.17	1.63051	95.755	figshare	k__Bacteria;p__Actinobacteria;c__Actinobacteria	d__Bacteria;p__Actinobacteriota;c__Acidimicrobiia;o__Acidimicrobiales;f__Ilumatobacteraceae;g__Casp-actino8;s__
PRES09F07_bin.35	56.01	5.5	0	63.2698	185	847	714	24224	5997	3795.98	0.702257	96.1555	figshare	k__Bacteria;p__Chloroflexi	d__Bacteria;p__Chloroflexota;c__Ellin6529;o__CSP1-4;f__UBA10416;g__UBA10416;s__
PRES09F07_bin.36	70.42	5.56	11.11	62.0119	541	2923	2588	60292	10436	5295.05	2.86462	88.7596	figshare	k__Bacteria;p__Actinobacteria;c__Actinobacteria	d__Bacteria;p__Chloroflexota;c__UBA2235;o__UBA12225;f__UBA12225;g__UBA12225;s__UBA12225 sp002347925
PRES09F07_bin.37	100	0.05	0	38.456	37	3098	3089	381913	180550	88936.6	3.29066	88.6806	figshare	k__Bacteria;p__Proteobacteria;c__Gammaproteobacteria;o__Pseudomonadales;f__Moraxellaceae;g__Acinetobacter;s__Acinetobacter_junii	d__Bacteria;p__Proteobacteria;c__Gammaproteobacteria;o__Pseudomonadales;f__Moraxellaceae;g__Acinetobacter;s__Acinetobacter junii
PRES09F07_bin.38	59.95	0	0	44.1246	383	1810	1475	22039	5027	4486.44	1.7183	94.561	figshare	k__Bacteria;p__Bacteroidetes;c__Cytophagia;o__Cytophagales	d__Bacteria;p__Bacteroidota;c__Bacteroidia;o__Cytophagales;f__Cyclobacteriaceae;g__;s__
PRES09F07_bin.39	90.48	1.3	100	49.8489	359	2980	2687	43682	9745	7837.16	2.81354	91.306	figshare	k__Bacteria;p__Proteobacteria;c__Alphaproteobacteria;o__Rhodobacterales;f__Rhodobacteraceae	d__Bacteria;p__Proteobacteria;c__Alphaproteobacteria;o__Rhodobacterales;f__Rhodobacteraceae;g__LFER01;s__LFER01 sp001510135
PRES09F07_bin.3	98.53	0	0	34.59	105	1885	1798	141625	33866	18727.6	1.9664	94.772	figshare	k__Bacteria;p__Bacteroidetes;c__Flavobacteriia;o__Flavobacteriales	d__Bacteria;p__Bacteroidota;c__Bacteroidia;o__Flavobacteriales;f__Flavobacteriaceae;g__MS024-2A;s__
PRES09F07_bin.40	94.94	0.19	0	50.3302	10	2333	2308	1106947	391002	238099	2.38099	90.9098	figshare	k__Bacteria;p__Proteobacteria;c__Gammaproteobacteria	d__Bacteria;p__Proteobacteria;c__Gammaproteobacteria;o__Pseudomonadales;f__Pseudohongiellaceae;g__UBA5109;s__
PRES09F07_bin.41	77.35	1.76	66.67	47.0395	112	1576	1479	100027	29612	13627	1.52622	96.616	figshare	k__Bacteria;p__Actinobacteria;c__Actinobacteria;o__Actinomycetales	d__Bacteria;p__Actinobacteriota;c__Actinomycetia;o__Nanopelagicales;f__Nanopelagicaceae;g__;s__
PRES09F07_bin.42	59.83	5.17	66.67	66.2813	482	2148	1884	22808	4639	3890.4	1.87517	94.6453	figshare	k__Bacteria;p__Proteobacteria;c__Betaproteobacteria;o__Burkholderiales;f__Rubrivivax	d__Bacteria;p__Proteobacteria;c__Gammaproteobacteria;o__Burkholderiales;f__Burkholderiaceae;g__QOAZ01;s__
PRES09F07_bin.43	71.19	8.62	100	41.8592	601	3523	3274	39029	8160	6370.55	3.8287	91.4079	figshare	k__Bacteria;p__Proteobacteria	d__Bacteria;p__Myxococcota;c__UBA796;o__UBA796;f__UBA796;g__;s__
PRES09F07_bin.44	66.55	2.59	50	66.7758	379	2114	1938	28036	6042	4785.18	1.81358	95.5928	figshare	k__Bacteria;p__Actinobacteria;c__Actinobacteria	d__Bacteria;p__Actinobacteriota;c__Acidimicrobiia;o__Acidimicrobiales;f__Ilumatobacteraceae;g__Casp-actino5;s__
PRES09F07_bin.45	53.79	0.86	0	62.6909	251	2311	2187	28273	10978	8645.2	2.16994	92.8631	figshare	k__Bacteria;p__Proteobacteria;c__Betaproteobacteria;o__Burkholderiales;f__Comamonadaceae	d__Bacteria;p__Proteobacteria;c__Gammaproteobacteria;o__Burkholderiales;f__Burkholderiaceae;g__Polaromonas;s__
PRES09F07_bin.46	83.1	0	0	66.4906	159	2834	2739	78237	27779	18561.6	2.95129	91.0136	figshare	k__Bacteria;p__Proteobacteria;c__Gammaproteobacteria;o__Xanthomonadales	d__Bacteria;p__Proteobacteria;c__Gammaproteobacteria;o__Steroidobacterales;f__Steroidobacteraceae;g__;s__
PRES09F07_bin.47	75.04	2.43	53.85	48.5062	381	2500	2173	24656	6859	5932.03	2.2601	90.3558	figshare	k__Bacteria;p__Proteobacteria;c__Betaproteobacteria;o__Burkholderiales;f__Oxalobacteraceae	d__Bacteria;p__Proteobacteria;c__Gammaproteobacteria;o__Burkholderiales;f__Burkholderiaceae;g__SYFN01;s__
PRES09F07_bin.48	54.47	8.62	0	41.6357	129	729	605	15742	5796	5423.64	0.699649	89.0657	figshare	k__Bacteria	d__Bacteria;p__Dependentiae;c__Babeliae;o__Babeliales;f__RVW-14;g__UASB124;s__
PRES09F07_bin.49	67.27	0	0	70.2986	139	1662	1606	52229	13340	12744	1.77142	95.2492	figshare	k__Bacteria;p__Planctomycetes;c__Planctomycetia;o__Planctomycetales;f__Planctomycetaceae	d__Bacteria;p__Planctomycetota;c__Phycisphaerae;o__Phycisphaerales;f__SM1A02;g__SYAC01;s__
PRES09F07_bin.4	87.6	7.26	69.44	57.5856	394	2964	2784	37571	9102	6880.92	2.71108	92.8066	figshare	k__Bacteria;p__Proteobacteria;c__Alphaproteobacteria;o__Rhizobiales	d__Bacteria;p__Proteobacteria;c__Alphaproteobacteria;o__Rhizobiales;f__Beijerinckiaceae;g__Alsobacter;s__
PRES09F07_bin.50	60.86	1.18	100	55.0386	226	1654	1526	28993	7436	6343.9	1.43372	93.9151	figshare	k__Bacteria;p__Proteobacteria;c__Betaproteobacteria;o__Burkholderiales;f__Comamonadaceae	d__Bacteria;p__Proteobacteria;c__Gammaproteobacteria;o__Burkholderiales;f__Burkholderiaceae;g__Limnohabitans;s__
PRES09F07_bin.51	74.44	6.73	35	65.556	515	2989	2814	33458	7184	6353.64	3.27213	91.2519	figshare	k__Bacteria;p__Verrucomicrobia;c__Verrucomicrobiae;o__Verrucomicrobiales	d__Bacteria;p__Verrucomicrobiota;c__Verrucomicrobiae;o__Pedosphaerales;f__UBA9464;g__UBA9464;s__
PRES09F07_bin.52	95.1	0.43	50	62.3194	33	2046	2022	181286	108309	61440.8	2.02755	90.9578	figshare	k__Bacteria;p__Proteobacteria;c__Alphaproteobacteria;o__Sphingomonadales;f__Erythrobacteraceae	d__Bacteria;p__Proteobacteria;c__Alphaproteobacteria;o__Sphingomonadales;f__Sphingomonadaceae;g__Altererythrobacter;s__
PRES09F07_bin.53	50.86	0	0	53.7589	152	974	853	19429	6048	5550.64	0.843698	96.0274	figshare	k__Bacteria;p__Actinobacteria;c__Actinobacteria;o__Actinomycetales;f__Streptomycetaceae	d__Bacteria;p__Actinobacteriota;c__Actinomycetia;o__Nanopelagicales;f__Nanopelagicaceae;g__GCA-2737595;s__
PRES09F07_bin.54	55.17	0	0	47.0191	129	983	863	26306	8308	6857.84	0.884661	96.1364	figshare	k__Bacteria;p__Actinobacteria;c__Actinobacteria;o__Actinomycetales;f__Streptomycetaceae	d__Bacteria;p__Actinobacteriota;c__Actinomycetia;o__Nanopelagicales;f__Nanopelagicaceae;g__Planktophila;s__
PRES09F07_bin.55	79.52	1.98	30	40.5563	284	2166	1884	44247	9935	7754.99	2.20242	94.7037	figshare	k__Bacteria;p__Bacteroidetes;c__Flavobacteriia;o__Flavobacteriales;f__Cryomorphaceae	d__Bacteria;p__Bacteroidota;c__Bacteroidia;o__Flavobacteriales;f__Crocinitomicaceae;g__M0103;s__
PRES09F07_bin.56	62.38	1.72	100	62.4764	189	2824	2730	114195	18813	14952.4	2.82601	93.5222	figshare	k__Bacteria;p__Proteobacteria;c__Betaproteobacteria;o__Burkholderiales;f__Comamonadaceae	d__Bacteria;p__Proteobacteria;c__Gammaproteobacteria;o__Burkholderiales;f__Burkholderiaceae;g__Limnohabitans;s__
PRES09F07_bin.57	94.14	5.39	31.25	70.7374	497	3589	3346	45674	10130	7173.05	3.56501	92.8749	figshare	k__Bacteria;p__Proteobacteria;c__Betaproteobacteria	d__Bacteria;p__Proteobacteria;c__Gammaproteobacteria;o__Burkholderiales;f__Ga0077523;g__Ga0077526;s__
PRES09F07_bin.58	70.86	3.45	0	63.0173	396	2364	2072	73791	19083	5291.74	2.09553	91.6278	figshare	k__Bacteria;p__Proteobacteria;c__Alphaproteobacteria;o__Sphingomonadales;f__Sphingomonadaceae;g__Novosphingobium	d__Bacteria;p__Proteobacteria;c__Alphaproteobacteria;o__Sphingomonadales;f__Sphingomonadaceae;g__Novosphingobium;s__
PRES09F07_bin.59	85.32	1.66	25	65.121	187	3278	3173	82165	23660	18292.4	3.42068	91.1373	figshare	k__Bacteria;p__Proteobacteria;c__Alphaproteobacteria;o__Rhodospirillales;f__Rhodospirillaceae	d__Bacteria;p__Proteobacteria;c__Alphaproteobacteria;o__Rhodospirillales;f__Rhodospirillaceae;g__SCTM01;s__
PRES09F07_bin.5	75.21	3.85	20	65.9005	390	2334	2119	27828	5996	5358.91	2.08998	94.3172	figshare	k__Bacteria;p__Actinobacteria;c__Actinobacteria	d__Bacteria;p__Actinobacteriota;c__Acidimicrobiia;o__Acidimicrobiales;f__Ilumatobacteraceae;g__;s__
PRES09F07_bin.60	59.65	0	0	58.7187	364	2664	2487	67593	16054	6860.37	2.49717	90.3566	figshare	k__Bacteria;p__Nitrospirae;c__Nitrospira;o__Nitrospirales;f__Nitrospiraceae	d__Bacteria;p__Nitrospirota;c__Nitrospiria;o__Nitrospirales;f__Nitrospiraceae;g__Nitrospira_D;s__
PRES09F07_bin.61	88.15	6.36	50	45.8246	291	2150	1919	44689	8734	7101.45	2.06652	89.4124	figshare	k__Bacteria;p__Proteobacteria;c__Betaproteobacteria;o__Nitrosomonadales;f__Nitrosomonadaceae;g__Nitrosomonas	d__Bacteria;p__Proteobacteria;c__Gammaproteobacteria;o__Burkholderiales;f__Nitrosomonadaceae;g__Nitrosomonas;s__
PRES09F07_bin.62	69.83	8.62	0	69.8663	577	2957	2676	43697	5378	4607.13	2.65831	94.0638	figshare	k__Bacteria;p__Actinobacteria;c__Actinobacteria;o__Actinomycetales	d__Bacteria;p__Actinobacteriota;c__Actinomycetia;o__Nanopelagicales;f__S36-B12;g__Mxb001;s__
PRES09F07_bin.63	52.66	1.73	80	52.6648	307	1520	1288	18210	4747	4480.29	1.37545	94.5214	figshare	k__Bacteria;p__Proteobacteria;c__Betaproteobacteria;o__Burkholderiales	d__Bacteria;p__Proteobacteria;c__Gammaproteobacteria;o__Burkholderiales;f__Burkholderiaceae;g__UBA3064;s__
PRES09F07_bin.64	83.26	3.11	62.5	62.1107	288	2383	2211	38381	10239	7639.42	2.20015	94.8926	figshare	k__Bacteria;p__Actinobacteria;c__Actinobacteria;o__Actinomycetales	d__Bacteria;p__Actinobacteriota;c__Actinomycetia;o__Nanopelagicales;f__S36-B12;g__;s__
PRES09F07_bin.65	56.74	0.72	100	53.4312	237	1301	1103	16319	5135	4635.12	1.09852	94.8352	figshare	k__Bacteria;p__Actinobacteria;c__Actinobacteria;o__Actinomycetales	d__Bacteria;p__Actinobacteriota;c__Actinomycetia;o__Nanopelagicales;f__S36-B12;g__UBA11398;s__
PRES09F07_bin.66	87.5	1.17	0	51.3857	12	2994	2964	934077	413697	283856	3.40628	88.3661	figshare	k__Bacteria;p__Proteobacteria;c__Gammaproteobacteria	d__Bacteria;p__Proteobacteria;c__Gammaproteobacteria;o__Pseudomonadales;f__Cellvibrionaceae;g__GCA-2707785;s__
PRES09F07_bin.67	62.23	8.62	66.67	54.7213	409	2056	1804	20680	4856	4430.56	1.8121	91.7738	figshare	k__Bacteria;p__Proteobacteria;c__Betaproteobacteria;o__Burkholderiales	d__Bacteria;p__Proteobacteria;c__Gammaproteobacteria;o__Burkholderiales;f__Burkholderiaceae;g__SYFN01;s__
PRES09F07_bin.68	61.22	3.45	50	52.3884	185	1121	968	21880	5968	5275.71	0.976007	96.2642	figshare	k__Bacteria;p__Actinobacteria;c__Actinobacteria;o__Actinomycetales;f__Streptomycetaceae	d__Bacteria;p__Actinobacteriota;c__Actinomycetia;o__Nanopelagicales;f__Nanopelagicaceae;g__IMCC26077;s__
PRES09F07_bin.69	73.01	6.81	64.71	71.4968	703	2644	2226	16165	3280	3088.34	2.1711	92.8753	figshare	k__Bacteria;p__Proteobacteria;c__Alphaproteobacteria;o__Caulobacterales;f__Caulobacteraceae	d__Bacteria;p__Proteobacteria;c__Alphaproteobacteria;o__Caulobacterales;f__Caulobacteraceae;g__Phenylobacterium;s__
PRES09F07_bin.6	96.59	1.47	66.67	74.7051	315	2416	2213	43628	12652	8470.66	2.66826	92.9835	figshare	k__Bacteria;p__Planctomycetes;c__Planctomycetia;o__Planctomycetales;f__Planctomycetaceae	d__Bacteria;p__Planctomycetota;c__UBA1135;o__B15-G4;f__;g__;s__
PRES09F07_bin.70	76.61	2.68	44.44	53.6224	285	1989	1829	28389	7205	6054.46	1.72552	92.887	figshare	k__Bacteria;p__Proteobacteria;c__Alphaproteobacteria	d__Bacteria;p__Proteobacteria;c__Alphaproteobacteria;o__Micavibrionales;f__Micavibrionaceae;g__;s__
PRES09F07_bin.71	54.14	1.72	0	49.2838	171	948	810	14859	5626	4804.49	0.821568	96.7489	figshare	k__Bacteria;p__Actinobacteria;c__Actinobacteria;o__Actinomycetales	d__Bacteria;p__Actinobacteriota;c__Actinomycetia;o__Nanopelagicales;f__Nanopelagicaceae;g__MAG-120802;s__
PRES09F07_bin.72	84.39	0.46	50	41.2949	117	1443	1323	95118	16212	12812.2	1.49903	94.6848	figshare	k__Bacteria;p__Bacteroidetes;c__Flavobacteriia;o__Flavobacteriales;f__Flavobacteriaceae	d__Bacteria;p__Bacteroidota;c__Bacteroidia;o__Flavobacteriales;f__Flavobacteriaceae;g__;s__
PRES09F07_bin.73	97.71	3.04	18.18	53.61	112	2694	2604	86876	40563	24357.7	2.72806	94.218	figshare	k__Bacteria;p__Proteobacteria;c__Betaproteobacteria	d__Bacteria;p__Proteobacteria;c__Gammaproteobacteria;o__Burkholderiales;f__SG8-39;g__;s__
PRES09F07_bin.74	95.06	1.85	100	62.7846	143	3220	3134	102585	34533	23852.6	3.41092	94.0155	figshare	k__Bacteria;p__Proteobacteria;c__Betaproteobacteria;o__Burkholderiales	d__Bacteria;p__Proteobacteria;c__Gammaproteobacteria;o__Burkholderiales;f__Burkholderiaceae;g__SYIM01;s__
PRES09F07_bin.75	61.49	2.43	66.67	34.5337	217	1147	983	16576	4417	3866.39	0.839007	92.2535	figshare	k__Archaea;p__Thaumarchaeota;c__Nitrosopumilales;o__Nitrosopumilales;f__Nitrosopumilaceae	d__Archaea;p__Thermoproteota;c__Nitrososphaeria;o__Nitrososphaerales;f__Nitrosopumilaceae;g__Nitrosopumilus;s__
PRES09F07_bin.76	68.1	0.89	100	33.2561	195	2181	2015	40316	14336	11212	2.18634	94.1531	figshare	k__Bacteria;p__Proteobacteria	d__Bacteria;p__Bdellovibrionota;c__Bacteriovoracia;o__Bacteriovoracales;f__Bacteriovoracaceae;g__UBA1511;s__
PRES09F07_bin.77	75.17	1.72	100	58.8623	171	1320	1215	45444	8903	7120.89	1.21767	95.9928	figshare	k__Bacteria;p__Actinobacteria;c__Actinobacteria	d__Bacteria;p__Actinobacteriota;c__Acidimicrobiia;o__Acidimicrobiales;f__RAAP-2;g__;s__
PRES09F07_bin.78	71.43	3.43	87.5	66.3854	398	2407	2263	35247	7536	6543.9	2.60447	91.6204	figshare	k__Bacteria;p__Verrucomicrobia;c__Verrucomicrobiae;o__Verrucomicrobiales	d__Bacteria;p__Verrucomicrobiota;c__Verrucomicrobiae;o__Pedosphaerales;f__UBA9464;g__SXXZ01;s__
PRES09F07_bin.79	54.85	1.62	100	66.2863	303	2003	1833	26464	6795	6174.17	1.87077	94.4465	figshare	k__Bacteria;p__Actinobacteria;c__Actinobacteria;o__Actinomycetales;f__Streptomycetaceae	d__Bacteria;p__Actinobacteriota;c__Actinomycetia;o__Nanopelagicales;f__S36-B12;g__UBA10649;s__
PRES09F07_bin.7	77.13	6.5	35.71	57.0225	414	3086	2935	48401	8937	7445.48	3.08243	93.6857	figshare	k__Bacteria;p__Proteobacteria;c__Gammaproteobacteria	d__Bacteria;p__Proteobacteria;c__Gammaproteobacteria;o__Pseudomonadales;f__Pseudohongiellaceae;g__;s__
PRES09F07_bin.80	79.21	7.08	52.17	59.5332	242	3266	3125	84838	20685	13429.9	3.25003	94.1999	figshare	k__Bacteria;p__Proteobacteria;c__Betaproteobacteria;o__Burkholderiales;f__Comamonadaceae	d__Bacteria;p__Proteobacteria;c__Gammaproteobacteria;o__Burkholderiales;f__Burkholderiaceae;g__Limnohabitans;s__
PRES09F07_bin.81	78.56	0.08	100	42.2965	134	1540	1419	113288	16633	11760.5	1.57591	93.6237	figshare	k__Bacteria;p__Bacteroidetes;c__Flavobacteriia;o__Flavobacteriales;f__Flavobacteriaceae	d__Bacteria;p__Bacteroidota;c__Bacteroidia;o__Flavobacteriales;f__Flavobacteriaceae;g__BACL21;s__
PRES09F07_bin.82	83.32	1.61	60	53.1635	270	2426	2226	41974	11756	8900	2.403	94.763	figshare	k__Bacteria;p__Proteobacteria;c__Betaproteobacteria;o__Burkholderiales	d__Bacteria;p__Proteobacteria;c__Gammaproteobacteria;o__Burkholderiales;f__Burkholderiaceae;g__UBA3064;s__UBA3064 sp005787245
PRES09F07_bin.83	96.67	1.44	40	37.8446	98	1843	1743	85318	25260	20075	1.96735	96.1578	figshare	k__Bacteria;p__Bacteroidetes;c__Flavobacteriia;o__Flavobacteriales;f__Cryomorphaceae	d__Bacteria;p__Bacteroidota;c__Bacteroidia;o__Flavobacteriales;f__Crocinitomicaceae;g__UBA952;s__
PRES09F07_bin.84	76.76	4.59	84.21	56.8788	581	3194	2924	18911	5367	4708.39	2.73558	92.8057	figshare	k__Bacteria;p__Proteobacteria;c__Alphaproteobacteria;o__Rhizobiales	d__Bacteria;p__Proteobacteria;c__Alphaproteobacteria;o__Rhizobiales;f__Beijerinckiaceae;g__28-YEA-48;s__
PRES09F07_bin.85	88.57	0.89	75	37.6924	349	1892	1610	28904	6714	5436.19	1.89723	95.2889	figshare	k__Bacteria;p__Bacteroidetes	d__Bacteria;p__Bacteroidota;c__Bacteroidia;o__AKYH767;f__B-17BO;g__;s__
PRES09F07_bin.86	53.57	7.08	64	44.2044	179	1101	954	25840	6244	5435.88	0.973023	94.857	figshare	k__Bacteria;p__Actinobacteria;c__Actinobacteria;o__Actinomycetales	d__Bacteria;p__Actinobacteriota;c__Actinomycetia;o__Nanopelagicales;f__UBA5976;g__UBA5976;s__
PRES09F07_bin.87	63.95	1.72	0	68.5081	445	2418	2140	26445	5505	4821.73	2.14567	93.8516	figshare	k__Bacteria;p__Proteobacteria;c__Betaproteobacteria;o__Burkholderiales;f__Comamonadaceae	d__Bacteria;p__Proteobacteria;c__Gammaproteobacteria;o__Burkholderiales;f__Burkholderiaceae;g__Ramlibacter;s__
PRES09F07_bin.88	97	1.3	0	59.7753	90	5226	5132	274078	103612	61342.1	5.52079	90.8539	figshare	k__Bacteria;p__Proteobacteria;c__Betaproteobacteria	d__Bacteria;p__Proteobacteria;c__Gammaproteobacteria;o__Burkholderiales;f__SG8-41;g__UBA5216;s__
PRES09F07_bin.89	75.51	2.32	77.78	43.7562	455	2080	1764	16293	4910	4258.19	1.93748	92.39	figshare	k__Bacteria;p__Bacteroidetes;c__Cytophagia;o__Cytophagales;f__Cyclobacteriaceae;g__Algoriphagus	d__Bacteria;p__Bacteroidota;c__Bacteroidia;o__Cytophagales;f__Cyclobacteriaceae;g__Algoriphagus;s__
PRES09F07_bin.8	83.33	7.61	45.71	63.5897	668	3559	3245	39053	5579	4752.73	3.17482	91.601	figshare	k__Bacteria;p__Proteobacteria;c__Alphaproteobacteria;o__Sphingomonadales;f__Sphingomonadaceae_3;g__Sphingobium	d__Bacteria;p__Proteobacteria;c__Alphaproteobacteria;o__Sphingomonadales;f__Sphingomonadaceae;g__Sphingobium;s__Sphingobium xenophagum
PRES09F07_bin.90	77.21	2.61	75	49.5188	224	1738	1524	62314	8183	7341.75	1.64455	86.2629	figshare	k__Bacteria;p__Proteobacteria;c__Betaproteobacteria	d__Bacteria;p__Proteobacteria;c__Gammaproteobacteria;o__Burkholderiales;f__Gallionellaceae;g__Nitrotoga;s__
PRES09F07_bin.91	85.15	6.04	44.44	69.2606	464	3236	2982	51721	9412	6915.84	3.20895	95.2063	figshare	k__Bacteria;p__Acidobacteria	d__Bacteria;p__Acidobacteriota;c__Vicinamibacteria;o__Vicinamibacterales;f__UBA2999;g__;s__
PRES09F07_bin.92	65.61	0.99	50	41.7695	143	1188	1075	41510	9605	8263.43	1.18167	95.8849	figshare	k__Bacteria;p__Bacteroidetes;c__Sphingobacteriia;o__Sphingobacteriales;f__Chitinophagaceae	d__Bacteria;p__Bacteroidota;c__Bacteroidia;o__Chitinophagales;f__Chitinophagaceae;g__JJ008;s__
PRES09F07_bin.93	73.08	0.55	0	41.4018	139	1048	925	27219	7069	6269.64	0.87148	89.9913	figshare	k__Bacteria;p__Proteobacteria;c__Alphaproteobacteria;o__Rickettsiales	d__Bacteria;p__Dependentiae;c__Babeliae;o__Babeliales;f__;g__;s__
PRES09F07_bin.94	85.73	2.2	60	49.4387	475	4044	3668	92629	11434	8683.66	4.12474	89.8184	figshare	k__Bacteria;p__Proteobacteria;c__Gammaproteobacteria;o__Alteromonadales;f__Alteromonadaceae	d__Bacteria;p__Proteobacteria;c__Gammaproteobacteria;o__Enterobacterales;f__Alteromonadaceae;g__Alteromonas_A;s__Alteromonas_A oceani
PRES09F07_bin.95	55.33	7.76	40	60.8493	400	4026	3855	94199	14074	9647.88	3.85915	93.0446	figshare	k__Bacteria;p__Proteobacteria;c__Betaproteobacteria;o__Burkholderiales;f__Comamonadaceae	d__Bacteria;p__Proteobacteria;c__Gammaproteobacteria;o__Burkholderiales;f__Burkholderiaceae;g__Limnohabitans;s__
PRES09F07_bin.96	63.79	1.72	0	58.1243	527	2924	2705	19848	6113	5116.45	2.69637	92.0409	figshare	k__Bacteria;p__Proteobacteria;c__Gammaproteobacteria;o__Oceanospirillales;f__Alteromonadaceae_2;g__Marinobacter	d__Bacteria;p__Proteobacteria;c__Gammaproteobacteria;o__Pseudomonadales;f__Oleiphilaceae;g__Marinobacter;s__Marinobacter hydrocarbonoclasticus
PRES09F07_bin.97	78.03	1.42	57.14	61.1992	298	2627	2507	52573	12803	8867.09	2.64239	91.0838	figshare	k__Bacteria;p__Proteobacteria;c__Gammaproteobacteria;o__Pseudomonadales	d__Bacteria;p__Proteobacteria;c__Gammaproteobacteria;o__Pseudomonadales;f__Pseudomonadaceae;g__Pseudomonas_D;s__Pseudomonas_D aestusnigri
PRES09F07_bin.98	65.49	2.56	66.67	59.826	254	1595	1462	28763	6960	5536.28	1.40622	95.8961	figshare	k__Bacteria;p__Actinobacteria;c__Actinobacteria	d__Bacteria;p__Actinobacteriota;c__Acidimicrobiia;o__Acidimicrobiales;f__Ilumatobacteraceae;g__F1-60-MAGs027;s__F1-60-MAGs027 sp005793215
PRES09F07_bin.99	68.73	5.98	12.5	64.6133	387	2792	2598	26080	7769	6816.94	2.63815	94.9591	figshare	k__Bacteria;p__Acidobacteria	d__Bacteria;p__Acidobacteriota;c__Vicinamibacteria;o__Vicinamibacterales;f__UBA2999;g__Gp6-AA40;s__
PRES09F07_bin.9	70.69	3.45	0	45.8358	392	3320	2977	36348	9572	8211.77	3.21901	90.597	figshare	k__Bacteria;p__Proteobacteria;c__Gammaproteobacteria;o__Oceanospirillales;f__Oceanospirillaceae;g__Marinomonas	d__Bacteria;p__Proteobacteria;c__Gammaproteobacteria;o__Pseudomonadales;f__Marinomonadaceae;g__Marinomonas;s__Marinomonas communis
PRES17F02_bin.100	75.35	3.02	0	51.2787	282	1585	1351	39350	8983	5094.14	1.43655	91.7758	figshare	k__Bacteria;p__Proteobacteria;c__Alphaproteobacteria;o__Rhodospirillales;f__Rhodospirillaceae	d__Bacteria;p__Proteobacteria;c__Alphaproteobacteria;o__Puniceispirillales;f__Puniceispirillaceae;g__;s__
PRES17F02_bin.101	65.74	3.24	57.14	33.4357	274	1715	1458	38950	7403	6309.38	1.72877	95.0284	figshare	k__Bacteria;p__Bacteroidetes;c__Flavobacteriia;o__Flavobacteriales;f__Cryomorphaceae	d__Bacteria;p__Bacteroidota;c__Bacteroidia;o__Flavobacteriales;f__Crocinitomicaceae;g__;s__
PRES17F02_bin.102	84.02	1.74	40	57.613	272	2128	1935	31434	8818	6892.31	1.87471	91.8714	figshare	k__Bacteria;p__Proteobacteria;c__Alphaproteobacteria;o__Sphingomonadales;f__Erythrobacteraceae	d__Bacteria;p__Proteobacteria;c__Alphaproteobacteria;o__Sphingomonadales;f__Sphingomonadaceae;g__Altererythrobacter;s__Altererythrobacter sp003149575
PRES17F02_bin.103	91.28	2.33	6.45	56.4256	243	2285	2144	58479	21260	8707.44	2.11591	92.1766	figshare	k__Bacteria;p__Proteobacteria;c__Alphaproteobacteria;o__Rhodobacterales;f__Rhodobacteraceae	d__Bacteria;p__Proteobacteria;c__Alphaproteobacteria;o__Rhodobacterales;f__Rhodobacteraceae;g__Roseicyclus;s__
PRES17F02_bin.104	64.69	5.71	50	61.011	408	2285	2100	73437	5537	4973.01	2.02899	91.7265	figshare	k__Bacteria;p__Proteobacteria;c__Alphaproteobacteria;o__Sphingomonadales;f__Sphingomonadaceae_3;g__Sphingobium	d__Bacteria;p__Proteobacteria;c__Alphaproteobacteria;o__Sphingomonadales;f__Sphingomonadaceae;g__Sphingobium;s__
PRES17F02_bin.105	51.91	5.65	7.14	39.7832	408	1890	1550	18315	4535	4075.87	1.66296	91.9286	figshare	k__Bacteria;p__Proteobacteria;c__Alphaproteobacteria;o__Rhodobacterales;f__Rhodobacteraceae	d__Bacteria;p__Proteobacteria;c__Alphaproteobacteria;o__Rhodobacterales;f__Rhodobacteraceae;g__MED-G52;s__MED-G52 sp001627375
PRES17F02_bin.106	62.92	2.73	0	32.5352	437	2114	1742	28770	7689	4495.99	1.96475	92.5288	figshare	k__Bacteria;p__Proteobacteria	d__Bacteria;p__Bdellovibrionota;c__Bacteriovoracia;o__Bacteriovoracales;f__Bacteriovoracaceae;g__;s__
PRES17F02_bin.107	84.23	3.06	53.85	43.5215	115	1758	1671	123005	24903	15878	1.82597	94.4103	figshare	k__Bacteria;p__Bacteroidetes;c__Flavobacteriia;o__Flavobacteriales;f__Flavobacteriaceae	d__Bacteria;p__Bacteroidota;c__Bacteroidia;o__Flavobacteriales;f__Flavobacteriaceae;g__UBA8316;s__
PRES17F02_bin.108	52.68	2.19	33.33	68.8472	237	940	788	38587	5458	3220.75	0.763317	92.4248	figshare	k__Bacteria;p__Actinobacteria;c__Actinobacteria;o__Solirubrobacterales	d__Bacteria;p__Actinobacteriota;c__Thermoleophilia;o__Solirubrobacterales;f__Solirubrobacteraceae;g__F1-60-MAGs163;s__
PRES17F02_bin.109	92.57	2.84	50	67.0028	72	3726	3677	320309	85997	56830.8	4.09182	92.2435	figshare	k__Bacteria;p__Proteobacteria;c__Betaproteobacteria;o__Burkholderiales;f__Rubrivivax	d__Bacteria;p__Proteobacteria;c__Gammaproteobacteria;o__Burkholderiales;f__Burkholderiaceae;g__Aquabacterium;s__
PRES17F02_bin.10	79.28	1.54	42.86	58.4156	308	2299	2196	38421	9176	7216.94	2.22282	91.0917	figshare	k__Bacteria;p__Proteobacteria;c__Gammaproteobacteria	d__Bacteria;p__Proteobacteria;c__Gammaproteobacteria;o__Pseudomonadales;f__Pseudohongiellaceae;g__;s__
PRES17F02_bin.110	67.83	2.74	46.67	42.2	197	1422	1246	69739	8381	7106.67	1.40001	93.9002	figshare	k__Bacteria;p__Bacteroidetes;c__Flavobacteriia;o__Flavobacteriales;f__Flavobacteriaceae	d__Bacteria;p__Bacteroidota;c__Bacteroidia;o__Flavobacteriales;f__Flavobacteriaceae;g__BACL21;s__
PRES17F02_bin.111	53.08	9.31	28.57	65.5608	1074	4366	3724	39984	3625	3289.72	3.53316	92.7622	figshare	k__Bacteria;p__Proteobacteria;c__Alphaproteobacteria;o__Rhodobacterales;f__Rhodobacteraceae;g__Rhodobacter	d__Bacteria;p__Proteobacteria;c__Alphaproteobacteria;o__Rhodobacterales;f__Rhodobacteraceae;g__Gemmobacter;s__Gemmobacter caeni
PRES17F02_bin.112	80.14	3.45	21.05	72.0565	1125	5649	5070	31976	5450	4540.03	5.10754	92.9994	figshare	k__Bacteria;p__Proteobacteria;c__Betaproteobacteria;o__Burkholderiales;f__Rubrivivax	d__Bacteria;p__Proteobacteria;c__Gammaproteobacteria;o__Burkholderiales;f__Burkholderiaceae;g__Rubrivivax;s__
PRES17F02_bin.113	59.48	0	0	62.982	266	1664	1535	19545	5801	5366.75	1.42755	95.6689	figshare	k__Bacteria;p__Actinobacteria;c__Actinobacteria	d__Bacteria;p__Actinobacteriota;c__Acidimicrobiia;o__Acidimicrobiales;f__Ilumatobacteraceae;g__Casp-actino8;s__
PRES17F02_bin.114	79.51	0.49	0	56.1463	23	2425	2392	401050	184204	111867	2.57293	89.897	figshare	k__Bacteria;p__Proteobacteria;c__Gammaproteobacteria	d__Bacteria;p__Proteobacteria;c__Gammaproteobacteria;o__Pseudomonadales;f__Pseudohongiellaceae;g__;s__
PRES17F02_bin.115	89.79	0.43	100	43.2571	171	2349	2189	85427	18976	13271.1	2.26935	92.1342	figshare	k__Bacteria;p__Proteobacteria;c__Alphaproteobacteria	d__Bacteria;p__Proteobacteria;c__Alphaproteobacteria;o__Sphingomonadales;f__Emcibacteraceae;g__UBA4441;s__
PRES17F02_bin.116	68.97	3.45	100	48.005	126	1698	1596	55590	16599	12409.9	1.56365	93.9393	figshare	k__Bacteria;p__Proteobacteria;c__Gammaproteobacteria;o__Chromatiales	d__Bacteria;p__Proteobacteria;c__Gammaproteobacteria;o__Chromatiales;f__Sedimenticolaceae;g__;s__
PRES17F02_bin.117	82.28	7.75	42.55	63.8309	493	3037	2822	69299	6514	5695.23	2.80775	91.6472	figshare	k__Bacteria;p__Proteobacteria;c__Alphaproteobacteria;o__Sphingomonadales;f__Sphingomonadaceae_3;g__Sphingobium	d__Bacteria;p__Proteobacteria;c__Alphaproteobacteria;o__Sphingomonadales;f__Sphingomonadaceae;g__Sphingobium;s__Sphingobium abikonense
PRES17F02_bin.118	53.78	3.46	8.33	42.0691	177	1066	910	90700	18334	5195.6	0.919621	95.7489	figshare	k__Bacteria;p__Actinobacteria;c__Actinobacteria;o__Actinomycetales;f__Streptomycetaceae	d__Bacteria;p__Actinobacteriota;c__Actinomycetia;o__Nanopelagicales;f__AcAMD-5;g__;s__
PRES17F02_bin.119	75.51	1.65	85.71	65.9164	393	2063	1869	23680	5882	4650.19	1.82752	95.268	figshare	k__Bacteria;p__Actinobacteria;c__Actinobacteria;o__Actinomycetales;f__Streptomycetaceae	d__Bacteria;p__Actinobacteriota;c__Actinomycetia;o__Nanopelagicales;f__S36-B12;g__Mxb001;s__
PRES17F02_bin.11	62.99	0.33	0	42.7953	39	959	908	106115	43002	25562.5	0.996936	95.877	figshare	k__Bacteria;p__Bacteroidetes;c__Flavobacteriia;o__Flavobacteriales;f__Flavobacteriaceae	d__Bacteria;p__Bacteroidota;c__Bacteroidia;o__Flavobacteriales;f__Flavobacteriaceae;g__UBA3478;s__
PRES17F02_bin.120	56.33	6.52	26.32	63.11	614	6627	6289	181762	17018	10364.7	6.36395	89.6647	figshare	k__Bacteria;p__Proteobacteria;c__Betaproteobacteria;o__Burkholderiales	d__Bacteria;p__Proteobacteria;c__Alphaproteobacteria;o__Sphingomonadales;f__Sphingomonadaceae;g__Novosphingobium;s__
PRES17F02_bin.121	94.21	1.23	80	49.3049	221	2028	1826	48317	11211	8754.75	1.9348	93.014	figshare	k__Bacteria;p__Proteobacteria;c__Alphaproteobacteria;o__Rhodospirillales;f__Rhodospirillaceae	d__Bacteria;p__Proteobacteria;c__Alphaproteobacteria;o__Puniceispirillales;f__UBA1172;g__UBA12202;s__
PRES17F02_bin.122	57.5	8.62	40	64.8342	237	2439	2330	61675	11076	9885.97	2.34298	91.9199	figshare	k__Bacteria;p__Proteobacteria;c__Alphaproteobacteria;o__Sphingomonadales;f__Sphingomonadaceae_3;g__Sphingobium	d__Bacteria;p__Proteobacteria;c__Alphaproteobacteria;o__Sphingomonadales;f__Sphingomonadaceae;g__Sphingobium;s__
PRES17F02_bin.123	84.83	1.57	0	41.7011	91	1003	934	148967	44281	10799.7	0.982776	93.6644	figshare	k__Bacteria;p__Tenericutes;c__Mollicutes	d__Bacteria;p__Firmicutes;c__Bacilli;o__RFN20;f__CAG-826;g__UBA970;s__
PRES17F02_bin.124	93.66	2.87	94.44	38.5716	356	3155	2869	41644	11105	8574.15	3.0524	88.8643	figshare	k__Bacteria;p__Proteobacteria;c__Gammaproteobacteria;o__Pseudomonadales;f__Moraxellaceae;g__Acinetobacter;s__Acinetobacter_junii	d__Bacteria;p__Proteobacteria;c__Gammaproteobacteria;o__Pseudomonadales;f__Moraxellaceae;g__Acinetobacter;s__Acinetobacter junii
PRES17F02_bin.125	83.33	3.99	19.05	65.3271	277	3107	2971	52367	14492	11401.5	3.15821	93.4524	figshare	k__Bacteria;p__Proteobacteria;c__Betaproteobacteria;o__Burkholderiales;f__Rubrivivax	d__Bacteria;p__Proteobacteria;c__Gammaproteobacteria;o__Burkholderiales;f__Burkholderiaceae;g__Aquabacterium;s__
PRES17F02_bin.126	81.02	4.75	75	51.7458	286	1630	1376	21270	5896	5158.07	1.47521	91.5432	figshare	k__Bacteria;p__Proteobacteria;c__Alphaproteobacteria;o__Rhodospirillales;f__Rhodospirillaceae	d__Bacteria;p__Proteobacteria;c__Alphaproteobacteria;o__Puniceispirillales;f__Puniceispirillaceae;g__Puniceispirillum;s__
PRES17F02_bin.127	68.61	2.96	44.44	70.661	510	3497	3227	44147	8153	6216.46	3.17039	94.0389	figshare	k__Bacteria;p__Proteobacteria;c__Betaproteobacteria;o__Burkholderiales	d__Bacteria;p__Proteobacteria;c__Gammaproteobacteria;o__Burkholderiales;f__Burkholderiaceae;g__Hydrogenophaga;s__
PRES17F02_bin.128	66.05	9.92	71.43	66.5759	560	2432	2178	27926	4074	3557.91	1.99243	95.7544	figshare	k__Bacteria;p__Actinobacteria;c__Actinobacteria	d__Bacteria;p__Actinobacteriota;c__Acidimicrobiia;o__Acidimicrobiales;f__Ilumatobacteraceae;g__Casp-actino5;s__
PRES17F02_bin.129	56.21	3.45	66.67	62.976	309	3688	3540	68296	16005	11942.1	3.69011	89.5588	figshare	k__Bacteria;p__Proteobacteria;c__Gammaproteobacteria;o__Pseudomonadales;f__Pseudomonadaceae;g__Pseudomonas_2;s__Pseudomonas_stutzeri	d__Bacteria;p__Proteobacteria;c__Gammaproteobacteria;o__Pseudomonadales;f__Pseudomonadaceae;g__Pseudomonas_A;s__Pseudomonas_A stutzeri_G
PRES17F02_bin.12	89.88	1.84	0	55.6512	106	3985	3967	273136	137485	37360	3.96016	93.1206	figshare	k__Bacteria;p__Proteobacteria	d__Bacteria;p__Bdellovibrionota;c__Bacteriovoracia;o__Bacteriovoracales;f__Bacteriovoracaceae;g__UBA4096;s__
PRES17F02_bin.130	87.72	8.77	0	67.0725	255	2775	2586	63592	14430	10296.5	2.6256	92.2715	figshare	k__Bacteria;p__Actinobacteria;c__Actinobacteria;o__Actinomycetales;f__Microbacteriaceae;g__Microbacterium	d__Bacteria;p__Actinobacteriota;c__Actinomycetia;o__Actinomycetales;f__Microbacteriaceae;g__Microbacterium;s__Microbacterium sp002313585
PRES17F02_bin.131	86.09	7.2	37.5	66.0131	272	3387	3265	69690	18874	12319.7	3.35097	91.7662	figshare	k__Bacteria;p__Proteobacteria;c__Alphaproteobacteria;o__Sphingomonadales	d__Bacteria;p__Proteobacteria;c__Alphaproteobacteria;o__Sphingomonadales;f__Sphingomonadaceae;g__Sphingopyxis;s__
PRES17F02_bin.132	67.75	3.6	14.29	53.3499	1225	3425	2854	15479	2858	2515.78	3.08182	93.0165	figshare	k__Bacteria;p__Verrucomicrobia;c__Verrucomicrobiae;o__Verrucomicrobiales	d__Bacteria;p__Verrucomicrobiota;c__Verrucomicrobiae;o__Pedosphaerales;f__AAA164-E04;g__UBA7971;s__
PRES17F02_bin.134	70.41	1.56	20	53.0382	535	1960	1601	13139	3398	2961.16	1.58422	93.9968	figshare	k__Bacteria;p__Proteobacteria;c__Alphaproteobacteria;o__Rhizobiales	d__Bacteria;p__Proteobacteria;c__Alphaproteobacteria;o__Parvibaculales;f__RS24;g__;s__
PRES17F02_bin.135	84.53	0.86	50	45.1623	288	2137	1989	61615	11269	7809.81	2.24923	94.9965	figshare	k__Archaea;p__Euryarchaeota	d__Archaea;p__Thermoplasmatota;c__Poseidoniia;o__Poseidoniales;f__Poseidoniaceae;g__;s__
PRES17F02_bin.13	64.73	0.89	100	33.3423	94	2273	2184	128851	44306	25210.7	2.3698	94.0763	figshare	k__Bacteria;p__Proteobacteria	d__Bacteria;p__Bdellovibrionota;c__Bacteriovoracia;o__Bacteriovoracales;f__Bacteriovoracaceae;g__UBA1511;s__
PRES17F02_bin.14	75.53	5.44	18.18	64.2539	979	4610	4087	31345	4776	4098.61	4.01254	89.8788	figshare	k__Bacteria;p__Proteobacteria;c__Betaproteobacteria;o__Burkholderiales;f__Burkholderiaceae;g__Ralstonia;s__Ralstonia_pickettii	d__Bacteria;p__Proteobacteria;c__Gammaproteobacteria;o__Burkholderiales;f__Burkholderiaceae;g__Ralstonia;s__Ralstonia pickettii
PRES17F02_bin.15	64.66	0	0	68.1718	1205	6102	5512	23831	5483	4500.27	5.42283	90.4588	figshare	k__Bacteria;p__Proteobacteria;c__Gammaproteobacteria;o__Pseudomonadales;f__Pseudomonadaceae;g__Pseudomonas	d__Bacteria;p__Proteobacteria;c__Gammaproteobacteria;o__Pseudomonadales;f__Pseudomonadaceae;g__Pseudomonas_F;s__Pseudomonas_F otitidis
PRES17F02_bin.16	90.43	2.86	66.67	73.2368	256	1901	1718	51938	8926	6709.55	1.71764	95.7981	figshare	k__Bacteria;p__Actinobacteria;c__Actinobacteria	d__Bacteria;p__Actinobacteriota;c__Acidimicrobiia;o__Acidimicrobiales;f__Ilumatobacteraceae;g__BACL27;s__
PRES17F02_bin.17	52.4	2.9	40	34.8037	171	797	680	18325	4428	3853.92	0.659021	95.7636	figshare	k__Bacteria;p__Actinobacteria;c__Actinobacteria;o__Actinomycetales	d__Bacteria;p__Actinobacteriota;c__Actinomycetia;o__Nanopelagicales;f__AcAMD-5;g__ATZT02;s__
PRES17F02_bin.18	76.24	2.75	47.06	60.744	148	1199	1132	27472	9612	7403.38	1.0957	95.3112	figshare	k__Bacteria;p__Actinobacteria;c__Actinobacteria;o__Actinomycetales;f__Microbacteriaceae	d__Bacteria;p__Actinobacteriota;c__Actinomycetia;o__Actinomycetales;f__Microbacteriaceae;g__Pontimonas;s__
PRES17F02_bin.19	92.76	2.68	57.14	68.4804	217	1959	1817	92106	16661	9091.42	1.97284	95.6625	figshare	k__Bacteria	d__Bacteria;p__Gemmatimonadota;c__Gemmatimonadetes;o__Gemmatimonadales;f__Gemmatimonadaceae;g__Fen-1231;s__
PRES17F02_bin.1	72.94	1.62	75	62.5817	201	1847	1767	29681	10408	8275.91	1.66346	95.226	figshare	k__Bacteria;p__Actinobacteria;c__Actinobacteria;o__Actinomycetales	d__Bacteria;p__Actinobacteriota;c__Actinomycetia;o__Nanopelagicales;f__S36-B12;g__S36-B12;s__
PRES17F02_bin.20	66.39	5.91	64.71	66.0161	766	2685	2260	14322	2959	2833.34	2.17034	92.6528	figshare	k__Bacteria;p__Proteobacteria;c__Alphaproteobacteria;o__Sphingomonadales	d__Bacteria;p__Proteobacteria;c__Alphaproteobacteria;o__Sphingomonadales;f__Sphingomonadaceae;g__Sphingopyxis;s__Sphingopyxis terrae
PRES17F02_bin.21	67.24	3.45	100	58.0533	463	2404	2216	28178	5137	4746.76	2.19775	91.7746	figshare	k__Bacteria;p__Proteobacteria;c__Gammaproteobacteria;o__Oceanospirillales;f__Alteromonadaceae_2;g__Marinobacter	d__Bacteria;p__Proteobacteria;c__Gammaproteobacteria;o__Pseudomonadales;f__Oleiphilaceae;g__Marinobacter;s__Marinobacter hydrocarbonoclasticus
PRES17F02_bin.22	77.59	1.72	0	51.9327	227	2440	2252	50433	14550	10960	2.48792	93.5524	figshare	k__Bacteria;p__Proteobacteria;c__Gammaproteobacteria;o__Alteromonadales_3;f__Alteromonadaceae	d__Bacteria;p__Proteobacteria;c__Gammaproteobacteria;o__Pseudomonadales;f__Halieaceae;g__IMCC3088;s__
PRES17F02_bin.23	93.65	0.33	0	41.2374	17	1495	1455	271176	198308	96954.2	1.64822	94.7196	figshare	k__Bacteria;p__Bacteroidetes;c__Flavobacteriia;o__Flavobacteriales;f__Flavobacteriaceae	d__Bacteria;p__Bacteroidota;c__Bacteroidia;o__Flavobacteriales;f__Flavobacteriaceae;g__;s__
PRES17F02_bin.24	74.63	2.67	0	66.9674	344	1593	1344	40208	6677	3900.99	1.34194	94.0369	figshare	k__Bacteria;p__Actinobacteria;c__Actinobacteria	d__Bacteria;p__Actinobacteriota;c__Thermoleophilia;o__Solirubrobacterales;f__70-9;g__67-14;s__
PRES17F02_bin.25	51.72	0	0	35.0859	221	1101	940	18698	5159	4229.43	0.934703	96.2692	figshare	k__Bacteria;p__Actinobacteria;c__Actinobacteria;o__Actinomycetales	d__Bacteria;p__Actinobacteriota;c__Actinomycetia;o__Nanopelagicales;f__AcAMD-5;g__ATZT02;s__
PRES17F02_bin.26	97.3	2.18	83.33	37.794	92	1877	1790	128331	36474	21921.2	2.01675	96.1214	figshare	k__Bacteria;p__Bacteroidetes;c__Flavobacteriia;o__Flavobacteriales;f__Cryomorphaceae	d__Bacteria;p__Bacteroidota;c__Bacteroidia;o__Flavobacteriales;f__Crocinitomicaceae;g__UBA952;s__
PRES17F02_bin.27	76.11	0.43	50	50.6959	9	1978	1956	502571	385805	223775	2.01398	90.5376	figshare	k__Bacteria;p__Proteobacteria;c__Gammaproteobacteria	d__Bacteria;p__Proteobacteria;c__Gammaproteobacteria;o__Pseudomonadales;f__Pseudohongiellaceae;g__UBA5109;s__
PRES17F02_bin.28	53.45	0	0	50.208	163	982	841	40190	6315	5229.31	0.852378	95.6999	figshare	k__Bacteria;p__Actinobacteria;c__Actinobacteria	d__Bacteria;p__Actinobacteriota;c__Acidimicrobiia;o__Acidimicrobiales;f__Ilumatobacteraceae;g__BACL27;s__
PRES17F02_bin.29	83.69	4.04	33.33	61.1568	763	2667	2349	11908	3241	2719.42	2.07491	95.4137	figshare	k__Bacteria;p__Proteobacteria;c__Betaproteobacteria;o__Burkholderiales	d__Bacteria;p__Proteobacteria;c__Gammaproteobacteria;o__Burkholderiales;f__Burkholderiaceae;g__Limnohabitans;s__
PRES17F02_bin.2	58.78	1.72	0	66.8841	353	2360	2170	29258	6925	6146.51	2.16972	92.9226	figshare	k__Bacteria;p__Proteobacteria;c__Alphaproteobacteria;o__Sphingomonadales	d__Bacteria;p__Proteobacteria;c__Alphaproteobacteria;o__Sphingomonadales;f__Sphingomonadaceae;g__Sphingomonas;s__
PRES17F02_bin.30	60.54	2.53	33.33	64.3601	222	1882	1766	45045	9179	7971	1.76956	93.4124	figshare	k__Bacteria;p__Proteobacteria;c__Alphaproteobacteria;o__Sphingomonadales;f__Erythrobacteraceae	d__Bacteria;p__Proteobacteria;c__Alphaproteobacteria;o__Sphingomonadales;f__Sphingomonadaceae;g__Erythrobacter_A;s__Erythrobacter_A flavus
PRES17F02_bin.31	92.21	1.95	22.22	67.2216	142	3445	3366	171351	36257	25063.7	3.55905	92.7114	figshare	k__Bacteria;p__Proteobacteria;c__Betaproteobacteria;o__Burkholderiales;f__Comamonadaceae	d__Bacteria;p__Proteobacteria;c__Gammaproteobacteria;o__Burkholderiales;f__Burkholderiaceae;g__Hydrogenophaga;s__
PRES17F02_bin.32	75.02	1.47	100	63.9913	369	1637	1401	12686	4176	3639.02	1.3428	96.1476	figshare	k__Bacteria;p__Proteobacteria;c__Betaproteobacteria;o__Burkholderiales	d__Bacteria;p__Proteobacteria;c__Gammaproteobacteria;o__Burkholderiales;f__Burkholderiaceae;g__RS62;s__
PRES17F02_bin.33	78.85	5.94	16.67	62.3073	303	4625	4466	87750	20957	15063.7	4.5643	90.4552	figshare	k__Bacteria;p__Proteobacteria;c__Alphaproteobacteria;o__Sphingomonadales;f__Sphingomonadaceae;g__Novosphingobium	d__Bacteria;p__Proteobacteria;c__Alphaproteobacteria;o__Sphingomonadales;f__Sphingomonadaceae;g__Novosphingobium;s__
PRES17F02_bin.34	98.38	1.08	50	34.1413	85	2454	2380	172981	57637	31954.2	2.7161	94.2187	figshare	k__Bacteria;p__Bacteroidetes;c__Flavobacteriia;o__Flavobacteriales;f__Cryomorphaceae	d__Bacteria;p__Bacteroidota;c__Bacteroidia;o__Flavobacteriales;f__Crocinitomicaceae;g__UBA952;s__
PRES17F02_bin.35	98.42	0.26	66.67	30.8453	43	2429	2400	326417	90696	58325.9	2.50801	93.5234	figshare	k__Bacteria;p__Bacteroidetes;c__Flavobacteriia;o__Flavobacteriales;f__Flavobacteriaceae;g__Flavobacterium	d__Bacteria;p__Bacteroidota;c__Bacteroidia;o__Flavobacteriales;f__Flavobacteriaceae;g__Flavobacterium;s__
PRES17F02_bin.36	52.38	1.72	0	62.2788	562	3371	3135	26606	6339	5714.19	3.21137	88.4931	figshare	k__Bacteria;p__Proteobacteria;c__Betaproteobacteria;o__Burkholderiales;f__Comamonadaceae;g__Comamonas;s__Comamonas_testosteroni	d__Bacteria;p__Proteobacteria;c__Gammaproteobacteria;o__Burkholderiales;f__Burkholderiaceae;g__Comamonas;s__Comamonas thiooxydans
PRES17F02_bin.37	56.75	4.07	25	28.1911	114	810	715	33357	8085	6462.18	0.736689	96.1826	figshare	k__Bacteria;p__Bacteroidetes;c__Flavobacteriia;o__Flavobacteriales	d__Bacteria;p__Bacteroidota;c__Bacteroidia;o__Flavobacteriales;f__Flavobacteriaceae;g__MED-G11;s__
PRES17F02_bin.38	94.65	1.38	55.56	44.675	74	2072	2006	145465	51138	30258.1	2.2391	92.3566	figshare	k__Bacteria;p__Proteobacteria;c__Gammaproteobacteria;o__Alteromonadales;f__Alteromonadaceae	d__Bacteria;p__Proteobacteria;c__Gammaproteobacteria;o__Enterobacterales;f__Alteromonadaceae;g__Glaciecola;s__
PRES17F02_bin.39	58.73	4.31	66.67	59.6952	217	1699	1572	50162	8503	6944.64	1.50699	95.7916	figshare	k__Bacteria;p__Actinobacteria;c__Actinobacteria	d__Bacteria;p__Actinobacteriota;c__Acidimicrobiia;o__Acidimicrobiales;f__Ilumatobacteraceae;g__F1-60-MAGs027;s__F1-60-MAGs027 sp005793215
PRES17F02_bin.3	73.53	3.24	50	41.7624	224	1578	1360	24854	7440	6637.99	1.48691	95.3082	figshare	k__Bacteria;p__Bacteroidetes;c__Flavobacteriia;o__Flavobacteriales;f__Flavobacteriaceae	d__Bacteria;p__Bacteroidota;c__Bacteroidia;o__Flavobacteriales;f__Flavobacteriaceae;g__UBA11891;s__
PRES17F02_bin.40	88.98	5.37	47.17	66.9132	805	6141	5715	84078	10908	7404.33	5.96049	90.2829	figshare	k__Bacteria;p__Proteobacteria;c__Gammaproteobacteria;o__Pseudomonadales;f__Pseudomonadaceae;g__Pseudomonas;s__Pseudomonas_aeruginosa	d__Bacteria;p__Proteobacteria;c__Gammaproteobacteria;o__Pseudomonadales;f__Pseudomonadaceae;g__Pseudomonas;s__Pseudomonas aeruginosa
PRES17F02_bin.41	78.84	6.78	12.5	65.0304	812	3511	3174	33133	4702	3945.39	3.20365	93.6073	figshare	k__Bacteria	d__Bacteria;p__Gemmatimonadota;c__Gemmatimonadetes;o__SG8-23;f__UBA6960;g__UBA2589;s__
PRES17F02_bin.42	80.03	1.05	0	49.0431	345	2619	2318	187901	16177	6937.59	2.39347	91.0332	figshare	k__Bacteria;p__Proteobacteria;c__Alphaproteobacteria;o__Rhodospirillales;f__Rhodospirillaceae	d__Bacteria;p__Proteobacteria;c__Alphaproteobacteria;o__Bin95;f__Bin95;g__;s__
PRES17F02_bin.43	79.03	2.97	87.5	54.6248	171	1452	1367	58021	10240	8354.84	1.42868	95.7477	figshare	k__Bacteria;p__Bacteroidetes;c__Flavobacteriia;o__Flavobacteriales	d__Bacteria;p__Bacteroidota;c__Bacteroidia;o__Flavobacteriales;f__Schleiferiaceae;g__TMED14;s__TMED14 sp003507115
PRES17F02_bin.44	81.1	1.74	75	33.678	37	1203	1168	150882	45056	31130.4	1.15183	95.0516	figshare	k__Bacteria;p__Proteobacteria;c__Alphaproteobacteria;o__Rhizobiales	d__Bacteria;p__Proteobacteria;c__Alphaproteobacteria;o__Rhizobiales_B;f__TMED25;g__TMED25;s__
PRES17F02_bin.45	88.97	0.9	75	45.5825	155	1425	1273	39368	10445	8552.4	1.32562	92.9904	figshare	k__Bacteria;p__Proteobacteria;c__Betaproteobacteria;o__Methylophilales	d__Bacteria;p__Proteobacteria;c__Gammaproteobacteria;o__Burkholderiales;f__Methylophilaceae;g__Methylopumilus_A;s__
PRES17F02_bin.46	91.57	5.4	70.83	65.6167	214	3424	3346	123892	21421	16201.9	3.46722	90.8378	figshare	k__Bacteria;p__Proteobacteria;c__Alphaproteobacteria;o__Sphingomonadales	d__Bacteria;p__Proteobacteria;c__Alphaproteobacteria;o__Sphingomonadales;f__Sphingomonadaceae;g__Blastomonas;s__Blastomonas sp000503195
PRES17F02_bin.47	65.22	3.42	0	62.2722	1016	4052	3525	23141	5310	3275.07	3.32747	89.2532	figshare	k__Bacteria;p__Proteobacteria;c__Alphaproteobacteria;o__Rhizobiales;f__Rhizobiaceae	d__Bacteria;p__Proteobacteria;c__Alphaproteobacteria;o__Rhizobiales;f__Rhizobiaceae;g__Allorhizobium;s__Allorhizobium rosettiformans
PRES17F02_bin.48	88.57	2.18	60	47.4236	151	1990	1830	49306	17244	12485.8	1.88535	93.7994	figshare	k__Bacteria;p__Proteobacteria	d__Bacteria;p__Proteobacteria;c__Gammaproteobacteria;o__Burkholderiales;f__SG8-40;g__;s__
PRES17F02_bin.49	68.86	1.32	50	46.4312	144	1192	1075	25812	9673	7615.92	1.09669	95.9855	figshare	k__Bacteria;p__Actinobacteria;c__Actinobacteria;o__Actinomycetales;f__Streptomycetaceae	d__Bacteria;p__Actinobacteriota;c__Actinomycetia;o__Nanopelagicales;f__Nanopelagicaceae;g__UBA7398;s__
PRES17F02_bin.4	72.38	9.44	53.85	71.656	540	2115	1852	16698	3765	3429.76	1.85207	95.4273	figshare	k__Bacteria	d__Bacteria;p__Gemmatimonadota;c__Gemmatimonadetes;o__Gemmatimonadales;f__Gemmatimonadaceae;g__Fen-1231;s__
PRES17F02_bin.50	58.62	2.59	50	63.6904	264	2680	2565	42440	11488	10085.8	2.66265	91.6248	figshare	k__Bacteria;p__Proteobacteria;c__Betaproteobacteria;o__Rhodocyclales;f__Rhodocyclaceae	d__Bacteria;p__Proteobacteria;c__Gammaproteobacteria;o__Burkholderiales;f__Rhodocyclaceae;g__Azoarcus_C;s__Azoarcus_C communis_A
PRES17F02_bin.51	54.25	5.38	24.32	56.9418	369	1619	1323	22609	5142	3844.9	1.41877	95.3367	figshare	k__Bacteria;p__Proteobacteria;c__Gammaproteobacteria;o__Xanthomonadales	d__Bacteria;p__Proteobacteria;c__Gammaproteobacteria;o__Steroidobacterales;f__Steroidobacteraceae;g__UBA964;s__
PRES17F02_bin.52	55.44	5.26	33.33	58.9176	169	851	741	16212	4574	4136.25	0.699027	95.1151	figshare	k__Bacteria;p__Actinobacteria;c__Actinobacteria;o__Actinomycetales;f__Microbacteriaceae	d__Bacteria;p__Actinobacteriota;c__Actinomycetia;o__Actinomycetales;f__Microbacteriaceae;g__Pontimonas;s__
PRES17F02_bin.53	97.92	1.14	11.11	64.5779	73	5019	4974	309928	130581	75978.5	5.54643	88.4417	figshare	k__Bacteria;p__Proteobacteria;c__Betaproteobacteria;o__Burkholderiales;f__Burkholderiaceae;g__Cupriavidus	d__Bacteria;p__Proteobacteria;c__Gammaproteobacteria;o__Burkholderiales;f__Burkholderiaceae;g__Cupriavidus;s__Cupriavidus pauculus_A
PRES17F02_bin.54	74.96	0.95	16.67	41.0067	52	1226	1176	234503	45818	24800.6	1.28963	95.128	figshare	k__Bacteria;p__Bacteroidetes;c__Flavobacteriia;o__Flavobacteriales;f__Flavobacteriaceae	d__Bacteria;p__Bacteroidota;c__Bacteroidia;o__Flavobacteriales;f__Flavobacteriaceae;g__UBA724;s__UBA724 sp002723075
PRES17F02_bin.55	72.04	0.35	100	38.2017	146	1482	1335	46500	17544	10034.3	1.46501	94.622	figshare	k__Bacteria;p__Bacteroidetes;c__Flavobacteriia;o__Flavobacteriales;f__Flavobacteriaceae	d__Bacteria;p__Bacteroidota;c__Bacteroidia;o__Flavobacteriales;f__Flavobacteriaceae;g__MS024-2A;s__
PRES17F02_bin.56	86.26	4.07	11.76	56.6237	317	2229	2023	63888	14056	6469.09	2.0507	94.0963	figshare	k__Bacteria;p__Proteobacteria;c__Betaproteobacteria;o__Burkholderiales;f__Comamonadaceae	d__Bacteria;p__Proteobacteria;c__Gammaproteobacteria;o__Burkholderiales;f__Burkholderiaceae;g__RS62;s__
PRES17F02_bin.57	65.36	4.31	40	38.1246	85	1157	1069	57526	19597	12576	1.06896	96.5239	figshare	k__Bacteria;p__Proteobacteria;c__Gammaproteobacteria	d__Bacteria;p__Proteobacteria;c__Gammaproteobacteria;o__UBA11654;f__UBA11654;g__;s__
PRES17F02_bin.58	61.21	2.59	0	42.2987	532	2622	2160	19022	5164	4763.62	2.53425	87.189	figshare	k__Bacteria;p__Proteobacteria	d__Bacteria;p__Bdellovibrionota;c__Oligoflexia;o__Oligoflexales;f__Oligoflexaceae;g__;s__
PRES17F02_bin.59	77.47	2.07	80	37.0686	300	1938	1676	29293	7176	6314.61	1.89438	96.2445	figshare	k__Bacteria;p__Bacteroidetes;c__Flavobacteriia;o__Flavobacteriales;f__Cryomorphaceae	d__Bacteria;p__Bacteroidota;c__Bacteroidia;o__Flavobacteriales;f__Crocinitomicaceae;g__UBA952;s__
PRES17F02_bin.5	55.6	1.72	100	47.6485	171	1281	1125	45992	7329	6707.92	1.14705	96.1113	figshare	k__Bacteria;p__Actinobacteria;c__Actinobacteria;o__Actinomycetales;f__Streptomycetaceae	d__Bacteria;p__Actinobacteriota;c__Actinomycetia;o__Nanopelagicales;f__Nanopelagicaceae;g__Planktophila;s__
PRES17F02_bin.60	58.94	1.71	0	62.9789	49	1635	1613	138529	60027	34565.4	1.6937	90.7877	figshare	k__Bacteria;p__Proteobacteria;c__Alphaproteobacteria;o__Sphingomonadales	d__Bacteria;p__Proteobacteria;c__Alphaproteobacteria;o__Sphingomonadales;f__Sphingomonadaceae;g__Croceicoccus;s__
PRES17F02_bin.61	65.52	1.72	100	61.0534	422	2224	2037	38402	9552	5207.62	2.19761	92.3184	figshare	k__Bacteria;p__Bacteroidetes;c__Bacteroidetes_Order_II._Incertae_sedis;o__Bacteroidetes_Order_II._Incertae_sedis;f__Rhodothermaceae;g__Rhodothermus	d__Bacteria;p__Bacteroidota;c__Rhodothermia;o__Rhodothermales;f__UBA10348;g__UBA10348;s__
PRES17F02_bin.62	83.9	3.13	27.27	60.4634	453	2986	2775	30505	7411	5810.15	2.632	92.4025	figshare	k__Bacteria;p__Proteobacteria;c__Betaproteobacteria	d__Bacteria;p__Proteobacteria;c__Gammaproteobacteria;o__Burkholderiales;f__SG8-41;g__Ga0077527;s__
PRES17F02_bin.63	53.84	4.78	42.86	65.2527	721	2411	2011	30420	2813	2756.28	1.98728	91.7423	figshare	k__Bacteria;p__Proteobacteria;c__Alphaproteobacteria;o__Sphingomonadales	d__Bacteria;p__Proteobacteria;c__Alphaproteobacteria;o__Sphingomonadales;f__Sphingomonadaceae;g__Croceicoccus;s__Croceicoccus sp002694745
PRES17F02_bin.64	80.9	3.89	16.13	64.3294	240	3095	2966	72624	15380	12794.2	3.07061	91.7496	figshare	k__Bacteria;p__Proteobacteria;c__Alphaproteobacteria;o__Sphingomonadales;f__Sphingomonadaceae_3;g__Sphingobium	d__Bacteria;p__Proteobacteria;c__Alphaproteobacteria;o__Sphingomonadales;f__Sphingomonadaceae;g__Sphingobium;s__
PRES17F02_bin.65	82.81	1.6	0	53.1613	296	2023	1810	49971	11372	6416.7	1.89934	92.8745	figshare	k__Bacteria;p__Proteobacteria;c__Alphaproteobacteria;o__Rhodospirillales;f__Rhodospirillaceae	d__Bacteria;p__Proteobacteria;c__Alphaproteobacteria;o__Puniceispirillales;f__UBA1172;g__UBA1172;s__
PRES17F02_bin.66	83.18	3.57	38.89	43.214	162	1426	1295	44285	10130	8056.17	1.3051	94.518	figshare	k__Bacteria;p__Proteobacteria;c__Betaproteobacteria;o__Burkholderiales;f__Burkholderiaceae	d__Bacteria;p__Proteobacteria;c__Gammaproteobacteria;o__Burkholderiales;f__Burkholderiaceae;g__Polynucleobacter;s__
PRES17F02_bin.67	80.9	8.4	21.43	61.8727	194	1769	1653	55618	10683	8309.68	1.61208	95.7366	figshare	k__Bacteria;p__Actinobacteria;c__Actinobacteria	d__Bacteria;p__Actinobacteriota;c__Acidimicrobiia;o__Acidimicrobiales;f__Ilumatobacteraceae;g__F1-60-MAGs027;s__F1-60-MAGs027 sp005793785
PRES17F02_bin.68	79.06	3.07	60	57.2491	386	2189	1922	20638	5381	4908.1	1.89453	95.3641	figshare	k__Bacteria;p__Actinobacteria;c__Actinobacteria	d__Bacteria;p__Actinobacteriota;c__Acidimicrobiia;o__Acidimicrobiales;f__Ilumatobacteraceae;g__Casp-actino5;s__
PRES17F02_bin.69	51.72	0	0	61.9427	140	1835	1785	129792	27019	13225.8	1.85162	91.3161	figshare	k__Bacteria;p__Proteobacteria;c__Gammaproteobacteria;o__Pseudomonadales	d__Bacteria;p__Proteobacteria;c__Gammaproteobacteria;o__Pseudomonadales;f__Pseudomonadaceae;g__Pseudomonas_D;s__Pseudomonas_D aestusnigri
PRES17F02_bin.6	98.87	0	0	37.327	40	1755	1708	169005	81468	46448.6	1.85794	94.1365	figshare	k__Bacteria;p__Bacteroidetes;c__Flavobacteriia;o__Flavobacteriales	d__Bacteria;p__Bacteroidota;c__Bacteroidia;o__Flavobacteriales;f__Flavobacteriaceae;g__MS024-2A;s__
PRES17F02_bin.70	56.54	8.5	10	29.3814	123	874	758	28268	6124	5843.15	0.718707	95.8672	figshare	k__Bacteria;p__Proteobacteria;c__Alphaproteobacteria;o__Rickettsiales;f__Pelagibacteraceae	d__Bacteria;p__Proteobacteria;c__Alphaproteobacteria;o__Pelagibacterales;f__Pelagibacteraceae;g__Fonsibacter;s__
PRES17F02_bin.71	86.69	1.39	0	59.0449	246	2275	2123	71807	14342	8912.22	2.19241	89.2286	figshare	k__Bacteria;p__Chloroflexi;c__Dehalococcoidetes	d__Bacteria;p__Chloroflexota;c__Dehalococcoidia;o__UBA1151;f__Bin127;g__;s__
PRES17F02_bin.72	56.72	6.03	75	45.2187	251	1522	1284	21651	5962	5346.35	1.34194	94.2468	figshare	k__Bacteria;p__Proteobacteria;c__Betaproteobacteria;o__Burkholderiales;f__Burkholderiaceae;g__Polynucleobacter;s__Polynucleobacter_necessarius	d__Bacteria;p__Proteobacteria;c__Gammaproteobacteria;o__Burkholderiales;f__Burkholderiaceae;g__Polynucleobacter;s__
PRES17F02_bin.73	63.68	0	0	43.0659	342	1553	1262	13566	4506	4069.94	1.39192	92.5955	figshare	k__Bacteria;p__Bacteroidetes;c__Flavobacteriia;o__Flavobacteriales;f__Cryomorphaceae	d__Bacteria;p__Bacteroidota;c__Bacteroidia;o__Flavobacteriales;f__Crocinitomicaceae;g__UBA4466;s__
PRES17F02_bin.74	91.55	0.94	100	49.8921	327	3068	2768	42651	11277	8918.9	2.91648	91.1803	figshare	k__Bacteria;p__Proteobacteria;c__Alphaproteobacteria;o__Rhodobacterales;f__Rhodobacteraceae	d__Bacteria;p__Proteobacteria;c__Alphaproteobacteria;o__Rhodobacterales;f__Rhodobacteraceae;g__LFER01;s__LFER01 sp001510135
PRES17F02_bin.75	78.16	6.93	23.53	56.3531	825	2745	2117	35228	3813	2536.57	2.09267	90.4087	figshare	k__Bacteria;p__Actinobacteria;c__Actinobacteria	d__Bacteria;p__Actinobacteriota;c__Acidimicrobiia;o__Acidimicrobiales;f__Ilumatobacteraceae;g__Casp-actino5;s__
PRES17F02_bin.76	58.85	2.69	11.11	54.0441	272	1326	1129	25874	6674	4067.61	1.10639	93.7296	figshare	k__Bacteria;p__Proteobacteria;c__Alphaproteobacteria;o__Rhizobiales	d__Bacteria;p__Proteobacteria;c__Alphaproteobacteria;o__Parvibaculales;f__RS24;g__UBA8337;s__
PRES17F02_bin.77	93.41	3.3	0	68.8218	91	2760	2690	208666	54093	33578.7	3.05566	92.8352	figshare	k__Bacteria	d__Bacteria;p__Gemmatimonadota;c__Gemmatimonadetes;o__SG8-23;f__UBA6960;g__;s__
PRES17F02_bin.78	78.17	3.04	14.29	60.3028	372	2587	2419	45822	7510	6332.45	2.35567	93.6358	figshare	k__Bacteria;p__Proteobacteria;c__Betaproteobacteria;o__Burkholderiales;f__Comamonadaceae	d__Bacteria;p__Proteobacteria;c__Gammaproteobacteria;o__Burkholderiales;f__Burkholderiaceae;g__Hylemonella;s__
PRES17F02_bin.79	60.77	5.22	75	44.0881	542	1537	1055	11211	2140	2003.84	1.08608	95.514	figshare	k__Bacteria;p__Actinobacteria;c__Actinobacteria;o__Actinomycetales;f__Streptomycetaceae	d__Bacteria;p__Actinobacteriota;c__Actinomycetia;o__Nanopelagicales;f__Nanopelagicaceae;g__MAG-120802;s__MAG-120802 sp003569145
PRES17F02_bin.7	55.33	3.45	100	47.2743	205	1175	983	14764	5342	4906.7	1.00587	96.6651	figshare	k__Bacteria;p__Actinobacteria;c__Actinobacteria;o__Actinomycetales;f__Streptomycetaceae	d__Bacteria;p__Actinobacteriota;c__Actinomycetia;o__Nanopelagicales;f__Nanopelagicaceae;g__MAG-120802;s__
PRES17F02_bin.80	60.7	1.75	0	34.4122	396	2046	1684	23476	5351	4732.77	1.87418	93.6654	figshare	k__Bacteria;p__Proteobacteria	d__Bacteria;p__Bdellovibrionota;c__Bacteriovoracia;o__Bacteriovoracales;f__Bacteriovoracaceae;g__UBA1511;s__
PRES17F02_bin.81	66.47	1.71	50	68.9125	196	1531	1422	30011	8536	7147.39	1.40089	95.9062	figshare	k__Bacteria;p__Actinobacteria;c__Actinobacteria	d__Bacteria;p__Actinobacteriota;c__Acidimicrobiia;o__Acidimicrobiales;f__Ilumatobacteraceae;g__Casp-actino5;s__
PRES17F02_bin.82	89.63	1.67	0	63.597	302	2911	2772	65282	12390	9444.26	2.85217	87.8291	figshare	k__Bacteria;p__Proteobacteria;c__Alphaproteobacteria;o__Rhizobiales;f__Hyphomicrobiaceae;g__Hyphomicrobium	d__Bacteria;p__Proteobacteria;c__Alphaproteobacteria;o__Rhizobiales;f__Hyphomicrobiaceae;g__Hyphomicrobium;s__
PRES17F02_bin.83	86.9	4.29	72.73	54.3111	404	2159	1942	28306	5525	4811.79	1.94396	92.2271	figshare	k__Bacteria;p__Proteobacteria;c__Alphaproteobacteria;o__Rhodospirillales;f__Rhodospirillaceae	d__Bacteria;p__Proteobacteria;c__Alphaproteobacteria;o__Puniceispirillales;f__Puniceispirillaceae;g__MED-G116;s__
PRES17F02_bin.84	89.64	4.09	26.67	64.3934	144	2262	2194	48089	19951	15582.2	2.24383	91.9778	figshare	k__Bacteria;p__Proteobacteria;c__Alphaproteobacteria;o__Rhodospirillales;f__Rhodospirillaceae	d__Bacteria;p__Proteobacteria;c__Alphaproteobacteria;o__SMXQ01;f__SMXQ01;g__;s__
PRES17F02_bin.85	77.11	2.88	53.85	68.366	432	2916	2688	64506	7747	6336.11	2.7372	91.6475	figshare	k__Bacteria;p__Proteobacteria;c__Gammaproteobacteria;o__Xanthomonadales;f__Xanthomonadaceae	d__Bacteria;p__Proteobacteria;c__Gammaproteobacteria;o__Xanthomonadales;f__Xanthomonadaceae;g__Pseudoxanthomonas_A;s__
PRES17F02_bin.86	90.57	0.85	33.33	64.2587	28	2895	2869	294563	226894	108169	3.02873	90.4386	figshare	k__Bacteria;p__Proteobacteria;c__Alphaproteobacteria;o__Sphingomonadales;f__Sphingomonadaceae;g__Novosphingobium	d__Bacteria;p__Proteobacteria;c__Alphaproteobacteria;o__Sphingomonadales;f__Sphingomonadaceae;g__Novosphingobium;s__
PRES17F02_bin.87	94.13	6.36	15.15	67.7059	354	3020	2798	98044	25376	7738.29	2.73936	91.7885	figshare	k__Bacteria;p__Proteobacteria;c__Alphaproteobacteria;o__Caulobacterales;f__Caulobacteraceae;g__Brevundimonas	d__Bacteria;p__Proteobacteria;c__Alphaproteobacteria;o__Caulobacterales;f__Caulobacteraceae;g__Brevundimonas;s__
PRES17F02_bin.88	61.42	3.03	70	50.5097	198	1134	951	18664	6010	5019.59	0.993879	96.0835	figshare	k__Bacteria;p__Actinobacteria;c__Actinobacteria;o__Actinomycetales;f__Streptomycetaceae	d__Bacteria;p__Actinobacteriota;c__Actinomycetia;o__Nanopelagicales;f__Nanopelagicaceae;g__MAG-120802;s__
PRES17F02_bin.89	71.28	5.3	25	61.4995	610	1877	1558	17359	2458	2226.55	1.35819	95.7411	figshare	k__Bacteria;p__Actinobacteria;c__Actinobacteria	d__Bacteria;p__Actinobacteriota;c__Acidimicrobiia;o__Acidimicrobiales;f__Ilumatobacteraceae;g__F1-60-MAGs027;s__
PRES17F02_bin.8	94.14	1.24	8.33	44.7802	57	2133	2079	235760	54078	37958.5	2.16364	90.7344	figshare	k__Bacteria;p__Proteobacteria;c__Gammaproteobacteria	d__Bacteria;p__Proteobacteria;c__Gammaproteobacteria;o__Pseudomonadales;f__Pseudohongiellaceae;g__UBA5109;s__
PRES17F02_bin.90	64.31	0	0	33.111	169	731	587	11934	3550	3380.28	0.571267	95.8317	figshare	k__Bacteria;p__Tenericutes;c__Mollicutes;o__Acholeplasmatales;f__Acholeplasmataceae;g__Acholeplasma	d__Bacteria;p__Firmicutes;c__Bacilli;o__Acholeplasmatales;f__Acholeplasmataceae;g__UBA8290;s__
PRES17F02_bin.91	80.85	2.87	33.33	59.224	411	2560	2362	23194	6739	5812.4	2.3889	92.5728	figshare	k__Bacteria;p__Proteobacteria;c__Betaproteobacteria;o__Burkholderiales;f__Comamonadaceae	d__Bacteria;p__Proteobacteria;c__Gammaproteobacteria;o__Burkholderiales;f__Burkholderiaceae;g__Rhodoferax;s__
PRES17F02_bin.92	73.63	3.2	85.71	62.8084	483	2261	1999	16390	4537	3911.08	1.88905	92.6931	figshare	k__Bacteria;p__Proteobacteria;c__Alphaproteobacteria;o__Rhodobacterales;f__Rhodobacteraceae	d__Bacteria;p__Proteobacteria;c__Alphaproteobacteria;o__Rhodobacterales;f__Rhodobacteraceae;g__Marivivens;s__
PRES17F02_bin.93	85.04	3.42	80	62.473	267	2233	2131	53452	9786	7729.51	2.06378	95.0162	figshare	k__Bacteria;p__Actinobacteria;c__Actinobacteria	d__Bacteria;p__Actinobacteriota;c__Acidimicrobiia;o__Acidimicrobiales;f__Ilumatobacteraceae;g__Casp-actino5;s__
PRES17F02_bin.94	54.85	8.97	8.33	59.0535	401	1691	1432	26101	3733	3326.35	1.33387	95.6541	figshare	k__Bacteria;p__Actinobacteria;c__Actinobacteria	d__Bacteria;p__Actinobacteriota;c__Acidimicrobiia;o__Acidimicrobiales;f__Ilumatobacteraceae;g__Casp-actino5;s__
PRES17F02_bin.95	95.57	0.66	50	64.1196	146	3791	3713	96476	38137	25743.1	3.75849	91.757	figshare	k__Bacteria;p__Proteobacteria;c__Alphaproteobacteria;o__Rhodospirillales;f__Rhodospirillaceae	d__Bacteria;p__Proteobacteria;c__Alphaproteobacteria;o__Rhodospirillales;f__UBA3470;g__;s__
PRES17F02_bin.96	51.82	5.17	33.33	63.57	328	2038	1874	17221	6088	5753.77	1.88724	93.7561	figshare	k__Bacteria;p__Proteobacteria;c__Betaproteobacteria;o__Burkholderiales;f__Comamonadaceae	d__Bacteria;p__Proteobacteria;c__Gammaproteobacteria;o__Burkholderiales;f__Burkholderiaceae;g__;s__
PRES17F02_bin.97	84.38	1.91	37.5	56.5911	236	2977	2880	68450	18367	13153.1	3.10414	89.0688	figshare	k__Bacteria;p__Proteobacteria;c__Gammaproteobacteria	d__Bacteria;p__Proteobacteria;c__Gammaproteobacteria;o__Pseudomonadales;f__Pseudohongiellaceae;g__UBA9145;s__
PRES17F02_bin.98	57.78	1.25	40	65.0908	44	1937	1920	181154	130021	47370.6	2.08431	89.2687	figshare	k__Bacteria;p__Proteobacteria;c__Alphaproteobacteria;o__Sphingomonadales;f__Sphingomonadaceae;g__Novosphingobium	d__Bacteria;p__Proteobacteria;c__Alphaproteobacteria;o__Sphingomonadales;f__Sphingomonadaceae;g__Novosphingobium;s__
PRES17F02_bin.99	62.87	2.4	16.67	65.3023	382	1628	1434	20346	4805	3144.29	1.20112	91.7309	figshare	k__Bacteria;p__Cyanobacteria;c__Chroococcales;o__Chroococcales;f__Cyanobium	d__Bacteria;p__Cyanobacteria;c__Cyanobacteriia;o__PCC-6307;f__Cyanobiaceae;g__Vulcanococcus;s__
PRES17F02_bin.9	77.56	0.09	0	44.0115	16	1519	1461	514233	147398	87922	1.40675	90.5923	figshare	k__Bacteria;p__Proteobacteria;c__Gammaproteobacteria	d__Bacteria;p__Proteobacteria;c__Gammaproteobacteria;o__UBA4575;f__UBA4575;g__UBA1858;s__
PRES17F07_bin.100	75.19	1.99	50	52.059	249	2123	1916	39995	10471	8310.89	2.06941	93.36	figshare	k__Bacteria;p__Proteobacteria;c__Gammaproteobacteria;o__Alteromonadales_3;f__Alteromonadaceae	d__Bacteria;p__Proteobacteria;c__Gammaproteobacteria;o__Pseudomonadales;f__Halieaceae;g__IMCC3088;s__
PRES17F07_bin.101	73.02	5.72	71.43	60.5825	1423	6484	5516	72390	14291	5020.56	7.14426	85.9815	figshare	k__Bacteria;p__Planctomycetes;c__Planctomycetia;o__Planctomycetales;f__Planctomycetaceae;g__Planctomyces	d__Bacteria;p__Planctomycetota;c__Planctomycetes;o__Planctomycetales;f__Planctomycetaceae;g__;s__
PRES17F07_bin.102	90.81	1.35	0	34.1442	218	2361	2184	71455	20263	11475.4	2.50163	94.3584	figshare	k__Bacteria;p__Bacteroidetes;c__Flavobacteriia;o__Flavobacteriales;f__Cryomorphaceae	d__Bacteria;p__Bacteroidota;c__Bacteroidia;o__Flavobacteriales;f__Crocinitomicaceae;g__UBA952;s__
PRES17F07_bin.103	89.57	0.8	75	56.0251	120	2210	2124	246027	44628	20057.8	2.40693	89.4054	figshare	k__Bacteria;p__Proteobacteria;c__Gammaproteobacteria	d__Bacteria;p__Proteobacteria;c__Gammaproteobacteria;o__Pseudomonadales;f__Pseudohongiellaceae;g__OM182;s__
PRES17F07_bin.104	65.73	2.4	100	61.5702	190	1371	1355	53185	10691	7708.65	1.46464	95.8452	figshare	k__Archaea;p__Euryarchaeota	d__Archaea;p__Thermoplasmatota;c__Poseidoniia;o__Poseidoniales;f__Poseidoniaceae;g__MGIIa-L3;s__
PRES17F07_bin.105	80.93	1.66	30	41.3897	114	1263	1153	55858	14802	11055.9	1.26037	95.3678	figshare	k__Bacteria;p__Bacteroidetes;c__Flavobacteriia;o__Flavobacteriales;f__Flavobacteriaceae	d__Bacteria;p__Bacteroidota;c__Bacteroidia;o__Flavobacteriales;f__Flavobacteriaceae;g__UBA724;s__UBA724 sp002723075
PRES17F07_bin.106	85.48	3.67	0	42.4482	222	2083	1849	49413	11598	9497.49	2.10844	94.6597	figshare	k__Bacteria;p__Bacteroidetes;c__Flavobacteriia;o__Flavobacteriales	d__Bacteria;p__Bacteroidota;c__Bacteroidia;o__Flavobacteriales;f__Salibacteraceae;g__SHAN690;s__
PRES17F07_bin.107	62.12	3.66	16.67	54.9272	189	1824	1703	62288	10782	9486.19	1.79289	93.1117	figshare	k__Bacteria;p__Proteobacteria	d__Bacteria;p__Proteobacteria;c__Gammaproteobacteria;o__UBA10353;f__LS-SOB;g__UBA868;s__
PRES17F07_bin.108	84.94	3.67	77.78	68.3165	336	3077	2887	132774	11489	8876.14	2.98238	91.3299	figshare	k__Bacteria;p__Proteobacteria;c__Gammaproteobacteria;o__Xanthomonadales;f__Xanthomonadaceae	d__Bacteria;p__Proteobacteria;c__Gammaproteobacteria;o__Xanthomonadales;f__Xanthomonadaceae;g__Pseudoxanthomonas_A;s__
PRES17F07_bin.109	85.68	6.29	27.27	33.3525	144	935	827	56004	16167	5811.47	0.836851	95.3179	figshare	k__Bacteria;p__Tenericutes;c__Mollicutes;o__Acholeplasmatales;f__Acholeplasmataceae;g__Acholeplasma	d__Bacteria;p__Firmicutes;c__Bacilli;o__Acholeplasmatales;f__Acholeplasmataceae;g__UBA8290;s__
PRES17F07_bin.10	85.26	2.8	68	55.1887	348	2373	2114	30655	7281	6323.58	2.20061	91.7301	figshare	k__Bacteria;p__Proteobacteria;c__Betaproteobacteria;o__Burkholderiales	d__Bacteria;p__Proteobacteria;c__Gammaproteobacteria;o__Burkholderiales;f__Burkholderiaceae;g__SYFN01;s__
PRES17F07_bin.110	74.23	4.01	60	55.7402	190	1785	1676	57185	13047	10709	2.0347	94.5624	figshare	k__Bacteria;p__Bacteroidetes	d__Bacteria;p__Bacteroidota;c__Rhodothermia;o__Rhodothermales;f__;g__;s__
PRES17F07_bin.111	52.07	1.15	75	42.1179	319	1171	926	9851	3304	3197.45	1.01999	95.6031	figshare	k__Bacteria;p__Bacteroidetes;c__Sphingobacteriia;o__Sphingobacteriales;f__Chitinophagaceae	d__Bacteria;p__Bacteroidota;c__Bacteroidia;o__Chitinophagales;f__Chitinophagaceae;g__SXYR01;s__
PRES17F07_bin.112	75.98	5.1	70	58.9862	618	2709	2546	17066	5048	4511.99	2.78841	94.1452	figshare	k__Bacteria;p__Verrucomicrobia;c__Verrucomicrobiae;o__Verrucomicrobiales	d__Bacteria;p__Verrucomicrobiota;c__Verrucomicrobiae;o__Pedosphaerales;f__UBA1096;g__UBA1096;s__UBA1096 sp002453165
PRES17F07_bin.113	72.97	4.79	61.54	36.8712	472	2027	1583	14793	4310	3781.47	1.78486	95.8832	figshare	k__Bacteria;p__Bacteroidetes;c__Flavobacteriia;o__Flavobacteriales;f__Cryomorphaceae	d__Bacteria;p__Bacteroidota;c__Bacteroidia;o__Flavobacteriales;f__Crocinitomicaceae;g__UBA952;s__
PRES17F07_bin.114	62.78	0.96	0	38.1664	226	1146	979	36601	6433	4760.69	1.07592	95.0568	figshare	k__Archaea;p__Euryarchaeota	d__Archaea;p__Thermoplasmatota;c__Poseidoniia;o__Poseidoniales;f__Thalassarchaeaceae;g__MGIIb-O2;s__MGIIb-O2 sp002686525
PRES17F07_bin.115	67.24	0	0	56.6609	310	2001	1777	105412	32899	6806.94	2.11015	87.9974	figshare	k__Bacteria;p__Verrucomicrobia;c__Opitutae;o__Opitutales	d__Bacteria;p__Verrucomicrobiota;c__Verrucomicrobiae;o__Opitutales;f__Puniceicoccaceae;g__BACL24;s__
PRES17F07_bin.116	71.19	2.75	20	59.0478	423	2176	1904	35215	9204	4552.57	1.92574	86.8007	figshare	k__Bacteria;p__Chloroflexi;c__Dehalococcoidetes	d__Bacteria;p__Chloroflexota;c__Dehalococcoidia;o__UBA1151;f__Bin127;g__;s__
PRES17F07_bin.117	59.85	2.13	33.33	69.424	469	2027	1722	15733	3723	3514.13	1.64813	92.7421	figshare	k__Bacteria;p__Proteobacteria	d__Bacteria;p__Proteobacteria;c__Gammaproteobacteria;o__Immundisolibacterales;f__Immundisolibacteraceae;g__Immundisolibacter;s__
PRES17F07_bin.118	64.47	3.47	12.5	56.1334	523	2221	1926	28829	5351	3492.01	1.82632	91.218	figshare	k__Bacteria;p__Proteobacteria;c__Betaproteobacteria;o__Burkholderiales;f__Oxalobacteraceae	d__Bacteria;p__Proteobacteria;c__Gammaproteobacteria;o__Burkholderiales;f__Burkholderiaceae;g__SYFN01;s__
PRES17F07_bin.119	82.03	0.54	66.67	38.3624	88	1507	1417	110933	30643	17553.2	1.54468	94.6137	figshare	k__Bacteria;p__Bacteroidetes;c__Flavobacteriia;o__Flavobacteriales;f__Flavobacteriaceae	d__Bacteria;p__Bacteroidota;c__Bacteroidia;o__Flavobacteriales;f__Flavobacteriaceae;g__MS024-2A;s__
PRES17F07_bin.11	52.37	8.92	15.38	33.6213	242	1584	1392	32221	7713	6798.37	1.64521	95.3764	figshare	k__Bacteria;p__Bacteroidetes;c__Flavobacteriia;o__Flavobacteriales;f__Cryomorphaceae	d__Bacteria;p__Bacteroidota;c__Bacteroidia;o__Flavobacteriales;f__Crocinitomicaceae;g__;s__
PRES17F07_bin.120	95.06	0.56	0	44.7463	26	2152	2128	1183926	1183926	85788.7	2.23051	90.7124	figshare	k__Bacteria;p__Proteobacteria;c__Gammaproteobacteria	d__Bacteria;p__Proteobacteria;c__Gammaproteobacteria;o__Pseudomonadales;f__Pseudohongiellaceae;g__UBA5109;s__
PRES17F07_bin.121	56.35	1.72	0	46.6676	434	2987	2623	40719	7330	6409.06	2.78153	91.1634	figshare	k__Bacteria;p__Proteobacteria;c__Alphaproteobacteria;o__Rhodospirillales	d__Bacteria;p__Proteobacteria;c__Alphaproteobacteria;o__UBA2562;f__UBA2562;g__;s__
PRES17F07_bin.122	68.97	1.72	50	63.5225	701	3758	3487	23739	5842	4976.46	3.4885	94.5576	figshare	k__Bacteria;p__Proteobacteria;c__Betaproteobacteria;o__Burkholderiales	d__Bacteria;p__Proteobacteria;c__Gammaproteobacteria;o__Burkholderiales;f__Burkholderiaceae;g__SYIM01;s__
PRES17F07_bin.123	62.8	3.02	46.67	54.7809	380	1845	1701	13716	4523	4105.71	1.56017	94.8332	figshare	k__Bacteria;p__Proteobacteria;c__Betaproteobacteria;o__Burkholderiales;f__Comamonadaceae	d__Bacteria;p__Proteobacteria;c__Gammaproteobacteria;o__Burkholderiales;f__Burkholderiaceae;g__Limnohabitans;s__
PRES17F07_bin.124	96.46	0.43	0	43.3135	51	2401	2328	265460	84184	46937.3	2.3938	91.9899	figshare	k__Bacteria;p__Proteobacteria;c__Alphaproteobacteria	d__Bacteria;p__Proteobacteria;c__Alphaproteobacteria;o__Sphingomonadales;f__Emcibacteraceae;g__UBA4441;s__
PRES17F07_bin.125	93.65	0	0	41.1966	18	1508	1466	318091	178133	92185.1	1.65933	94.6359	figshare	k__Bacteria;p__Bacteroidetes;c__Flavobacteriia;o__Flavobacteriales;f__Flavobacteriaceae	d__Bacteria;p__Bacteroidota;c__Bacteroidia;o__Flavobacteriales;f__Flavobacteriaceae;g__;s__
PRES17F07_bin.126	65.86	2.59	100	60.2921	322	2622	2519	33278	9081	8008.22	2.57865	92.0378	figshare	k__Bacteria;p__Proteobacteria;c__Gammaproteobacteria;o__Oceanospirillales;f__Alteromonadaceae_2;g__Marinobacter	d__Bacteria;p__Proteobacteria;c__Gammaproteobacteria;o__Pseudomonadales;f__Oleiphilaceae;g__Marinobacter;s__
PRES17F07_bin.127	68.52	1.1	14.29	64.4006	440	3634	3378	29807	9285	8085.83	3.55777	87.8418	figshare	k__Bacteria;p__Proteobacteria;c__Betaproteobacteria;o__Burkholderiales;f__Burkholderiaceae;g__Cupriavidus	d__Bacteria;p__Proteobacteria;c__Gammaproteobacteria;o__Burkholderiales;f__Burkholderiaceae;g__Cupriavidus;s__Cupriavidus pauculus_A
PRES17F07_bin.128	89.72	0.91	66.67	63.381	99	2275	2215	169654	41460	24511.7	2.42666	95.6866	figshare	k__Bacteria;p__Proteobacteria;c__Gammaproteobacteria;o__Xanthomonadales	d__Bacteria;p__Proteobacteria;c__Gammaproteobacteria;o__Steroidobacterales;f__Steroidobacteraceae;g__UBA964;s__
PRES17F07_bin.129	53.53	2.87	33.33	58.9894	593	2579	2249	16025	3955	3610.15	2.14082	89.6536	figshare	k__Bacteria;p__Proteobacteria;c__Alphaproteobacteria;o__Rhodobacterales;f__Rhodobacteraceae	d__Bacteria;p__Proteobacteria;c__Alphaproteobacteria;o__Rhodobacterales;f__Rhodobacteraceae;g__Thalassobius;s__Thalassobius mediterraneus
PRES17F07_bin.12	57.59	0.86	0	45.2447	365	1630	1297	28472	5945	3672.5	1.34046	93.6933	figshare	k__Bacteria;p__Proteobacteria;c__Betaproteobacteria;o__Burkholderiales;f__Burkholderiaceae;g__Polynucleobacter;s__Polynucleobacter_necessarius	d__Bacteria;p__Proteobacteria;c__Gammaproteobacteria;o__Burkholderiales;f__Burkholderiaceae;g__Polynucleobacter;s__
PRES17F07_bin.130	62.7	3.45	50	62.1245	164	2028	1968	41850	13054	10732.5	1.76014	93.0308	figshare	k__Bacteria;p__Cyanobacteria;c__Chroococcales;o__Chroococcales;f__Cyanobium	d__Bacteria;p__Cyanobacteria;c__Cyanobacteriia;o__PCC-6307;f__Cyanobiaceae;g__Vulcanococcus;s__
PRES17F07_bin.131	81.79	1.37	54.55	58.2204	354	2561	2440	31500	9625	6903.15	2.44372	90.9165	figshare	k__Bacteria;p__Proteobacteria;c__Gammaproteobacteria	d__Bacteria;p__Proteobacteria;c__Gammaproteobacteria;o__Pseudomonadales;f__Pseudohongiellaceae;g__;s__
PRES17F07_bin.132	63.64	5.34	100	34.3246	309	1582	1319	15980	4385	3657.28	1.1301	92.0207	figshare	k__Archaea;p__Thaumarchaeota;c__Nitrosopumilales;o__Nitrosopumilales;f__Nitrosopumilaceae	d__Archaea;p__Thermoproteota;c__Nitrososphaeria;o__Nitrososphaerales;f__Nitrosopumilaceae;g__Nitrosopumilus;s__Nitrosopumilus sp003702495
PRES17F07_bin.133	55.17	3.45	50	68.7385	445	2032	1792	12857	4342	3740.27	1.66442	95.5508	figshare	k__Bacteria;p__Actinobacteria;c__Actinobacteria	d__Bacteria;p__Actinobacteriota;c__Acidimicrobiia;o__Acidimicrobiales;f__Ilumatobacteraceae;g__Casp-actino5;s__
PRES17F07_bin.134	60.11	1.72	100	53.7006	57	1097	1042	176866	35831	18994.1	1.08266	94.2842	figshare	k__Bacteria;p__Proteobacteria;c__Betaproteobacteria	d__Bacteria;p__Proteobacteria;c__Gammaproteobacteria;o__Burkholderiales;f__Burkholderiaceae;g__UBA2463;s__
PRES17F07_bin.135	80.06	0.85	0	32.9207	209	1643	1469	36316	9626	7442.88	1.55556	91.9219	figshare	k__Bacteria	d__Bacteria;p__Cyanobacteria;c__Vampirovibrionia;o__Caenarcaniphilales;f__LMEP-6097;g__;s__
PRES17F07_bin.136	70.18	1.95	90.91	62.6746	334	1914	1721	22184	5889	4969.94	1.65996	92.5409	figshare	k__Bacteria;p__Proteobacteria;c__Alphaproteobacteria;o__Rhodobacterales;f__Rhodobacteraceae	d__Bacteria;p__Proteobacteria;c__Alphaproteobacteria;o__Rhodobacterales;f__Rhodobacteraceae;g__Marivivens;s__
PRES17F07_bin.137	93.53	1.5	100	63.1958	227	2996	2884	53345	20248	13558.1	3.07768	93.0461	figshare	k__Bacteria;p__Proteobacteria;c__Betaproteobacteria;o__Burkholderiales	d__Bacteria;p__Proteobacteria;c__Gammaproteobacteria;o__Burkholderiales;f__Burkholderiaceae;g__;s__
PRES17F07_bin.138	88.74	2.59	16.67	47.471	145	2064	1920	75063	23510	13216.8	1.91644	93.6378	figshare	k__Bacteria;p__Proteobacteria	d__Bacteria;p__Proteobacteria;c__Gammaproteobacteria;o__Burkholderiales;f__SG8-40;g__;s__
PRES17F07_bin.139	58.79	1.18	0	66.7979	358	1747	1574	21045	4838	4221.97	1.51147	92.5933	figshare	k__Bacteria;p__Actinobacteria;c__Actinobacteria;o__Actinomycetales;f__Microbacteriaceae;g__Microbacterium	d__Bacteria;p__Actinobacteriota;c__Actinomycetia;o__Actinomycetales;f__Microbacteriaceae;g__Microbacterium;s__Microbacterium sp002313585
PRES17F07_bin.13	56.82	9.28	24.39	64.9077	334	1723	1594	14797	3967	3859.56	1.28909	93.6325	figshare	k__Bacteria;p__Cyanobacteria;c__Chroococcales;o__Chroococcales;f__Cyanobium	d__Bacteria;p__Cyanobacteria;c__Cyanobacteriia;o__PCC-6307;f__Cyanobiaceae;g__Vulcanococcus;s__
PRES17F07_bin.140	83.19	4.34	86.21	56.95	491	2687	2427	20929	5470	4728.61	2.32175	92.7263	figshare	k__Bacteria;p__Proteobacteria;c__Alphaproteobacteria;o__Rhodobacterales;f__Rhodobacteraceae	d__Bacteria;p__Proteobacteria;c__Alphaproteobacteria;o__Rhodobacterales;f__Rhodobacteraceae;g__Marivivens;s__
PRES17F07_bin.141	56.9	3.45	100	65.5136	484	2361	2122	70918	5220	4119.88	1.99402	95.521	figshare	k__Bacteria;p__Actinobacteria;c__Actinobacteria	d__Bacteria;p__Actinobacteriota;c__Acidimicrobiia;o__Acidimicrobiales;f__Ilumatobacteraceae;g__Casp-actino5;s__
PRES17F07_bin.142	51.94	5.33	50	67.5505	1189	3206	2755	8795	2386	2388.87	2.84037	90.6184	figshare	k__Bacteria;p__Verrucomicrobia;c__Verrucomicrobiae;o__Verrucomicrobiales	d__Bacteria;p__Verrucomicrobiota;c__Verrucomicrobiae;o__Pedosphaerales;f__UBA9464;g__SXXZ01;s__
PRES17F07_bin.143	76.86	1.6	50	44.7406	204	1644	1486	40997	11863	8768.53	1.78878	95.4459	figshare	k__Archaea;p__Euryarchaeota	d__Archaea;p__Thermoplasmatota;c__Poseidoniia;o__Poseidoniales;f__Poseidoniaceae;g__;s__
PRES17F07_bin.144	91.56	1.78	50	34.2987	167	1061	939	29774	7310	5582.96	0.932355	94.9369	figshare	k__Bacteria;p__Tenericutes;c__Mollicutes;o__Acholeplasmatales;f__Acholeplasmataceae;g__Acholeplasma	d__Bacteria;p__Firmicutes;c__Bacilli;o__Acholeplasmatales;f__Acholeplasmataceae;g__UBA8290;s__
PRES17F07_bin.145	53.45	6.03	50	62.7023	344	4731	4580	75590	16333	13422.5	4.61733	89.5753	figshare	k__Bacteria;p__Proteobacteria;c__Gammaproteobacteria;o__Pseudomonadales;f__Pseudomonadaceae;g__Pseudomonas_2;s__Pseudomonas_stutzeri	d__Bacteria;p__Proteobacteria;c__Gammaproteobacteria;o__Pseudomonadales;f__Pseudomonadaceae;g__Pseudomonas_A;s__Pseudomonas_A stutzeri_G
PRES17F07_bin.146	98.2	0.58	0	53.0301	105	2291	2252	152325	40827	21823.2	2.29143	93.1913	figshare	k__Bacteria;p__Proteobacteria;c__Alphaproteobacteria;o__Rhodospirillales;f__Rhodospirillaceae	d__Bacteria;p__Proteobacteria;c__Alphaproteobacteria;o__Puniceispirillales;f__UBA1172;g__UBA1172;s__
PRES17F07_bin.147	53.01	3.67	16.67	38.9293	453	2033	1654	26204	5167	4405.25	1.99558	94.4929	figshare	k__Bacteria;p__Bacteroidetes;c__Flavobacteriia;o__Flavobacteriales;f__Cryomorphaceae	d__Bacteria;p__Bacteroidota;c__Bacteroidia;o__Flavobacteriales;f__Crocinitomicaceae;g__;s__
PRES17F07_bin.148	80.25	6.41	57.14	71.7047	537	2283	2007	18777	4755	3896.24	2.09228	95.1628	figshare	k__Bacteria	d__Bacteria;p__Gemmatimonadota;c__Gemmatimonadetes;o__Gemmatimonadales;f__Gemmatimonadaceae;g__Fen-1231;s__
PRES17F07_bin.149	76.9	2.72	100	57.9948	293	2002	1825	29196	7066	6262.25	1.83484	93.5421	figshare	k__Bacteria;p__Proteobacteria;c__Alphaproteobacteria;o__Sphingomonadales	d__Bacteria;p__Proteobacteria;c__Alphaproteobacteria;o__Sphingomonadales;f__Sphingomonadaceae;g__UBA1936;s__
PRES17F07_bin.14	94.78	1.67	100	63.5253	501	3782	3653	54693	13020	9002.31	4.51016	91.5761	figshare	k__Bacteria;p__Planctomycetes;c__Planctomycetia;o__Planctomycetales;f__Planctomycetaceae	d__Bacteria;p__Planctomycetota;c__Planctomycetes;o__Pirellulales;f__UBA1268;g__;s__
PRES17F07_bin.150	91.88	1.93	40	53.1027	275	2568	2366	45250	11908	9243.62	2.542	94.3349	figshare	k__Bacteria;p__Proteobacteria;c__Betaproteobacteria;o__Burkholderiales	d__Bacteria;p__Proteobacteria;c__Gammaproteobacteria;o__Burkholderiales;f__Burkholderiaceae;g__UBA3064;s__UBA3064 sp005787245
PRES17F07_bin.151	94.32	1.89	60	39.1204	237	2488	2255	53720	18107	11146.7	2.64177	94.709	figshare	k__Bacteria;p__Bacteroidetes;c__Flavobacteriia;o__Flavobacteriales;f__Cryomorphaceae	d__Bacteria;p__Bacteroidota;c__Bacteroidia;o__Flavobacteriales;f__Crocinitomicaceae;g__M0103;s__
PRES17F07_bin.152	50.86	0.86	100	64.2843	683	2326	1963	13293	2813	2743.93	1.8741	93.598	figshare	k__Bacteria;p__Proteobacteria;c__Betaproteobacteria;o__Burkholderiales;f__Comamonadaceae	d__Bacteria;p__Proteobacteria;c__Gammaproteobacteria;o__Burkholderiales;f__Burkholderiaceae;g__;s__
PRES17F07_bin.153	70.29	0.87	50	33.4302	51	1086	1039	97020	37779	20420.9	1.04147	95.0875	figshare	k__Bacteria;p__Proteobacteria;c__Alphaproteobacteria;o__Rhizobiales	d__Bacteria;p__Proteobacteria;c__Alphaproteobacteria;o__Rhizobiales_B;f__TMED25;g__TMED25;s__
PRES17F07_bin.154	88.88	0.72	22.22	51.425	190	3515	3376	90765	27970	20115.8	3.82201	88.1651	figshare	k__Bacteria;p__Proteobacteria;c__Gammaproteobacteria	d__Bacteria;p__Proteobacteria;c__Gammaproteobacteria;o__Pseudomonadales;f__Cellvibrionaceae;g__GCA-2707785;s__
PRES17F07_bin.155	98.39	2.69	37.5	49.6143	202	2124	1994	56079	17471	11880.1	2.39979	95.3468	figshare	k__Bacteria;p__Bacteroidetes;c__Flavobacteriia;o__Flavobacteriales	d__Bacteria;p__Bacteroidota;c__Bacteroidia;o__Flavobacteriales;f__UA16;g__UA16;s__
PRES17F07_bin.156	86.96	2.69	100	60.194	231	2590	2472	41185	14692	10899.6	2.5178	93.7367	figshare	k__Bacteria;p__Proteobacteria;c__Betaproteobacteria;o__Burkholderiales;f__Comamonadaceae	d__Bacteria;p__Proteobacteria;c__Gammaproteobacteria;o__Burkholderiales;f__Burkholderiaceae;g__Hylemonella;s__
PRES17F07_bin.157	55.17	1.72	0	44.6527	200	1456	1254	23224	8814	6986.47	1.39729	94.9825	figshare	k__Bacteria;p__Verrucomicrobia;c__Opitutae;o__Opitutales	d__Bacteria;p__Verrucomicrobiota;c__Verrucomicrobiae;o__Opitutales;f__MB11C04;g__MB11C04;s__
PRES17F07_bin.158	95.61	1.24	33.33	64.1229	168	3824	3736	110283	30754	22478.1	3.77633	91.8316	figshare	k__Bacteria;p__Proteobacteria;c__Alphaproteobacteria;o__Rhodospirillales;f__Rhodospirillaceae	d__Bacteria;p__Proteobacteria;c__Alphaproteobacteria;o__Rhodospirillales;f__UBA3470;g__;s__
PRES17F07_bin.159	77.73	0.93	0	30.292	135	1479	1381	154642	56554	10937.3	1.47653	91.1516	figshare	k__Archaea	d__Archaea;p__Asgardarchaeota;c__Heimdallarchaeia;o__LC-2;f__LC-2;g__GCA-2728275;s__GCA-2728275 sp002728275
PRES17F07_bin.15	75.81	1.8	50	56.6192	331	2457	2307	36228	9249	7403.82	2.45066	89.1862	figshare	k__Bacteria;p__Proteobacteria;c__Gammaproteobacteria	d__Bacteria;p__Proteobacteria;c__Gammaproteobacteria;o__Pseudomonadales;f__Pseudohongiellaceae;g__UBA9145;s__
PRES17F07_bin.160	94.43	0.84	50	44.6555	79	2078	2006	168940	58176	28398.2	2.24346	92.2645	figshare	k__Bacteria;p__Proteobacteria;c__Gammaproteobacteria;o__Alteromonadales;f__Alteromonadaceae	d__Bacteria;p__Proteobacteria;c__Gammaproteobacteria;o__Enterobacterales;f__Alteromonadaceae;g__Glaciecola;s__
PRES17F07_bin.161	76.48	7.49	42.86	53.6421	473	2480	2209	20732	5083	4471.57	2.11505	94.8437	figshare	k__Bacteria;p__Proteobacteria;c__Betaproteobacteria;o__Burkholderiales;f__Comamonadaceae	d__Bacteria;p__Proteobacteria;c__Gammaproteobacteria;o__Burkholderiales;f__Burkholderiaceae;g__Limnohabitans;s__
PRES17F07_bin.162	56.9	0	0	45.8227	171	1274	1127	32738	7962	6741.85	1.15286	93.2675	figshare	k__Bacteria;p__Proteobacteria;c__Betaproteobacteria;o__Methylophilales;f__Methylophilaceae	d__Bacteria;p__Proteobacteria;c__Gammaproteobacteria;o__Burkholderiales;f__Methylophilaceae;g__Methylopumilus_A;s__
PRES17F07_bin.163	59.83	1.85	100	53.9403	120	1162	1063	53839	10976	9007.32	1.08088	94.5914	figshare	k__Bacteria;p__Proteobacteria;c__Betaproteobacteria;o__Burkholderiales	d__Bacteria;p__Proteobacteria;c__Gammaproteobacteria;o__Burkholderiales;f__Burkholderiaceae;g__UBA2463;s__
PRES17F07_bin.164	53.45	0	0	54.062	335	2026	1786	36796	6979	5891.01	1.97349	91.0254	figshare	k__Bacteria;p__Proteobacteria;c__Gammaproteobacteria	d__Bacteria;p__Proteobacteria;c__Gammaproteobacteria;o__Pseudomonadales;f__Pseudohongiellaceae;g__OM182;s__
PRES17F07_bin.165	50.14	6.9	40	56.6095	242	2108	1956	60014	9915	8719.41	2.1101	92.8786	figshare	k__Bacteria;p__Proteobacteria;c__Gammaproteobacteria;o__Alteromonadales_3;f__Alteromonadaceae	d__Bacteria;p__Proteobacteria;c__Gammaproteobacteria;o__Pseudomonadales;f__Halieaceae;g__Luminiphilus;s__
PRES17F07_bin.166	97.79	1.47	0	34.6447	130	1859	1735	82731	29687	14577.8	1.89511	94.8047	figshare	k__Bacteria;p__Bacteroidetes;c__Flavobacteriia;o__Flavobacteriales	d__Bacteria;p__Bacteroidota;c__Bacteroidia;o__Flavobacteriales;f__Flavobacteriaceae;g__MS024-2A;s__
PRES17F07_bin.167	50.18	6.79	14.81	60.0263	275	2200	2082	24062	7286	6620.66	1.82068	92.5194	figshare	k__Bacteria;p__Cyanobacteria;c__Chroococcales;o__Chroococcales;f__Cyanobium	d__Bacteria;p__Cyanobacteria;c__Cyanobacteriia;o__PCC-6307;f__Cyanobiaceae;g__Synechococcus_C;s__
PRES17F07_bin.168	74.86	4.38	53.33	57.9235	383	2790	2549	35007	7557	6762.15	2.5899	92.4545	figshare	k__Bacteria;p__Proteobacteria;c__Betaproteobacteria;o__Burkholderiales;f__Comamonadaceae	d__Bacteria;p__Proteobacteria;c__Gammaproteobacteria;o__Burkholderiales;f__Burkholderiaceae;g__Rhodoferax;s__
PRES17F07_bin.169	69.18	4.61	59.26	63.8693	615	2583	2268	24917	3860	3557.58	2.18791	91.6131	figshare	k__Bacteria;p__Proteobacteria;c__Alphaproteobacteria;o__Sphingomonadales;f__Sphingomonadaceae_3;g__Sphingobium	d__Bacteria;p__Proteobacteria;c__Alphaproteobacteria;o__Sphingomonadales;f__Sphingomonadaceae;g__Sphingobium;s__Sphingobium xenophagum
PRES17F07_bin.16	79.05	4.1	9.09	48.0626	249	4073	3874	122658	32364	23213.7	5.78021	92.6324	figshare	k__Bacteria;p__Proteobacteria;c__Deltaproteobacteria;o__Myxococcales	d__Bacteria;p__Myxococcota;c__Bradimonadia;o__UBA7976;f__;g__;s__
PRES17F07_bin.170	75.79	6.98	58.62	65.5949	551	4697	4454	76806	11451	8401.83	4.62941	90.4638	figshare	k__Bacteria;p__Proteobacteria;c__Betaproteobacteria;o__Burkholderiales	d__Bacteria;p__Proteobacteria;c__Gammaproteobacteria;o__Pseudomonadales;f__Pseudomonadaceae;g__Pseudomonas_E;s__Pseudomonas_E oleovorans_A
PRES17F07_bin.171	95.45	0.67	0	68.1868	282	2804	2635	69929	17479	11593.9	3.26948	90.3558	figshare	k__Bacteria;p__Planctomycetes;c__Planctomycetia;o__Planctomycetales;f__Planctomycetaceae	d__Bacteria;p__Planctomycetota;c__Phycisphaerae;o__Phycisphaerales;f__SM1A02;g__;s__
PRES17F07_bin.172	58.62	3.45	50	64.7451	124	2640	2578	113173	32098	22293.5	2.76439	89.9973	figshare	k__Bacteria;p__Proteobacteria;c__Gammaproteobacteria;o__Pseudomonadales;f__Pseudomonadaceae;g__Pseudomonas_2;s__Pseudomonas_stutzeri	d__Bacteria;p__Proteobacteria;c__Gammaproteobacteria;o__Pseudomonadales;f__Pseudomonadaceae;g__Pseudomonas_A;s__Pseudomonas_A balearica
PRES17F07_bin.173	93.07	3.02	33.33	59.5169	355	3117	2981	60654	12410	7998.08	2.83932	89.6881	figshare	k__Bacteria;p__Nitrospirae;c__Nitrospira;o__Nitrospirales;f__Nitrospiraceae	d__Bacteria;p__Nitrospirota;c__Nitrospiria;o__Nitrospirales;f__Nitrospiraceae;g__Nitrospira_D;s__
PRES17F07_bin.174	69.22	0.7	0	61.7564	372	1708	1481	14108	4206	3783.36	1.40741	96.0589	figshare	k__Bacteria;p__Proteobacteria;c__Betaproteobacteria;o__Burkholderiales;f__Comamonadaceae	d__Bacteria;p__Proteobacteria;c__Gammaproteobacteria;o__Burkholderiales;f__Burkholderiaceae;g__RS62;s__
PRES17F07_bin.175	58.41	3.31	77.78	56.734	184	1029	903	30273	5157	4728.18	0.869986	95.9878	figshare	k__Bacteria;p__Actinobacteria;c__Actinobacteria;o__Actinomycetales;f__Microbacteriaceae	d__Bacteria;p__Actinobacteriota;c__Actinomycetia;o__Actinomycetales;f__Microbacteriaceae;g__Aquiluna;s__
PRES17F07_bin.176	89.42	2.37	83.33	38.6461	179	1939	1793	85588	18834	12249.2	2.1926	95.0787	figshare	k__Bacteria	d__Bacteria;p__Bacteroidota;c__Kapabacteria;o__Kapabacteriales;f__UBA961;g__UBA961;s__
PRES17F07_bin.177	57.36	4.7	16.67	64.4231	288	2670	2468	32764	10232	9163.25	2.63902	94.354	figshare	k__Bacteria;p__Acidobacteria	d__Bacteria;p__Acidobacteriota;c__Vicinamibacteria;o__Vicinamibacterales;f__UBA2999;g__12-FULL-67-14b;s__
PRES17F07_bin.178	86.31	5.57	42.86	68.2619	189	1841	1732	130495	35427	9988.88	1.8879	95.3548	figshare	k__Bacteria	d__Bacteria;p__Gemmatimonadota;c__Gemmatimonadetes;o__Gemmatimonadales;f__Gemmatimonadaceae;g__Fen-1231;s__
PRES17F07_bin.179	65.5	4.11	91.67	61.4654	584	2099	1893	9978	3158	2911.3	1.7002	95.8108	figshare	k__Bacteria;p__Proteobacteria;c__Betaproteobacteria;o__Burkholderiales;f__Comamonadaceae	d__Bacteria;p__Proteobacteria;c__Gammaproteobacteria;o__Burkholderiales;f__Burkholderiaceae;g__Limnohabitans;s__
PRES17F07_bin.17	87.93	2.42	35.71	67.8154	238	3998	3869	217651	21805	16619.5	3.95544	90.4192	figshare	k__Bacteria;p__Proteobacteria;c__Alphaproteobacteria;o__Rhodobacterales;f__Rhodobacteraceae;g__Citreicella	d__Bacteria;p__Proteobacteria;c__Alphaproteobacteria;o__Rhodobacterales;f__Rhodobacteraceae;g__Salipiger;s__Salipiger profundus
PRES17F07_bin.180	69.49	2.45	66.67	64.114	219	1819	1756	39977	9034	6680.47	1.46302	93.7756	figshare	k__Bacteria;p__Cyanobacteria;c__Chroococcales;o__Chroococcales;f__Cyanobium	d__Bacteria;p__Cyanobacteria;c__Cyanobacteriia;o__PCC-6307;f__Cyanobiaceae;g__Synechococcus_E;s__Synechococcus_E sp000737575
PRES17F07_bin.181	50.86	7.76	20	58.3882	368	1568	1356	27744	6475	3464.51	1.27494	94.1131	figshare	k__Bacteria;p__Proteobacteria;c__Betaproteobacteria;o__Rhodocyclales;f__Rhodocyclaceae	d__Bacteria;p__Proteobacteria;c__Gammaproteobacteria;o__Burkholderiales;f__Rhodocyclaceae;g__Paddy-1;s__
PRES17F07_bin.182	78.01	1.77	33.33	56.0647	3186	7197	6952	12839	2724	2423.93	7.72264	87.3737	figshare	k__Bacteria;p__Planctomycetes;c__Planctomycetia;o__Planctomycetales;f__Planctomycetaceae	d__Bacteria;p__Planctomycetota;c__Phycisphaerae;o__Phycisphaerales;f__Phycisphaeraceae;g__;s__
PRES17F07_bin.183	53.92	4.57	46.15	50.7767	521	2119	1855	27142	5446	3711.25	1.93356	93.3543	figshare	k__Bacteria;p__Verrucomicrobia;c__Opitutae;o__Opitutales	d__Bacteria;p__Verrucomicrobiota;c__Verrucomicrobiae;o__Opitutales;f__MB11C04;g__MB11C04;s__
PRES17F07_bin.184	94.68	0.23	33.33	50.3337	11	2329	2309	430170	272717	215599	2.37159	90.8887	figshare	k__Bacteria;p__Proteobacteria;c__Gammaproteobacteria	d__Bacteria;p__Proteobacteria;c__Gammaproteobacteria;o__Pseudomonadales;f__Pseudohongiellaceae;g__UBA5109;s__
PRES17F07_bin.185	79.31	2.21	72.73	57.6128	230	1949	1778	28857	9159	7666.23	1.76323	91.8321	figshare	k__Bacteria;p__Proteobacteria;c__Alphaproteobacteria;o__Sphingomonadales;f__Erythrobacteraceae	d__Bacteria;p__Proteobacteria;c__Alphaproteobacteria;o__Sphingomonadales;f__Sphingomonadaceae;g__Altererythrobacter;s__Altererythrobacter sp003149575
PRES17F07_bin.186	63.77	1.1	25	50.7472	631	1927	1409	8431	2580	2328.3	1.46916	94.4135	figshare	k__Bacteria;p__Proteobacteria;c__Alphaproteobacteria;o__Rhizobiales	d__Bacteria;p__Proteobacteria;c__Alphaproteobacteria;o__Rhizobiales;f__Anderseniellaceae;g__;s__
PRES17F07_bin.187	56.35	2.59	50	59.2065	1373	3899	3117	11346	2275	2077.25	2.85207	91.7109	figshare	k__Bacteria;p__Proteobacteria;c__Gammaproteobacteria;o__Pseudomonadales;f__Pseudomonadaceae	d__Bacteria;p__Proteobacteria;c__Gammaproteobacteria;o__Pseudomonadales;f__Pseudomonadaceae;g__Pseudomonas_L;s__Pseudomonas_L hussainii
PRES17F07_bin.188	69.52	1.63	22.22	48.3293	683	2117	1554	11413	2947	2496.5	1.70511	87.0594	figshare	k__Bacteria;p__Proteobacteria;c__Alphaproteobacteria;o__Rhizobiales;f__Methylocystaceae;g__Methylocystis	d__Bacteria;p__Proteobacteria;c__Alphaproteobacteria;o__Rhizobiales;f__Beijerinckiaceae;g__Methylocystis;s__Methylocystis sp002412985
PRES17F07_bin.189	70.88	7.79	11.11	47.6423	417	1903	1530	27362	7497	3704.35	1.54472	93.1394	figshare	k__Bacteria;p__Proteobacteria;c__Betaproteobacteria;o__Burkholderiales;f__Burkholderiaceae	d__Bacteria;p__Proteobacteria;c__Gammaproteobacteria;o__Burkholderiales;f__Burkholderiaceae;g__Polynucleobacter;s__
PRES17F07_bin.18	61.77	3.09	100	57.2752	139	1194	1111	28978	8430	7743.49	1.07635	95.8303	figshare	k__Bacteria;p__Proteobacteria;c__Betaproteobacteria;o__Burkholderiales	d__Bacteria;p__Proteobacteria;c__Gammaproteobacteria;o__Burkholderiales;f__Burkholderiaceae;g__UBA954;s__
PRES17F07_bin.190	55.65	1.96	0	48.52	1284	3255	2443	10151	2462	2131.27	2.73656	93.3272	figshare	k__Bacteria;p__Planctomycetes;c__Planctomycetia;o__Planctomycetales;f__Planctomycetaceae	d__Bacteria;p__Planctomycetota;c__Planctomycetes;o__Gemmatales;f__Gemmataceae;g__;s__
PRES17F07_bin.191	58.62	0	0	39.6593	345	1253	986	16211	3826	3112.2	1.07371	93.0922	figshare	k__Bacteria	d__Bacteria;p__Margulisbacteria;c__Marinamargulisbacteria;o__UBA6595;f__;g__;s__
PRES17F07_bin.19	79.86	3.46	0	51.1365	112	3915	3834	222246	74710	49621.7	5.55762	92.7019	figshare	k__Bacteria;p__Proteobacteria;c__Deltaproteobacteria;o__Myxococcales	d__Bacteria;p__Myxococcota;c__Bradimonadia;o__UBA7976;f__UBA1532;g__;s__
PRES17F07_bin.1	99.57	1.31	0	64.0321	34	3355	3331	301974	143056	101720	3.45849	90.613	figshare	k__Bacteria;p__Proteobacteria;c__Alphaproteobacteria;o__Sphingomonadales;f__Sphingomonadaceae_3;g__Sphingobium	d__Bacteria;p__Proteobacteria;c__Alphaproteobacteria;o__Sphingomonadales;f__Sphingomonadaceae;g__Sphingobium;s__
PRES17F07_bin.20	92.42	0.8	100	64.44	120	2320	2240	77892	25700	19340.3	2.32084	92.1907	figshare	k__Bacteria;p__Proteobacteria;c__Alphaproteobacteria;o__Rhodospirillales;f__Rhodospirillaceae	d__Bacteria;p__Proteobacteria;c__Alphaproteobacteria;o__SMXQ01;f__SMXQ01;g__;s__
PRES17F07_bin.21	94.18	1.69	100	57.3897	385	4650	4450	80879	22735	15832	6.09533	86.9003	figshare	k__Bacteria;p__Planctomycetes;c__Planctomycetia;o__Planctomycetales;f__Planctomycetaceae;g__Planctomyces	d__Bacteria;p__Planctomycetota;c__Planctomycetes;o__Planctomycetales;f__Planctomycetaceae;g__SXXK01;s__
PRES17F07_bin.22	61.53	3.16	50	56.6409	319	1624	1472	28856	4900	4449.01	1.41923	94.7333	figshare	k__Bacteria;p__Proteobacteria;c__Betaproteobacteria;o__Burkholderiales;f__Comamonadaceae	d__Bacteria;p__Proteobacteria;c__Gammaproteobacteria;o__Burkholderiales;f__Burkholderiaceae;g__RS62;s__
PRES17F07_bin.23	74.45	0	0	57.4032	391	2039	1782	26117	5035	4464.74	1.74571	95.481	figshare	k__Bacteria;p__Actinobacteria;c__Actinobacteria	d__Bacteria;p__Actinobacteriota;c__Acidimicrobiia;o__Acidimicrobiales;f__Ilumatobacteraceae;g__Casp-actino5;s__
PRES17F07_bin.24	62.34	1.1	0	70.9079	660	3560	3266	37763	8631	6453.58	4.25936	92.1187	figshare	k__Bacteria;p__Proteobacteria;c__Alphaproteobacteria;o__Rickettsiales	d__Bacteria;p__Myxococcota;c__UBA9042;o__UBA9042;f__UBA9042;g__SXNM01;s__
PRES17F07_bin.25	52.93	4.31	0	41.6573	305	1495	1207	40617	7459	4533.08	1.38259	95.2571	figshare	k__Bacteria;p__Bacteroidetes;c__Sphingobacteriia;o__Sphingobacteriales;f__Chitinophagaceae	d__Bacteria;p__Bacteroidota;c__Bacteroidia;o__Chitinophagales;f__Chitinophagaceae;g__JJ008;s__
PRES17F07_bin.26	92.74	1.88	100	49.3167	329	2096	1785	26889	7301	5803.14	1.90923	92.9761	figshare	k__Bacteria;p__Proteobacteria;c__Alphaproteobacteria;o__Rhodospirillales;f__Rhodospirillaceae	d__Bacteria;p__Proteobacteria;c__Alphaproteobacteria;o__Puniceispirillales;f__UBA1172;g__UBA12202;s__
PRES17F07_bin.27	70.82	7.69	90	66.7223	500	2419	2171	79525	4504	4056.46	2.02823	95.4562	figshare	k__Bacteria;p__Actinobacteria;c__Actinobacteria	d__Bacteria;p__Actinobacteriota;c__Acidimicrobiia;o__Acidimicrobiales;f__Ilumatobacteraceae;g__Casp-actino5;s__
PRES17F07_bin.28	59.19	7.72	18.18	28.935	93	972	883	32604	10640	9777.96	0.90935	96.665	figshare	k__Bacteria;p__Bacteroidetes;c__Flavobacteriia;o__Flavobacteriales	d__Bacteria;p__Bacteroidota;c__Bacteroidia;o__Flavobacteriales;f__Flavobacteriaceae;g__MED-G11;s__
PRES17F07_bin.29	95.16	2.47	40	52.9562	333	4259	4017	71042	21155	14321.3	4.769	93.6667	figshare	k__Bacteria;p__Proteobacteria;c__Deltaproteobacteria;o__Myxococcales	d__Bacteria;p__Myxococcota;c__XYA12-FULL-58-9;o__XYA12-FULL-58-9;f__XYA12-FULL-58-9;g__;s__
PRES17F07_bin.2	82.43	0.9	66.67	34.3328	219	2431	2233	53396	16974	11489.8	2.51626	94.9645	figshare	k__Bacteria;p__Bacteroidetes;c__Flavobacteriia;o__Flavobacteriales;f__Cryomorphaceae	d__Bacteria;p__Bacteroidota;c__Bacteroidia;o__Flavobacteriales;f__Crocinitomicaceae;g__UBA952;s__
PRES17F07_bin.30	55.58	8.19	25	50.4995	210	986	788	11729	4142	3956.91	0.830952	95.1824	figshare	k__Bacteria;p__Actinobacteria;c__Actinobacteria;o__Actinomycetales;f__Streptomycetaceae	d__Bacteria;p__Actinobacteriota;c__Actinomycetia;o__Nanopelagicales;f__Nanopelagicaceae;g__MAG-120802;s__MAG-120802 sp005787575
PRES17F07_bin.31	92.37	3.3	0	65.0218	149	2991	2896	119692	42399	21961.7	3.2723	93.9206	figshare	k__Bacteria	d__Bacteria;p__Gemmatimonadota;c__Gemmatimonadetes;o__SG8-23;f__UBA6960;g__UBA2589;s__
PRES17F07_bin.32	59.48	1.72	0	58.8034	377	1492	1347	10629	3625	3304.78	1.2459	91.4722	figshare	k__Bacteria;p__Proteobacteria;c__Alphaproteobacteria;o__Rhodospirillales;f__Rhodospirillaceae	d__Bacteria;p__Proteobacteria;c__Alphaproteobacteria;o__Puniceispirillales;f__Puniceispirillaceae;g__Puniceispirillum;s__
PRES17F07_bin.33	94.51	4.4	40	68.8847	114	2759	2680	142098	48776	26616.5	3.03428	92.987	figshare	k__Bacteria	d__Bacteria;p__Gemmatimonadota;c__Gemmatimonadetes;o__SG8-23;f__UBA6960;g__;s__
PRES17F07_bin.34	85.01	0	0	42.4065	209	3019	2828	101228	22092	15800.5	3.30231	86.6322	figshare	k__Bacteria;p__Proteobacteria	d__Bacteria;p__Bdellovibrionota;c__Oligoflexia;o__Oligoflexales;f__Oligoflexaceae;g__;s__
PRES17F07_bin.35	82.85	0.84	0	42.1379	763	4649	4203	45494	9175	6714.9	5.12347	91.2794	figshare	k__Bacteria;p__Proteobacteria	d__Bacteria;p__Myxococcota;c__UBA796;o__UBA796;f__UBA796;g__;s__
PRES17F07_bin.36	92.95	1.94	44.44	63.345	261	3255	3248	126676	31191	12855.9	3.35539	91.8177	figshare	k__Bacteria;p__Proteobacteria;c__Betaproteobacteria;o__Burkholderiales;f__Comamonadaceae	d__Bacteria;p__Proteobacteria;c__Gammaproteobacteria;o__Burkholderiales;f__Burkholderiaceae;g__RS62;s__
PRES17F07_bin.37	65.75	1.58	80	42.0351	129	1130	1003	35714	10987	8797.74	1.13491	96.0366	figshare	k__Bacteria;p__Bacteroidetes;c__Sphingobacteriia;o__Sphingobacteriales;f__Chitinophagaceae	d__Bacteria;p__Bacteroidota;c__Bacteroidia;o__Chitinophagales;f__Chitinophagaceae;g__JJ008;s__
PRES17F07_bin.38	69.61	0.85	0	46.5273	52	855	797	139311	26605	16480	0.856959	94.4512	figshare	k__Bacteria;p__Acidobacteria	d__Bacteria;p__Acidobacteriota;c__Holophagae;o__Holophagales;f__Holophagaceae;g__UBA12189;s__UBA12189 sp003530835
PRES17F07_bin.39	96.09	2.54	44.44	61.4904	429	3799	3506	68022	11773	8010.12	3.43634	91.4082	figshare	k__Bacteria;p__Proteobacteria;c__Alphaproteobacteria;o__Rhodospirillales;f__Rhodospirillaceae	d__Bacteria;p__Proteobacteria;c__Alphaproteobacteria;o__Defluviicoccales;f__Defluviicoccaceae;g__UBA830;s__
PRES17F07_bin.3	59.93	2.3	0	47.0084	597	2555	2149	26632	5479	3702.41	2.21034	90.6156	figshare	k__Bacteria	d__Bacteria;p__SAR324;c__SAR324;o__SAR324;f__NAC60-12;g__UBA1014;s__UBA1014 sp001469005
PRES17F07_bin.40	51.42	1.3	100	49.1279	188	1498	1339	32020	9582	7541.6	1.41782	92.7542	figshare	k__Bacteria;p__Proteobacteria;c__Alphaproteobacteria;o__Rhodospirillales;f__Rhodospirillaceae	d__Bacteria;p__Proteobacteria;c__Alphaproteobacteria;o__Bin95;f__Bin95;g__;s__
PRES17F07_bin.41	85.87	5.91	83.33	68.4115	606	4267	3949	34254	9281	6752.04	4.09174	93.5221	figshare	k__Bacteria;p__Proteobacteria;c__Alphaproteobacteria	d__Bacteria;p__Proteobacteria;c__Alphaproteobacteria;o__SP197;f__SP197;g__;s__
PRES17F07_bin.42	70.07	8.74	4.35	56.1388	886	4618	4044	30402	5321	4803.61	4.256	91.8301	figshare	k__Bacteria;p__Proteobacteria;c__Gammaproteobacteria	d__Bacteria;p__Proteobacteria;c__Gammaproteobacteria;o__HK1;f__HK1;g__;s__
PRES17F07_bin.43	51.72	0	0	46.4765	160	798	649	16039	4284	4165.74	0.666519	95.8928	figshare	k__Bacteria;p__Actinobacteria;c__Actinobacteria;o__Actinomycetales	d__Bacteria;p__Actinobacteriota;c__Actinomycetia;o__Nanopelagicales;f__Nanopelagicaceae;g__UBA7398;s__
PRES17F07_bin.44	95.95	3.3	0	63.7085	195	3418	3344	195847	44239	19133.4	3.73101	93.3426	figshare	k__Bacteria	d__Bacteria;p__Gemmatimonadota;c__Gemmatimonadetes;o__SG8-23;f__UBA6960;g__UBA2589;s__
PRES17F07_bin.45	88.48	7.16	44.19	63.1023	337	2369	2202	25782	8076	6361.2	2.14372	91.9201	figshare	k__Bacteria;p__Proteobacteria;c__Alphaproteobacteria;o__Sphingomonadales;f__Sphingomonadaceae;g__Novosphingobium	d__Bacteria;p__Proteobacteria;c__Alphaproteobacteria;o__Sphingomonadales;f__Sphingomonadaceae;g__Novosphingobium;s__
PRES17F07_bin.46	88.04	2.94	88.89	65.7635	373	2526	2377	43471	8600	6257.83	2.33417	94.7335	figshare	k__Bacteria;p__Actinobacteria;c__Actinobacteria;o__Actinomycetales;f__Streptomycetaceae	d__Bacteria;p__Actinobacteriota;c__Actinomycetia;o__Nanopelagicales;f__S36-B12;g__Mxb001;s__
PRES17F07_bin.47	50.05	2.67	20	59.3679	329	1305	1260	22613	3921	3664.88	1.20574	95.4074	figshare	k__Archaea;p__Euryarchaeota	d__Archaea;p__Thermoplasmatota;c__Poseidoniia;o__Poseidoniales;f__Poseidoniaceae;g__Poseidonia;s__
PRES17F07_bin.48	98.53	0.93	0	67.0338	26	3705	3682	749502	284603	159452	4.14576	92.1313	figshare	k__Bacteria;p__Proteobacteria;c__Betaproteobacteria;o__Burkholderiales;f__Rubrivivax	d__Bacteria;p__Proteobacteria;c__Gammaproteobacteria;o__Burkholderiales;f__Burkholderiaceae;g__Aquabacterium;s__
PRES17F07_bin.49	59.31	2.59	0	63.9713	518	2866	2583	47915	10671	4990.62	2.58514	94.4256	figshare	k__Bacteria;p__Proteobacteria;c__Gammaproteobacteria	d__Bacteria;p__Proteobacteria;c__Gammaproteobacteria;o__Pseudomonadales;f__HTCC2089;g__;s__
PRES17F07_bin.4	93.13	4.98	0	55.9986	656	4067	4090	68048	15587	7675.73	5.03528	92.3712	figshare	k__Bacteria;p__Verrucomicrobia;c__Opitutae;o__Opitutales	d__Bacteria;p__Verrucomicrobiota;c__Verrucomicrobiae;o__Opitutales;f__;g__;s__
PRES17F07_bin.50	71.53	2.7	100	53.3242	505	2031	1764	13099	3672	3392.4	1.71316	93.8229	figshare	k__Bacteria;p__Proteobacteria;c__Alphaproteobacteria;o__Rhodospirillales;f__Rhodospirillaceae	d__Bacteria;p__Proteobacteria;c__Alphaproteobacteria;o__Puniceispirillales;f__UBA1172;g__UBA1172;s__
PRES17F07_bin.51	93.15	3.09	7.69	54.6171	65	3503	3436	321793	87407	52630	3.42095	94.3088	figshare	k__Bacteria;p__Proteobacteria;c__Gammaproteobacteria	d__Bacteria;p__Proteobacteria;c__Gammaproteobacteria;o__Pseudomonadales;f__HTCC2089;g__UBA9659;s__
PRES17F07_bin.52	62.85	0	0	62.0858	22	1240	1218	231185	84676	55708.3	1.22558	91.3136	figshare	k__Bacteria;p__Proteobacteria;c__Alphaproteobacteria;o__Sphingomonadales;f__Erythrobacteraceae	d__Bacteria;p__Proteobacteria;c__Alphaproteobacteria;o__Sphingomonadales;f__Sphingomonadaceae;g__Altererythrobacter;s__
PRES17F07_bin.53	60.34	0	0	55.7144	182	1366	1251	89656	24502	6853.97	1.24742	93.8779	figshare	k__Bacteria;p__Proteobacteria;c__Betaproteobacteria;o__Rhodocyclales;f__Rhodocyclaceae	d__Bacteria;p__Proteobacteria;c__Gammaproteobacteria;o__Burkholderiales;f__Rhodocyclaceae;g__;s__
PRES17F07_bin.54	88.47	8.03	55.56	65.8351	644	3310	2978	29093	5373	4521.95	2.91213	92.0457	figshare	k__Bacteria;p__Proteobacteria;c__Alphaproteobacteria;o__Sphingomonadales	d__Bacteria;p__Proteobacteria;c__Alphaproteobacteria;o__Sphingomonadales;f__Sphingomonadaceae;g__Sphingopyxis;s__Sphingopyxis terrae
PRES17F07_bin.55	83.22	2.37	0	55.1102	1268	5495	4857	26877	5615	4704.29	5.96503	87.5684	figshare	k__Bacteria;p__Planctomycetes;c__Planctomycetia;o__Planctomycetales;f__Planctomycetaceae	d__Bacteria;p__Planctomycetota;c__Planctomycetes;o__Planctomycetales;f__Planctomycetaceae;g__;s__
PRES17F07_bin.56	87.72	7.7	88.89	62.0919	797	3269	3094	23887	5045	4175.58	3.32794	91.1232	figshare	k__Bacteria;p__Planctomycetes;c__Planctomycetia;o__Planctomycetales;f__Planctomycetaceae	d__Bacteria;p__Planctomycetota;c__Planctomycetes;o__Pirellulales;f__UBA1268;g__;s__
PRES17F07_bin.57	68.87	3.48	27.78	63.029	429	2573	2342	29781	6045	5200.34	2.23095	92.4098	figshare	k__Bacteria;p__Proteobacteria;c__Alphaproteobacteria;o__Rhodobacterales;f__Rhodobacteraceae	d__Bacteria;p__Proteobacteria;c__Alphaproteobacteria;o__Rhodobacterales;f__Rhodobacteraceae;g__Donghicola;s__
PRES17F07_bin.58	85.09	2.14	0	43.0523	209	3020	2840	68495	23003	17249.3	3.6051	94.4908	figshare	k__Bacteria	d__Bacteria;p__UBP17;c__UBA6191;o__UBA6191;f__;g__;s__
PRES17F07_bin.59	75.08	1.62	75	53.1787	424	2459	2315	38624	7182	6323.62	2.68122	93.851	figshare	k__Bacteria;p__Verrucomicrobia;c__Verrucomicrobiae;o__Verrucomicrobiales	d__Bacteria;p__Verrucomicrobiota;c__Verrucomicrobiae;o__Pedosphaerales;f__AAA164-E04;g__UBA7971;s__
PRES17F07_bin.5	89.55	0.53	33.33	43.6474	105	2075	1915	95181	22810	17471.5	1.83451	89.705	figshare	k__Bacteria;p__Proteobacteria;c__Gammaproteobacteria	d__Bacteria;p__Proteobacteria;c__Gammaproteobacteria;o__UBA4575;f__UBA4575;g__UBA1858;s__
PRES17F07_bin.60	52.76	7.84	0	34.9726	422	2899	2504	33926	7571	6578.36	2.77607	94.1717	figshare	k__Bacteria;p__Bacteroidetes;c__Flavobacteriia;o__Flavobacteriales;f__Cryomorphaceae	d__Bacteria;p__Bacteroidota;c__Bacteroidia;o__Flavobacteriales;f__Crocinitomicaceae;g__UBA952;s__
PRES17F07_bin.61	100	2.7	40	62.3613	175	5118	5013	287633	57730	37602.2	6.58039	88.8807	figshare	k__Bacteria;p__Verrucomicrobia;c__Verrucomicrobiae;o__Verrucomicrobiales	d__Bacteria;p__Verrucomicrobiota;c__Verrucomicrobiae;o__Pedosphaerales;f__GCA-2715965;g__;s__
PRES17F07_bin.62	53.92	1.72	100	44.2251	180	827	678	19732	4306	3862.53	0.695256	95.7142	figshare	k__Bacteria;p__Actinobacteria;c__Actinobacteria;o__Actinomycetales;f__Streptomycetaceae	d__Bacteria;p__Actinobacteriota;c__Actinomycetia;o__Nanopelagicales;f__Nanopelagicaceae;g__MAG-120802;s__MAG-120802 sp003569145
PRES17F07_bin.63	84.53	3.2	75	48.3962	103	1600	1506	153631	27474	17943.5	1.84818	94.8869	figshare	k__Archaea;p__Euryarchaeota	d__Archaea;p__Thermoplasmatota;c__Poseidoniia;o__Poseidoniales;f__Poseidoniaceae;g__Poseidonia;s__
PRES17F07_bin.64	84.64	2.87	70	57.2617	304	1870	1756	36264	7813	6301.11	1.91554	95.4346	figshare	k__Bacteria;p__Bacteroidetes;c__Flavobacteriia;o__Flavobacteriales	d__Bacteria;p__Bacteroidota;c__Bacteroidia;o__Flavobacteriales;f__UA16;g__UBA11663;s__
PRES17F07_bin.65	77.9	2.59	100	45.3204	164	1097	931	39909	6665	5933.6	0.973111	96.1635	figshare	k__Bacteria;p__Actinobacteria;c__Actinobacteria;o__Actinomycetales;f__Streptomycetaceae	d__Bacteria;p__Actinobacteriota;c__Actinomycetia;o__Nanopelagicales;f__Nanopelagicaceae;g__MAG-120802;s__
PRES17F07_bin.66	83.38	5.06	61.9	62.12	297	2215	2089	29687	7328	5746.64	1.70675	93.55	figshare	k__Bacteria;p__Cyanobacteria;c__Chroococcales;o__Chroococcales;f__Cyanobium	d__Bacteria;p__Cyanobacteria;c__Cyanobacteriia;o__PCC-6307;f__Cyanobiaceae;g__RCC307;s__RCC307 sp000063525
PRES17F07_bin.67	81.77	5.56	93.75	54.2499	474	2178	1914	16393	4429	4044.92	1.91729	92.2055	figshare	k__Bacteria;p__Proteobacteria;c__Alphaproteobacteria;o__Rhodospirillales;f__Rhodospirillaceae	d__Bacteria;p__Proteobacteria;c__Alphaproteobacteria;o__Puniceispirillales;f__Puniceispirillaceae;g__MED-G116;s__
PRES17F07_bin.68	72.11	3.88	38.46	59.3222	768	2188	1787	9476	2187	2071.97	1.59127	92.349	figshare	k__Bacteria;p__Proteobacteria;c__Alphaproteobacteria;o__Rhodospirillales;f__Rhodospirillaceae	d__Bacteria;p__Proteobacteria;c__Alphaproteobacteria;o__Puniceispirillales;f__Puniceispirillaceae;g__;s__
PRES17F07_bin.69	54.43	4.28	70.59	47.5875	666	1811	1250	8419	2150	2050.39	1.36556	93.0025	figshare	k__Bacteria;p__Proteobacteria;c__Alphaproteobacteria;o__Rhodospirillales;f__Rhodospirillaceae	d__Bacteria;p__Proteobacteria;c__Alphaproteobacteria;o__Puniceispirillales;f__UBA1172;g__UBA12202;s__
PRES17F07_bin.6	87.49	2.85	33.33	62.4857	361	2487	2359	42171	8748	6232.79	2.25004	94.7865	figshare	k__Bacteria;p__Actinobacteria;c__Actinobacteria	d__Bacteria;p__Actinobacteriota;c__Acidimicrobiia;o__Acidimicrobiales;f__Ilumatobacteraceae;g__Casp-actino5;s__
PRES17F07_bin.70	68.13	2.35	88.24	51.875	568	2405	1912	17844	4077	3618.01	2.05503	90.861	figshare	k__Bacteria;p__Proteobacteria;c__Alphaproteobacteria;o__Rhodobacterales;f__Rhodobacteraceae	d__Bacteria;p__Proteobacteria;c__Alphaproteobacteria;o__Rhodobacterales;f__Rhodobacteraceae;g__LFER01;s__
PRES17F07_bin.71	90.06	0.43	100	61.3268	181	3024	2938	98856	26431	17318	3.13455	91.025	figshare	k__Bacteria;p__Proteobacteria;c__Gammaproteobacteria;o__Pseudomonadales	d__Bacteria;p__Proteobacteria;c__Gammaproteobacteria;o__Pseudomonadales;f__Pseudomonadaceae;g__Pseudomonas_D;s__Pseudomonas_D aestusnigri
PRES17F07_bin.72	92.76	2.45	100	38.6728	433	3011	2665	34581	7911	6598.04	2.85695	88.69	figshare	k__Bacteria;p__Proteobacteria;c__Gammaproteobacteria;o__Pseudomonadales;f__Moraxellaceae;g__Acinetobacter;s__Acinetobacter_junii	d__Bacteria;p__Proteobacteria;c__Gammaproteobacteria;o__Pseudomonadales;f__Moraxellaceae;g__Acinetobacter;s__Acinetobacter junii
PRES17F07_bin.73	59.81	0.86	0	60.5884	154	1637	1566	78178	13665	8792.82	1.3541	91.2776	figshare	k__Bacteria;p__Cyanobacteria;c__Chroococcales;o__Chroococcales;f__Cyanobium	d__Bacteria;p__Cyanobacteria;c__Cyanobacteriia;o__PCC-6307;f__Cyanobiaceae;g__Synechococcus_C;s__
PRES17F07_bin.74	92.23	4.28	25	51.0907	627	4955	4574	51861	12031	9043.63	5.67035	91.4355	figshare	k__Bacteria;p__Verrucomicrobia;c__Verrucomicrobiae;o__Verrucomicrobiales	d__Bacteria;p__Verrucomicrobiota;c__Verrucomicrobiae;o__Pedosphaerales;f__AAA164-E04;g__AAA164-E04;s__
PRES17F07_bin.75	82	5.64	60	63.2785	367	3436	3262	115119	10949	9022.47	3.31125	91.4592	figshare	k__Bacteria;p__Proteobacteria;c__Alphaproteobacteria;o__Sphingomonadales;f__Sphingomonadaceae_3;g__Sphingobium	d__Bacteria;p__Proteobacteria;c__Alphaproteobacteria;o__Sphingomonadales;f__Sphingomonadaceae;g__Sphingobium;s__Sphingobium abikonense
PRES17F07_bin.76	88.13	2.19	45.45	59.9407	487	4104	3884	77430	11446	8365.75	4.07412	88.0052	figshare	k__Bacteria;p__Proteobacteria;c__Alphaproteobacteria;o__Rhizobiales	d__Bacteria;p__Proteobacteria;c__Alphaproteobacteria;o__Rhizobiales;f__Beijerinckiaceae;g__28-YEA-48;s__
PRES17F07_bin.77	79.39	0.66	100	37.6218	96	1507	1419	86303	23731	15830.3	1.51971	92.0407	figshare	k__Bacteria;p__Proteobacteria;c__Alphaproteobacteria;o__Rhodospirillales;f__Rhodospirillaceae	d__Bacteria;p__Proteobacteria;c__Alphaproteobacteria;o__Puniceispirillales;f__Puniceispirillaceae;g__UBA5951;s__
PRES17F07_bin.78	57.24	6.9	50	56.7739	385	1588	1350	18881	5134	3312.82	1.27544	94.9614	figshare	k__Bacteria;p__Proteobacteria;c__Betaproteobacteria;o__Burkholderiales	d__Bacteria;p__Proteobacteria;c__Gammaproteobacteria;o__Burkholderiales;f__Burkholderiaceae;g__UBA954;s__
PRES17F07_bin.79	96.82	1.09	33.33	67.7192	172	3724	3619	96629	32195	21683.7	3.7296	89.4676	figshare	k__Bacteria;p__Proteobacteria;c__Alphaproteobacteria;o__Rhodospirillales;f__Rhodospirillaceae	d__Bacteria;p__Proteobacteria;c__Alphaproteobacteria;o__UBA6615;f__UBA6615;g__;s__
PRES17F07_bin.7	75	8.18	24.07	43.0234	224	1438	1256	23591	7205	5632.48	1.26168	94.0045	figshare	k__Bacteria;p__Proteobacteria;c__Betaproteobacteria;o__Burkholderiales;f__Burkholderiaceae	d__Bacteria;p__Proteobacteria;c__Gammaproteobacteria;o__Burkholderiales;f__Burkholderiaceae;g__Polynucleobacter;s__
PRES17F07_bin.80	85.2	0.18	66.67	41.1567	450	2337	2038	34719	8168	5430.41	2.44368	94.838	figshare	k__Archaea;p__Euryarchaeota	d__Archaea;p__Thermoplasmatota;c__Poseidoniia;o__Poseidoniales;f__Poseidoniaceae;g__MGIIa-K1;s__
PRES17F07_bin.81	92.99	0.37	100	37.3083	73	1709	1634	107987	41668	24252.3	1.77042	94.1891	figshare	k__Bacteria;p__Bacteroidetes;c__Flavobacteriia;o__Flavobacteriales	d__Bacteria;p__Bacteroidota;c__Bacteroidia;o__Flavobacteriales;f__Flavobacteriaceae;g__MS024-2A;s__
PRES17F07_bin.82	92.07	1.27	35.29	47.9491	267	4079	3851	187759	23386	16537.3	4.41546	90.505	figshare	k__Bacteria;p__Proteobacteria;c__Gammaproteobacteria;o__Alteromonadales;f__Alteromonadaceae	d__Bacteria;p__Proteobacteria;c__Gammaproteobacteria;o__Enterobacterales;f__Alteromonadaceae;g__Marisediminitalea;s__Marisediminitalea mangrovi
PRES17F07_bin.83	72.8	7.58	33.33	56.3761	373	1963	1739	34244	8643	5415	2.0198	94.7089	figshare	k__Bacteria;p__Bacteroidetes;c__Bacteroidetes_Order_II._Incertae_sedis;o__Bacteroidetes_Order_II._Incertae_sedis;f__Rhodothermaceae;g__Rhodothermus	d__Bacteria;p__Bacteroidota;c__Rhodothermia;o__Rhodothermales;f__;g__;s__
PRES17F07_bin.84	66.93	3.3	0	57.992	534	3963	3643	51447	9623	7738.47	4.13234	94.1655	figshare	k__Bacteria	d__Bacteria;p__Latescibacterota;c__UBA2968;o__UBA8231;f__GCA-002724215;g__;s__
PRES17F07_bin.85	58.29	0.71	75	50.3939	335	1965	1699	24508	6205	5364.36	1.79706	92.1557	figshare	k__Bacteria;p__Proteobacteria;c__Alphaproteobacteria;o__Rhodobacterales;f__Rhodobacteraceae	d__Bacteria;p__Proteobacteria;c__Alphaproteobacteria;o__Rhodobacterales;f__Rhodobacteraceae;g__LFER01;s__LFER01 sp001510135
PRES17F07_bin.86	80.09	0.77	14.29	58.2809	238	2339	2261	55244	12497	10082.1	2.39955	91.4293	figshare	k__Bacteria;p__Proteobacteria;c__Gammaproteobacteria	d__Bacteria;p__Proteobacteria;c__Gammaproteobacteria;o__Pseudomonadales;f__Pseudohongiellaceae;g__UBA5078;s__
PRES17F07_bin.87	81.3	2.61	57.14	65.9272	183	3147	3049	78042	24015	16557.6	3.03003	92.9423	figshare	k__Bacteria;p__Proteobacteria;c__Alphaproteobacteria	d__Bacteria;p__Proteobacteria;c__Alphaproteobacteria;o__UBA2966;f__;g__;s__
PRES17F07_bin.88	79.17	6.4	32	56.5045	638	2635	2136	24108	5879	3352.13	2.13866	90.652	figshare	k__Bacteria;p__Actinobacteria;c__Actinobacteria	d__Bacteria;p__Actinobacteriota;c__Acidimicrobiia;o__Acidimicrobiales;f__Ilumatobacteraceae;g__Casp-actino5;s__
PRES17F07_bin.89	74.88	5.08	36.36	58.6914	489	2480	2350	23371	5850	5124.94	2.5061	92.0454	figshare	k__Bacteria;p__Bacteroidetes;c__Bacteroidetes_Order_II._Incertae_sedis;o__Bacteroidetes_Order_II._Incertae_sedis;f__Rhodothermaceae;g__Rhodothermus	d__Bacteria;p__Bacteroidota;c__Rhodothermia;o__Rhodothermales;f__UBA10348;g__UBA10348;s__
PRES17F07_bin.8	96.31	1.13	28.57	60.6889	128	2698	2636	148465	31314	20946.2	2.68112	91.3964	figshare	k__Bacteria;p__Proteobacteria;c__Alphaproteobacteria;o__Rhodobacterales;f__Rhodobacteraceae	d__Bacteria;p__Proteobacteria;c__Alphaproteobacteria;o__Rhodobacterales;f__Rhodobacteraceae;g__Lentibacter;s__
PRES17F07_bin.90	96.77	1.09	100	35.5823	147	2781	2636	128598	38620	20306.7	2.98508	94.4052	figshare	k__Bacteria;p__Bacteroidetes;c__Flavobacteriia;o__Flavobacteriales	d__Bacteria;p__Bacteroidota;c__Bacteroidia;o__Flavobacteriales;f__Salibacteraceae;g__;s__
PRES17F07_bin.91	55.33	0	0	61.9219	630	3549	3222	69546	5908	5205.97	3.27976	91.9202	figshare	k__Bacteria;p__Proteobacteria;c__Gammaproteobacteria	d__Bacteria;p__Proteobacteria;c__Gammaproteobacteria;o__Ga0077536;f__Ga0077536;g__;s__
PRES17F07_bin.92	51.72	0	0	55.598	24	1423	1397	406120	81020	63143	1.51543	89.7664	figshare	k__Bacteria;p__Proteobacteria;c__Gammaproteobacteria	d__Bacteria;p__Proteobacteria;c__Gammaproteobacteria;o__Pseudomonadales;f__Pseudohongiellaceae;g__;s__
PRES17F07_bin.93	58.97	1.15	100	61.1106	733	2688	2451	23893	4123	3611.83	2.64747	91.3348	figshare	k__Bacteria;p__Planctomycetes;c__Planctomycetia;o__Planctomycetales;f__Planctomycetaceae	d__Bacteria;p__Planctomycetota;c__Planctomycetes;o__Pirellulales;f__UBA1268;g__;s__
PRES17F07_bin.94	87.08	3.02	42.86	67.0052	737	5051	4665	57507	8398	6182.02	4.55615	93.8586	figshare	k__Bacteria;p__Proteobacteria;c__Alphaproteobacteria;o__Rhodospirillales;f__Rhodospirillaceae	d__Bacteria;p__Proteobacteria;c__Alphaproteobacteria;o__;f__;g__;s__
PRES17F07_bin.95	97.98	3.65	35.29	59.1407	188	2810	2686	82209	22699	15299.4	2.87629	92.4877	figshare	k__Bacteria;p__Proteobacteria;c__Betaproteobacteria;o__Burkholderiales;f__Comamonadaceae	d__Bacteria;p__Proteobacteria;c__Gammaproteobacteria;o__Burkholderiales;f__Burkholderiaceae;g__Rhodoferax;s__
PRES17F07_bin.96	91.36	7.41	40	67.0113	828	6257	5820	60454	9846	7300.05	6.04444	90.4935	figshare	k__Bacteria;p__Proteobacteria;c__Gammaproteobacteria;o__Pseudomonadales;f__Pseudomonadaceae;g__Pseudomonas;s__Pseudomonas_aeruginosa	d__Bacteria;p__Proteobacteria;c__Gammaproteobacteria;o__Pseudomonadales;f__Pseudomonadaceae;g__Pseudomonas;s__Pseudomonas aeruginosa
PRES17F07_bin.97	90	2.45	66.67	37.7518	110	1714	1610	50695	20426	16443.6	1.8088	96.2876	figshare	k__Bacteria;p__Bacteroidetes;c__Flavobacteriia;o__Flavobacteriales;f__Cryomorphaceae	d__Bacteria;p__Bacteroidota;c__Bacteroidia;o__Flavobacteriales;f__Crocinitomicaceae;g__UBA952;s__
PRES17F07_bin.98	65.29	0	0	34.7582	108	841	760	35168	9799	7433.83	0.802854	94.5688	figshare	k__Bacteria;p__Proteobacteria;c__Gammaproteobacteria;o__Legionellales	d__Bacteria;p__Proteobacteria;c__Gammaproteobacteria;o__UBA7916;f__UBA729;g__;s__
PRES17F07_bin.99	77.9	0.86	0	65.7961	460	3226	2940	76940	20236	6828.25	3.14099	93.0404	figshare	k__Bacteria;p__Proteobacteria;c__Gammaproteobacteria	d__Bacteria;p__Proteobacteria;c__Gammaproteobacteria;o__Ga0077536;f__Ga0077536;g__Ga0077536;s__
PRES17F07_bin.9	58.88	0.57	50	64.21	344	3329	3129	59753	10222	8838.46	3.04043	90.736	figshare	k__Bacteria;p__Proteobacteria;c__Alphaproteobacteria;o__Rhodobacterales;f__Rhodobacteraceae	d__Bacteria;p__Proteobacteria;c__Alphaproteobacteria;o__Rhodobacterales;f__Rhodobacteraceae;g__Nioella;s__
PRES21F02_bin.100	66.02	2.88	93.75	41.221	231	1088	876	16311	4460	3982.71	0.920005	95.4372	figshare	k__Bacteria;p__Bacteroidetes;c__Flavobacteriia;o__Flavobacteriales;f__Flavobacteriaceae	d__Bacteria;p__Bacteroidota;c__Bacteroidia;o__Flavobacteriales;f__Flavobacteriaceae;g__UBA7446;s__
PRES21F02_bin.101	87.25	1.84	14.29	55.7509	347	3198	2972	49931	11222	8514.38	2.95449	92.6948	figshare	k__Bacteria;p__Proteobacteria;c__Alphaproteobacteria;o__Rhodobacterales_2;f__Hyphomonadaceae	d__Bacteria;p__Proteobacteria;c__Alphaproteobacteria;o__Caulobacterales;f__Hyphomonadaceae;g__Henriciella;s__
PRES21F02_bin.102	69.83	0	0	51.106	200	1613	1426	33350	8286	6991.8	1.39836	95.822	figshare	k__Bacteria;p__Proteobacteria;c__Gammaproteobacteria	d__Bacteria;p__Proteobacteria;c__Gammaproteobacteria;o__Pseudomonadales;f__Litoricolaceae;g__Litoricola;s__Litoricola sp002691485
PRES21F02_bin.103	82.62	2.22	66.67	41.6315	180	1560	1400	27015	10149	8321.4	1.49785	95.1061	figshare	k__Bacteria;p__Bacteroidetes;c__Flavobacteriia;o__Flavobacteriales;f__Flavobacteriaceae	d__Bacteria;p__Bacteroidota;c__Bacteroidia;o__Flavobacteriales;f__Flavobacteriaceae;g__UBA11891;s__
PRES21F02_bin.104	69.77	0.78	50	36.5579	46	1065	1021	94923	53172	23067.4	1.0611	94.8934	figshare	k__Bacteria;p__Proteobacteria;c__Gammaproteobacteria;o__Legionellales	d__Bacteria;p__Proteobacteria;c__Gammaproteobacteria;o__UBA7916;f__GCA-002691585;g__;s__
PRES21F02_bin.105	79.06	6.12	3.23	47.1618	567	3057	2648	34708	8226	4856.1	2.75341	90.5389	figshare	k__Bacteria;p__Proteobacteria	d__Bacteria;p__SAR324;c__SAR324;o__SAR324;f__NAC60-12;g__UBA1014;s__UBA1014 sp001469005
PRES21F02_bin.106	81.97	1.72	0	62.1452	477	2684	2513	61475	10086	6131.54	2.92475	91.2098	figshare	k__Bacteria;p__Planctomycetes;c__Planctomycetia;o__Planctomycetales;f__Planctomycetaceae	d__Bacteria;p__Planctomycetota;c__Planctomycetes;o__Pirellulales;f__UBA1268;g__;s__
PRES21F02_bin.107	96.92	0.37	100	62.2629	39	2169	2124	319811	109186	54990.9	2.14465	91.0006	figshare	k__Bacteria;p__Proteobacteria;c__Alphaproteobacteria;o__Sphingomonadales;f__Erythrobacteraceae	d__Bacteria;p__Proteobacteria;c__Alphaproteobacteria;o__Sphingomonadales;f__Sphingomonadaceae;g__Altererythrobacter;s__
PRES21F02_bin.108	52.75	0	0	32.1823	75	718	651	42419	11157	8526.75	0.639506	96.7716	figshare	k__Bacteria	d__Bacteria;p__Marinisomatota;c__Marinisomatia;o__Marinisomatales;f__Marinisomataceae;g__Marinisoma;s__
PRES21F02_bin.109	77.27	1.95	0	59.9195	631	4008	3744	28722	6874	5932.25	3.74325	88.0111	figshare	k__Bacteria;p__Proteobacteria;c__Alphaproteobacteria;o__Rhizobiales	d__Bacteria;p__Proteobacteria;c__Alphaproteobacteria;o__Rhizobiales;f__Beijerinckiaceae;g__28-YEA-48;s__
PRES21F02_bin.10	54.31	0	0	54.1867	189	1512	1406	26017	7689	7602.36	1.43685	92.5787	figshare	k__Bacteria;p__Proteobacteria;c__Gammaproteobacteria;o__Oceanospirillales;f__Oceanospirillaceae	d__Bacteria;p__Proteobacteria;c__Gammaproteobacteria;o__Pseudomonadales;f__Saccharospirillaceae_A;g__Oleibacter;s__
PRES21F02_bin.110	58.82	3.83	0	42.6384	775	2391	1669	14016	2990	2244.68	1.73963	94.2932	figshare	k__Bacteria;p__Spirochaetes;c__Spirochaetia;o__Spirochaetales	d__Bacteria;p__Spirochaetota;c__Leptospirae;o__Turneriellales;f__Turneriellaceae;g__;s__
PRES21F02_bin.111	80.06	1.28	50	32.8363	112	1586	1466	61298	19339	13904.3	1.55728	91.9679	figshare	k__Bacteria	d__Bacteria;p__Cyanobacteria;c__Vampirovibrionia;o__Caenarcaniphilales;f__LMEP-6097;g__;s__
PRES21F02_bin.112	98.26	1.92	7.14	66.9693	82	3976	3914	260226	82039	52778.5	4.32784	92.1794	figshare	k__Bacteria;p__Proteobacteria;c__Betaproteobacteria;o__Burkholderiales;f__Rubrivivax	d__Bacteria;p__Proteobacteria;c__Gammaproteobacteria;o__Burkholderiales;f__Burkholderiaceae;g__Aquabacterium;s__
PRES21F02_bin.113	77.73	8.97	66.67	68.5208	477	2300	2046	19426	4881	4027.24	1.92099	95.5775	figshare	k__Bacteria;p__Actinobacteria;c__Actinobacteria	d__Bacteria;p__Actinobacteriota;c__Acidimicrobiia;o__Acidimicrobiales;f__Ilumatobacteraceae;g__Casp-actino5;s__
PRES21F02_bin.114	84.6	3.15	54.55	58.3719	318	2554	2419	41477	9794	7680.88	2.44252	91.1105	figshare	k__Bacteria;p__Proteobacteria;c__Gammaproteobacteria	d__Bacteria;p__Proteobacteria;c__Gammaproteobacteria;o__Pseudomonadales;f__Pseudohongiellaceae;g__;s__
PRES21F02_bin.115	62.55	1.51	57.14	41.9104	65	1004	932	59405	18271	15428.2	1.00284	95.6184	figshare	k__Bacteria;p__Bacteroidetes;c__Flavobacteriia;o__Flavobacteriales;f__Flavobacteriaceae	d__Bacteria;p__Bacteroidota;c__Bacteroidia;o__Flavobacteriales;f__Flavobacteriaceae;g__UBA724;s__UBA724 sp002723075
PRES21F02_bin.116	78	5.44	41.67	47.432	235	1994	1745	31102	8727	7533.69	1.77042	93.248	figshare	k__Bacteria;p__Proteobacteria	d__Bacteria;p__Proteobacteria;c__Gammaproteobacteria;o__Burkholderiales;f__SG8-40;g__;s__
PRES21F02_bin.117	84.12	1.98	43.75	63.4035	253	4213	4117	105216	25014	17803.9	4.50439	88.1264	figshare	k__Bacteria;p__Proteobacteria;c__Betaproteobacteria;o__Burkholderiales;f__Comamonadaceae;g__Comamonas;s__Comamonas_testosteroni	d__Bacteria;p__Proteobacteria;c__Gammaproteobacteria;o__Burkholderiales;f__Burkholderiaceae;g__Comamonas;s__
PRES21F02_bin.118	76.72	6.79	6.67	51.9429	290	2501	2291	32693	9459	8609.76	2.49683	90.5412	figshare	k__Bacteria;p__Proteobacteria;c__Gammaproteobacteria;o__Alteromonadales_3;f__Alteromonadaceae	d__Bacteria;p__Proteobacteria;c__Gammaproteobacteria;o__Pseudomonadales;f__Halieaceae;g__Luminiphilus;s__
PRES21F02_bin.119	57.68	0.86	100	51.8689	312	1751	1619	18090	5805	5128.45	1.60007	91.3402	figshare	k__Bacteria;p__Proteobacteria;c__Gammaproteobacteria	d__Bacteria;p__Proteobacteria;c__Gammaproteobacteria;o__Pseudomonadales;f__Pseudohongiellaceae;g__UBA5109;s__
PRES21F02_bin.11	66.44	2.38	50	68.8378	305	2340	2177	24630	7968	7205.67	2.19773	94.8404	figshare	k__Bacteria;p__Actinobacteria;c__Actinobacteria;o__Actinomycetales;f__Mycobacteriaceae;g__Mycobacterium	d__Bacteria;p__Actinobacteriota;c__Actinomycetia;o__Mycobacteriales;f__Mycobacteriaceae;g__Mycobacterium;s__
PRES21F02_bin.120	55.56	1.43	0	56.2461	277	1567	1404	35313	7748	5105.24	1.41415	93.5795	figshare	k__Bacteria;p__Proteobacteria	d__Bacteria;p__Proteobacteria;c__Gammaproteobacteria;o__UBA10353;f__LS-SOB;g__UBA868;s__
PRES21F02_bin.121	61.81	2.49	66.67	68.5693	405	3147	2961	36453	8043	7327.75	2.96774	93.7043	figshare	k__Bacteria;p__Proteobacteria;c__Alphaproteobacteria;o__Rhodospirillales	d__Bacteria;p__Proteobacteria;c__Alphaproteobacteria;o__SP197;f__SP197;g__;s__
PRES21F02_bin.122	88.17	5.43	39.13	67.1914	290	2746	2577	50215	12469	8904.84	2.5824	92.4884	figshare	k__Bacteria;p__Actinobacteria;c__Actinobacteria;o__Actinomycetales;f__Microbacteriaceae;g__Microbacterium	d__Bacteria;p__Actinobacteriota;c__Actinomycetia;o__Actinomycetales;f__Microbacteriaceae;g__Microbacterium;s__Microbacterium sp002313585
PRES21F02_bin.123	86.48	2.85	22.22	52.5159	305	2029	1804	22185	7588	6158.45	1.87833	89.9639	figshare	k__Bacteria;p__Proteobacteria;c__Alphaproteobacteria;o__Rhodospirillales;f__Rhodospirillaceae	d__Bacteria;p__Proteobacteria;c__Alphaproteobacteria;o__Puniceispirillales;f__Puniceispirillaceae;g__Puniceispirillum;s__
PRES21F02_bin.124	76.91	3.8	50	55.2819	153	1268	1155	46928	9711	7283.04	1.11431	96.1789	figshare	k__Bacteria;p__Actinobacteria;c__Actinobacteria;o__Actinomycetales;f__Microbacteriaceae	d__Bacteria;p__Actinobacteriota;c__Actinomycetia;o__Actinomycetales;f__Microbacteriaceae;g__Aquiluna;s__
PRES21F02_bin.125	98.92	2.97	75	42.3045	120	2414	2270	79753	37785	21746.8	2.60962	94.1723	figshare	k__Bacteria;p__Bacteroidetes;c__Flavobacteriia;o__Flavobacteriales	d__Bacteria;p__Bacteroidota;c__Bacteroidia;o__Flavobacteriales;f__Salibacteraceae;g__SHAN690;s__
PRES21F02_bin.126	70.46	2.61	0	53.0158	561	1916	1522	11370	3114	2693.33	1.51096	94.1064	figshare	k__Bacteria;p__Proteobacteria;c__Alphaproteobacteria;o__Rhizobiales	d__Bacteria;p__Proteobacteria;c__Alphaproteobacteria;o__Parvibaculales;f__RS24;g__;s__
PRES21F02_bin.127	74.85	2.46	25	63.8847	237	1615	1562	52274	12965	7120.86	1.68765	94.9917	figshare	k__Archaea;p__Euryarchaeota	d__Archaea;p__Thermoplasmatota;c__Poseidoniia;o__Poseidoniales;f__Poseidoniaceae;g__MGIIa-L3;s__
PRES21F02_bin.128	96.11	3.31	66.67	59.3578	262	2301	2149	41076	13288	8379.74	2.19549	92.8545	figshare	k__Bacteria;p__Proteobacteria;c__Alphaproteobacteria;o__Rhodospirillales;f__Rhodospirillaceae	d__Bacteria;p__Proteobacteria;c__Alphaproteobacteria;o__Puniceispirillales;f__Puniceispirillaceae;g__;s__
PRES21F02_bin.129	83.43	3.33	7.69	54.5902	72	3540	3466	251317	88280	47675.9	3.43266	94.3105	figshare	k__Bacteria;p__Proteobacteria;c__Gammaproteobacteria	d__Bacteria;p__Proteobacteria;c__Gammaproteobacteria;o__Pseudomonadales;f__HTCC2089;g__UBA9659;s__
PRES21F02_bin.12	67.18	4.27	83.33	62.5151	362	1594	1426	19115	4051	3544.4	1.28307	95.8642	figshare	k__Bacteria;p__Actinobacteria;c__Actinobacteria	d__Bacteria;p__Actinobacteriota;c__Acidimicrobiia;o__Acidimicrobiales;f__Ilumatobacteraceae;g__Casp-actino8;s__
PRES21F02_bin.130	64.95	2.72	0	43.6309	783	2269	1656	11727	2317	2166.49	1.69636	92.3151	figshare	k__Bacteria;p__Proteobacteria;c__Alphaproteobacteria	d__Bacteria;p__Proteobacteria;c__Alphaproteobacteria;o__Sphingomonadales;f__Emcibacteraceae;g__UBA4441;s__
PRES21F02_bin.131	64.06	3.19	100	53.2489	430	1858	1574	16456	4075	3673.18	1.57947	93.8987	figshare	k__Bacteria;p__Proteobacteria;c__Alphaproteobacteria;o__Rhodospirillales;f__Rhodospirillaceae	d__Bacteria;p__Proteobacteria;c__Alphaproteobacteria;o__Puniceispirillales;f__UBA1172;g__UBA1172;s__
PRES21F02_bin.132	76.7	0.4	0	58.9921	338	2131	1961	36524	7965	5808.11	1.96314	89.1107	figshare	k__Bacteria;p__Chloroflexi;c__Dehalococcoidetes	d__Bacteria;p__Chloroflexota;c__Dehalococcoidia;o__UBA1151;f__Bin127;g__;s__
PRES21F02_bin.133	71.52	5.62	41.86	63.814	469	2578	2362	23253	5245	4568.11	2.14244	92.7507	figshare	k__Bacteria;p__Proteobacteria;c__Betaproteobacteria;o__Burkholderiales;f__Comamonadaceae	d__Bacteria;p__Proteobacteria;c__Gammaproteobacteria;o__Burkholderiales;f__Burkholderiaceae;g__Limnohabitans;s__
PRES21F02_bin.134	53.37	7.92	0	40.0476	931	2111	1341	6663	1584	1601.51	1.491	95.5765	figshare	k__Bacteria;p__Proteobacteria;c__Gammaproteobacteria	d__Bacteria;p__Marinisomatota;c__Marinisomatia;o__Marinisomatales;f__J089;g__;s__
PRES21F02_bin.135	59.48	1.72	0	51.0769	342	2532	2214	22929	8518	7189.59	2.45884	91.8486	figshare	k__Bacteria;p__Proteobacteria;c__Gammaproteobacteria	d__Bacteria;p__Proteobacteria;c__Gammaproteobacteria;o__Enterobacterales;f__Alteromonadaceae;g__Alishewanella;s__Alishewanella agri
PRES21F02_bin.136	90.79	1.07	33.33	45.8837	43	1336	1288	105546	47315	32320.8	1.3898	90.2788	figshare	k__Bacteria;p__Proteobacteria;c__Gammaproteobacteria;o__Legionellales	d__Bacteria;p__Proteobacteria;c__Gammaproteobacteria;o__Coxiellales;f__Coxiellaceae;g__2-12-FULL-42-15;s__
PRES21F02_bin.137	62.07	1.72	100	45.2503	124	817	713	21952	6466	5769.22	0.715383	96.504	figshare	k__Bacteria;p__Actinobacteria;c__Actinobacteria;o__Actinomycetales	d__Bacteria;p__Actinobacteriota;c__Actinomycetia;o__Nanopelagicales;f__Nanopelagicaceae;g__MAG-120802;s__
PRES21F02_bin.138	87.74	3.49	63.16	65.2221	473	3485	3231	29470	8115	6747.46	3.19155	91.3656	figshare	k__Bacteria;p__Proteobacteria;c__Alphaproteobacteria;o__Rhodobacterales;f__Rhodobacteraceae	d__Bacteria;p__Proteobacteria;c__Alphaproteobacteria;o__Rhodobacterales;f__Rhodobacteraceae;g__Nioella;s__
PRES21F02_bin.139	86.6	3.74	12.5	52.7001	1217	3982	3478	37347	4537	3070.11	3.73632	93.8325	figshare	k__Bacteria;p__Verrucomicrobia;c__Opitutae;o__Opitutales	d__Bacteria;p__Verrucomicrobiota;c__Verrucomicrobiae;o__Opitutales;f__MB11C04;g__MB11C04;s__
PRES21F02_bin.13	66.16	1.7	83.33	56.442	219	1506	1380	29577	7688	6383.69	1.39803	94.287	figshare	k__Bacteria;p__Proteobacteria;c__Betaproteobacteria;o__Burkholderiales	d__Bacteria;p__Proteobacteria;c__Gammaproteobacteria;o__Burkholderiales;f__Burkholderiaceae;g__RS62;s__
PRES21F02_bin.140	81.38	3.07	68.42	49.7488	820	3415	2760	18101	4090	3563.06	2.92171	91.3664	figshare	k__Bacteria;p__Proteobacteria;c__Alphaproteobacteria;o__Rhodobacterales;f__Rhodobacteraceae	d__Bacteria;p__Proteobacteria;c__Alphaproteobacteria;o__Rhodobacterales;f__Rhodobacteraceae;g__LFER01;s__LFER01 sp001510135
PRES21F02_bin.142	55.66	6.9	0	48.4479	600	3048	2532	27541	4892	4265.41	2.55925	92.1499	figshare	k__Bacteria;p__Proteobacteria;c__Alphaproteobacteria;o__Rhodobacterales;f__Rhodobacteraceae	d__Bacteria;p__Proteobacteria;c__Alphaproteobacteria;o__Rhodobacterales;f__Rhodobacteraceae;g__HIMB11;s__
PRES21F02_bin.143	57.02	3.93	0	55.7155	2558	5439	4093	13009	1883	1727.64	4.41929	88.375	figshare	k__Bacteria;p__Planctomycetes;c__Planctomycetia;o__Planctomycetales;f__Planctomycetaceae;g__Planctomyces	d__Bacteria;p__Planctomycetota;c__Planctomycetes;o__Planctomycetales;f__Planctomycetaceae;g__;s__
PRES21F02_bin.144	66.71	8.26	0	43.1505	1208	4338	3390	53489	3832	3042.73	3.67562	86.2912	figshare	k__Bacteria;p__Proteobacteria	d__Bacteria;p__Bdellovibrionota;c__Oligoflexia;o__Oligoflexales;f__Bin106;g__;s__
PRES21F02_bin.14	95.06	0.19	0	50.4414	16	2322	2287	376290	298487	147479	2.35966	90.923	figshare	k__Bacteria;p__Proteobacteria;c__Gammaproteobacteria	d__Bacteria;p__Proteobacteria;c__Gammaproteobacteria;o__Pseudomonadales;f__Pseudohongiellaceae;g__UBA5109;s__
PRES21F02_bin.15	88.16	2.73	0	60.7702	182	2434	2358	116607	34061	14797.2	2.6931	92.482	figshare	k__Bacteria;p__Bacteroidetes	d__Bacteria;p__Bacteroidota;c__Rhodothermia;o__Rhodothermales;f__UBA10348;g__UBA10348;s__
PRES21F02_bin.16	79.31	2.59	100	45.982	509	3391	3094	79276	7967	6391.12	3.25308	91.8694	figshare	k__Bacteria;p__Bacteroidetes;c__Flavobacteriia;o__Flavobacteriales;f__Flavobacteriaceae	d__Bacteria;p__Bacteroidota;c__Bacteroidia;o__Flavobacteriales;f__Flavobacteriaceae;g__Muricauda;s__Muricauda sp003973595
PRES21F02_bin.17	90.29	1.7	52.38	61.3405	242	3071	2982	121909	16572	12772	3.09083	91.3195	figshare	k__Bacteria;p__Proteobacteria;c__Gammaproteobacteria;o__Pseudomonadales	d__Bacteria;p__Proteobacteria;c__Gammaproteobacteria;o__Pseudomonadales;f__Pseudomonadaceae;g__Pseudomonas_D;s__Pseudomonas_D aestusnigri
PRES21F02_bin.18	98.91	2.66	50	61.3386	185	3601	3463	125541	27225	18597.9	3.44062	91.251	figshare	k__Bacteria;p__Proteobacteria;c__Alphaproteobacteria;o__Rhodospirillales;f__Rhodospirillaceae	d__Bacteria;p__Proteobacteria;c__Alphaproteobacteria;o__Defluviicoccales;f__Defluviicoccaceae;g__UBA830;s__
PRES21F02_bin.19	90.05	2.57	78.57	57.5123	198	2253	2071	74051	13699	10519.4	2.08285	91.7204	figshare	k__Bacteria;p__Proteobacteria;c__Alphaproteobacteria;o__Sphingomonadales;f__Erythrobacteraceae	d__Bacteria;p__Proteobacteria;c__Alphaproteobacteria;o__Sphingomonadales;f__Sphingomonadaceae;g__Altererythrobacter;s__Altererythrobacter sp003149575
PRES21F02_bin.1	56.19	1.72	0	44.2524	94	645	550	22872	6855	5969.12	0.561097	96.7255	figshare	k__Bacteria;p__Actinobacteria;c__Actinobacteria;o__Actinomycetales;f__Streptomycetaceae	d__Bacteria;p__Actinobacteriota;c__Actinomycetia;o__Nanopelagicales;f__Nanopelagicaceae;g__MAG-120802;s__
PRES21F02_bin.20	76.67	0.79	100	42.5227	115	1442	1335	55808	20824	12933.7	1.48737	93.9472	figshare	k__Bacteria;p__Bacteroidetes;c__Flavobacteriia;o__Flavobacteriales;f__Flavobacteriaceae	d__Bacteria;p__Bacteroidota;c__Bacteroidia;o__Flavobacteriales;f__Flavobacteriaceae;g__BACL21;s__
PRES21F02_bin.21	58.21	1.75	0	58.854	172	751	636	30525	5890	3560.21	0.612356	94.7722	figshare	k__Bacteria;p__Actinobacteria;c__Actinobacteria;o__Actinomycetales;f__Microbacteriaceae	d__Bacteria;p__Actinobacteriota;c__Actinomycetia;o__Actinomycetales;f__Microbacteriaceae;g__Pontimonas;s__
PRES21F02_bin.22	98.16	0.74	100	39.1574	111	1892	1784	139659	24695	17445.1	1.9364	94.2874	figshare	k__Bacteria;p__Bacteroidetes;c__Flavobacteriia;o__Flavobacteriales	d__Bacteria;p__Bacteroidota;c__Bacteroidia;o__Flavobacteriales;f__Flavobacteriaceae;g__MS024-2A_A;s__
PRES21F02_bin.23	68.86	1.71	62.5	67.3103	408	2980	2781	30865	7613	6646.87	2.71192	92.1529	figshare	k__Bacteria;p__Proteobacteria;c__Betaproteobacteria;o__Rhodocyclales;f__Rhodocyclaceae	d__Bacteria;p__Proteobacteria;c__Gammaproteobacteria;o__Burkholderiales;f__Rhodocyclaceae;g__;s__
PRES21F02_bin.24	75.16	1.72	100	65.7343	214	2137	2011	38918	11751	9850.27	2.10796	91.7386	figshare	k__Bacteria;p__Proteobacteria;c__Gammaproteobacteria;o__Oceanospirillales;f__Alcanivoracaceae;g__Alcanivorax	d__Bacteria;p__Proteobacteria;c__Gammaproteobacteria;o__Pseudomonadales;f__Alcanivoracaceae;g__Alcanivorax;s__Alcanivorax sp002354605
PRES21F02_bin.25	53.65	3.2	27.27	45.7519	306	1755	1470	30493	5395	5229.33	1.60017	91.3258	figshare	k__Bacteria;p__Proteobacteria;c__Gammaproteobacteria;o__Oceanospirillales;f__Oceanospirillaceae	d__Bacteria;p__Proteobacteria;c__Gammaproteobacteria;o__Pseudomonadales;f__Marinomonadaceae;g__Marinomonas;s__Marinomonas communis
PRES21F02_bin.26	86.72	2.48	64.29	59.7418	324	2934	2764	39917	12335	9310.87	3.01672	91.9454	figshare	k__Bacteria;p__Proteobacteria;c__Gammaproteobacteria;o__Alteromonadales_3;f__Alteromonadaceae	d__Bacteria;p__Proteobacteria;c__Gammaproteobacteria;o__Pseudomonadales;f__Halieaceae;g__Luminiphilus;s__
PRES21F02_bin.27	60.02	2.2	90	47.678	201	1316	1126	19153	6253	5586.05	1.1228	95.1612	figshare	k__Bacteria;p__Proteobacteria;c__Betaproteobacteria;o__Burkholderiales;f__Burkholderiaceae	d__Bacteria;p__Proteobacteria;c__Gammaproteobacteria;o__Burkholderiales;f__Burkholderiaceae;g__Polynucleobacter;s__
PRES21F02_bin.28	62.13	2.59	66.67	72.0662	551	1944	1637	11256	2708	2630.53	1.44942	94.3417	figshare	k__Bacteria;p__Actinobacteria;c__Actinobacteria	d__Bacteria;p__Actinobacteriota;c__Thermoleophilia;o__Ga0077560;f__Ga0077560;g__F1-20-MAGs101;s__
PRES21F02_bin.29	84.79	0.58	50	33.7307	44	1236	1201	210687	50051	27314.6	1.20184	95.199	figshare	k__Bacteria;p__Proteobacteria;c__Alphaproteobacteria;o__Rhizobiales	d__Bacteria;p__Proteobacteria;c__Alphaproteobacteria;o__Rhizobiales_B;f__TMED25;g__TMED25;s__
PRES21F02_bin.2	64.04	4.39	66.67	60.7993	179	1116	1047	18247	7126	5571.8	0.997352	95.2654	figshare	k__Bacteria;p__Actinobacteria;c__Actinobacteria;o__Actinomycetales;f__Microbacteriaceae	d__Bacteria;p__Actinobacteriota;c__Actinomycetia;o__Actinomycetales;f__Microbacteriaceae;g__Pontimonas;s__
PRES21F02_bin.30	76.68	2.97	16.67	42.8003	371	1418	1119	27279	4234	2919.93	1.08329	93.8033	figshare	k__Bacteria;p__Tenericutes;c__Mollicutes	d__Bacteria;p__Firmicutes;c__Bacilli;o__RFN20;f__CAG-826;g__UBA970;s__
PRES21F02_bin.31	84.2	1.48	16.67	56.6457	316	2869	2765	62607	13452	9205.9	2.90906	89.0904	figshare	k__Bacteria;p__Proteobacteria;c__Gammaproteobacteria	d__Bacteria;p__Proteobacteria;c__Gammaproteobacteria;o__Pseudomonadales;f__Pseudohongiellaceae;g__UBA9145;s__
PRES21F02_bin.32	50.24	2.44	20	65.5831	397	1258	1032	9496	2914	2378.78	0.944377	93.3909	figshare	k__Bacteria;p__Actinobacteria;c__Actinobacteria	d__Bacteria;p__Actinobacteriota;c__Thermoleophilia;o__Solirubrobacterales;f__70-9;g__67-14;s__
PRES21F02_bin.33	58.62	0	0	28.9853	150	1213	1086	22532	8512	6876.34	1.03145	95.4532	figshare	k__Bacteria;p__Proteobacteria;c__Gammaproteobacteria	d__Bacteria;p__Proteobacteria;c__Gammaproteobacteria;o__GCA-002705445;f__GCA-002705445;g__GCA-2705445;s__
PRES21F02_bin.34	53.25	4.7	42.86	65.2026	521	2751	2507	20167	5019	4569.08	2.38049	94.53	figshare	k__Bacteria;p__Actinobacteria;c__Actinobacteria	d__Bacteria;p__Actinobacteriota;c__Acidimicrobiia;o__Acidimicrobiales;f__UBA11606;g__UBA11606;s__
PRES21F02_bin.35	62.71	0.58	0	42.5081	191	937	791	17503	5131	4527.41	0.864736	90.9393	figshare	k__Bacteria;p__Proteobacteria;c__Gammaproteobacteria;o__Legionellales	d__Bacteria;p__Proteobacteria;c__Gammaproteobacteria;o__Coxiellales;f__Coxiellaceae;g__GCA-2732805;s__
PRES21F02_bin.36	96.96	4.03	15.79	45.703	159	4030	3869	163748	49151	26979.4	4.28972	90.4219	figshare	k__Bacteria;p__Proteobacteria;c__Gammaproteobacteria;o__Alteromonadales	d__Bacteria;p__Proteobacteria;c__Gammaproteobacteria;o__Enterobacterales;f__Alteromonadaceae;g__;s__
PRES21F02_bin.37	76.69	3.91	7.69	66.9757	342	1467	1264	43093	5153	3604.34	1.23268	93.8698	figshare	k__Bacteria;p__Actinobacteria;c__Actinobacteria	d__Bacteria;p__Actinobacteriota;c__Thermoleophilia;o__Solirubrobacterales;f__70-9;g__67-14;s__
PRES21F02_bin.38	76.03	3.79	100	61.0475	223	3204	3086	92441	22251	14131.1	3.15124	91.8798	figshare	k__Bacteria;p__Proteobacteria;c__Alphaproteobacteria;o__Rhodobacterales	d__Bacteria;p__Proteobacteria;c__Alphaproteobacteria;o__Rhodobacterales;f__Rhodobacteraceae;g__UBA9554;s__
PRES21F02_bin.39	51.84	4.37	0	30.8585	186	1409	1241	38575	8020	5577.77	1.03747	91.9847	figshare	k__Archaea;p__Thaumarchaeota;c__Nitrosopumilales;o__Nitrosopumilales;f__Nitrosopumilaceae	d__Archaea;p__Thermoproteota;c__Nitrososphaeria;o__Nitrososphaerales;f__Nitrosopumilaceae;g__Nitrosopumilus;s__Nitrosopumilus catalinensis
PRES21F02_bin.3	53.45	3.45	100	65.6726	613	4502	4214	33517	9468	7158.23	4.388	90.5518	figshare	k__Bacteria;p__Proteobacteria;c__Gammaproteobacteria;o__Pseudomonadales;f__Pseudomonadaceae;g__Pseudomonas;s__Pseudomonas_mendocina	d__Bacteria;p__Proteobacteria;c__Gammaproteobacteria;o__Pseudomonadales;f__Pseudomonadaceae;g__Pseudomonas_E;s__Pseudomonas_E oleovorans_A
PRES21F02_bin.40	54.95	1.72	0	45.74	498	2968	2496	29480	5974	5512.85	2.7454	93.1456	figshare	k__Bacteria;p__Proteobacteria;c__Gammaproteobacteria;o__Alteromonadales;f__Alteromonadaceae	d__Bacteria;p__Proteobacteria;c__Gammaproteobacteria;o__Enterobacterales;f__Alteromonadaceae;g__Alteromonas_E;s__
PRES21F02_bin.41	95.06	0.93	0	44.8012	30	2157	2129	524231	142814	74325.7	2.22977	90.569	figshare	k__Bacteria;p__Proteobacteria;c__Gammaproteobacteria	d__Bacteria;p__Proteobacteria;c__Gammaproteobacteria;o__Pseudomonadales;f__Pseudohongiellaceae;g__UBA5109;s__
PRES21F02_bin.42	92.79	0.62	0	52.7756	65	3408	3350	559521	115665	52736.8	3.42789	91.4954	figshare	k__Bacteria;p__Proteobacteria;c__Alphaproteobacteria;o__Rhodospirillales;f__Rhodospirillaceae	d__Bacteria;p__Proteobacteria;c__Alphaproteobacteria;o__Rhodospirillales;f__Rhodospirillaceae;g__;s__
PRES21F02_bin.43	76.96	2.75	43.75	62.2721	356	2136	1972	39024	5266	4459.94	1.58774	93.5984	figshare	k__Bacteria;p__Cyanobacteria;c__Chroococcales;o__Chroococcales;f__Cyanobium	d__Bacteria;p__Cyanobacteria;c__Cyanobacteriia;o__PCC-6307;f__Cyanobiaceae;g__RCC307;s__RCC307 sp000063525
PRES21F02_bin.44	57.59	7.61	33.33	33.9651	315	1420	1145	10103	3461	3073.43	0.968132	92.8235	figshare	k__Archaea;p__Thaumarchaeota;c__Nitrosopumilales;o__Nitrosopumilales	d__Archaea;p__Thermoproteota;c__Nitrososphaeria;o__Nitrososphaerales;f__Nitrosopumilaceae;g__Nitrosopelagicus;s__Nitrosopelagicus sp001627235
PRES21F02_bin.45	97.44	1.74	50	64.149	157	3866	3786	118053	45809	24517.5	3.84925	91.8146	figshare	k__Bacteria;p__Proteobacteria;c__Alphaproteobacteria;o__Rhodospirillales;f__Rhodospirillaceae	d__Bacteria;p__Proteobacteria;c__Alphaproteobacteria;o__Rhodospirillales;f__UBA3470;g__;s__
PRES21F02_bin.46	72.76	1.4	100	66.0071	351	1927	1780	22329	6058	4915.32	1.72528	94.9302	figshare	k__Bacteria;p__Actinobacteria;c__Actinobacteria;o__Actinomycetales	d__Bacteria;p__Actinobacteriota;c__Actinomycetia;o__Nanopelagicales;f__S36-B12;g__Mxb001;s__
PRES21F02_bin.47	86.72	0.18	100	38.1059	216	1745	1541	38214	10603	7666.67	1.656	94.4194	figshare	k__Bacteria;p__Bacteroidetes;c__Flavobacteriia;o__Flavobacteriales	d__Bacteria;p__Bacteroidota;c__Bacteroidia;o__Flavobacteriales;f__Flavobacteriaceae;g__UBA7428;s__
PRES21F02_bin.48	83.93	0.44	100	37.468	126	1633	1520	81819	17590	13181.8	1.6609	92.4523	figshare	k__Bacteria;p__Proteobacteria;c__Alphaproteobacteria;o__Rhodospirillales;f__Rhodospirillaceae	d__Bacteria;p__Proteobacteria;c__Alphaproteobacteria;o__Puniceispirillales;f__Puniceispirillaceae;g__UBA5951;s__
PRES21F02_bin.49	94.28	0.76	100	69.5914	60	2676	2632	220358	90799	46141.3	2.76848	92.9344	figshare	k__Bacteria;p__Actinobacteria;c__Actinobacteria;o__Actinomycetales;f__Microbacteriaceae;g__Microbacterium	d__Bacteria;p__Actinobacteriota;c__Actinomycetia;o__Actinomycetales;f__Microbacteriaceae;g__Microbacterium;s__Microbacterium sp003526945
PRES21F02_bin.4	59.71	5.71	33.33	67.0533	1031	3218	2715	11863	2441	2450.79	2.52677	91.9304	figshare	k__Bacteria;p__Proteobacteria;c__Alphaproteobacteria;o__Rhodospirillales;f__Rhodospirillaceae	d__Bacteria;p__Proteobacteria;c__Alphaproteobacteria;o__Defluviicoccales;f__Defluviicoccaceae;g__;s__
PRES21F02_bin.50	68.97	1.72	100	40.0772	238	2877	2684	47649	14024	12254.3	2.91652	89.5196	figshare	k__Bacteria;p__Proteobacteria;c__Gammaproteobacteria;o__Alteromonadales_2;f__Pseudoalteromonadaceae;g__Pseudoalteromonas	d__Bacteria;p__Proteobacteria;c__Gammaproteobacteria;o__Enterobacterales;f__Alteromonadaceae;g__Pseudoalteromonas;s__Pseudoalteromonas piratica
PRES21F02_bin.51	65.44	0	0	38.1949	97	1250	1160	64060	24345	13384.1	1.29825	94.6712	figshare	k__Bacteria;p__Bacteroidetes;c__Flavobacteriia;o__Flavobacteriales	d__Bacteria;p__Bacteroidota;c__Bacteroidia;o__Flavobacteriales;f__Flavobacteriaceae;g__MS024-2A;s__
PRES21F02_bin.52	86.19	8.96	41.18	53.3275	501	3202	3031	44268	9362	7178.69	3.59653	93.2522	figshare	k__Bacteria;p__Verrucomicrobia;c__Verrucomicrobiae;o__Verrucomicrobiales	d__Bacteria;p__Verrucomicrobiota;c__Verrucomicrobiae;o__Pedosphaerales;f__AAA164-E04;g__UBA7971;s__
PRES21F02_bin.53	85.36	1.08	20	67.3879	510	4895	4636	45374	11828	9522.31	4.85638	90.5313	figshare	k__Bacteria;p__Proteobacteria;c__Betaproteobacteria;o__Burkholderiales;f__Alcaligenaceae;g__Achromobacter	d__Bacteria;p__Proteobacteria;c__Gammaproteobacteria;o__Burkholderiales;f__Burkholderiaceae;g__Achromobacter;s__
PRES21F02_bin.54	98.13	2.21	0	37.2624	87	1879	1797	157318	48783	22117	1.92417	93.6508	figshare	k__Bacteria;p__Bacteroidetes;c__Flavobacteriia;o__Flavobacteriales	d__Bacteria;p__Bacteroidota;c__Bacteroidia;o__Flavobacteriales;f__Flavobacteriaceae;g__MS024-2A;s__
PRES21F02_bin.55	80.3	3.42	100	54.1561	396	2075	1844	22085	5117	4698.42	1.86057	92.0973	figshare	k__Bacteria;p__Proteobacteria;c__Alphaproteobacteria;o__Rhodospirillales;f__Rhodospirillaceae	d__Bacteria;p__Proteobacteria;c__Alphaproteobacteria;o__Puniceispirillales;f__Puniceispirillaceae;g__MED-G116;s__
PRES21F02_bin.56	96.01	0.22	100	64.3911	105	2398	2346	109648	34215	22799.6	2.39396	92.0284	figshare	k__Bacteria;p__Proteobacteria;c__Alphaproteobacteria;o__Rhodospirillales;f__Rhodospirillaceae	d__Bacteria;p__Proteobacteria;c__Alphaproteobacteria;o__SMXQ01;f__SMXQ01;g__;s__
PRES21F02_bin.57	68.97	0.86	100	38.3276	131	1266	1154	32272	13492	9634	1.26205	92.8901	figshare	k__Bacteria	d__Bacteria;p__Margulisbacteria;c__Marinamargulisbacteria;o__UBA6595;f__;g__;s__
PRES21F02_bin.58	55.92	5.32	10	68.1515	377	1228	1018	9495	2554	2551.43	0.961888	94.8735	figshare	k__Bacteria;p__Actinobacteria;c__Actinobacteria	d__Bacteria;p__Actinobacteriota;c__Thermoleophilia;o__Solirubrobacterales;f__70-9;g__67-14;s__
PRES21F02_bin.59	55.56	0.99	14.29	57.0024	41	2003	1982	327449	268432	51511.2	2.11196	89.7638	figshare	k__Bacteria;p__Proteobacteria;c__Gammaproteobacteria	d__Bacteria;p__Proteobacteria;c__Gammaproteobacteria;o__Pseudomonadales;f__Pseudohongiellaceae;g__UBA9145;s__
PRES21F02_bin.5	89.98	3.59	33.33	43.056	254	2525	2283	48470	11861	9680.75	2.45891	89.4167	figshare	k__Bacteria	d__Bacteria;p__Nitrospinota;c__Nitrospinia;o__Nitrospinales;f__Nitrospinaceae;g__LS-NOB;s__
PRES21F02_bin.60	89.2	3.7	40	55.233	45	1822	1780	345864	255763	40525.7	1.82366	93.8249	figshare	k__Bacteria;p__Proteobacteria;c__Alphaproteobacteria;o__Rhizobiales	d__Bacteria;p__Proteobacteria;c__Alphaproteobacteria;o__Parvibaculales;f__RS24;g__UBA8337;s__
PRES21F02_bin.61	54.83	2.22	0	41.9508	646	1631	1192	9929	2341	2030.3	1.31157	95.2965	figshare	k__Archaea;p__Euryarchaeota	d__Archaea;p__Thermoplasmatota;c__Poseidoniia;o__Poseidoniales;f__Poseidoniaceae;g__MGIIa-K1;s__
PRES21F02_bin.62	59.48	2.59	100	61.4964	465	2720	2489	29378	5926	5060.86	2.3533	91.5588	figshare	k__Bacteria;p__Proteobacteria;c__Alphaproteobacteria;o__Rhodobacterales	d__Bacteria;p__Proteobacteria;c__Alphaproteobacteria;o__Rhodobacterales;f__Rhodobacteraceae;g__UBA9554;s__
PRES21F02_bin.63	51.88	0	0	38.4411	351	2140	1866	38925	6080	5654.53	1.98474	87.9889	figshare	k__Bacteria;p__Proteobacteria;c__Gammaproteobacteria;o__Pseudomonadales;f__Moraxellaceae;g__Acinetobacter;s__Acinetobacter_junii	d__Bacteria;p__Proteobacteria;c__Gammaproteobacteria;o__Pseudomonadales;f__Moraxellaceae;g__Acinetobacter;s__Acinetobacter junii
PRES21F02_bin.64	96.98	0.43	100	49.233	165	2011	1855	69384	17186	11978.4	1.97644	93.1898	figshare	k__Bacteria;p__Proteobacteria;c__Alphaproteobacteria;o__Rhodospirillales;f__Rhodospirillaceae	d__Bacteria;p__Proteobacteria;c__Alphaproteobacteria;o__Puniceispirillales;f__UBA1172;g__UBA12202;s__
PRES21F02_bin.65	90.92	4.21	36	69.4458	270	2429	2284	59678	9916	8193.37	2.21221	92.6135	figshare	k__Bacteria;p__Actinobacteria;c__Actinobacteria;o__Actinomycetales;f__Microbacteriaceae	d__Bacteria;p__Actinobacteriota;c__Actinomycetia;o__Actinomycetales;f__Microbacteriaceae;g__Yonghaparkia;s__
PRES21F02_bin.66	67.24	5.17	0	41.9541	217	1650	1458	31954	8004	7215.81	1.56583	93.7463	figshare	k__Bacteria;p__Bacteroidetes;c__Flavobacteriia;o__Flavobacteriales;f__Flavobacteriaceae	d__Bacteria;p__Bacteroidota;c__Bacteroidia;o__Flavobacteriales;f__Flavobacteriaceae;g__UBA11891;s__
PRES21F02_bin.67	65.81	1.78	100	52.1799	483	2068	1688	20129	4089	3716.07	1.79486	90.8187	figshare	k__Bacteria;p__Proteobacteria;c__Alphaproteobacteria;o__Rhodobacterales;f__Rhodobacteraceae	d__Bacteria;p__Proteobacteria;c__Alphaproteobacteria;o__Rhodobacterales;f__Rhodobacteraceae;g__LFER01;s__
PRES21F02_bin.68	52.17	1.8	100	42.1976	145	1034	891	31143	8448	6376.23	0.924553	95.8166	figshare	k__Bacteria;p__Actinobacteria;c__Actinobacteria;o__Actinomycetales	d__Bacteria;p__Actinobacteriota;c__Actinomycetia;o__Nanopelagicales;f__AcAMD-5;g__;s__
PRES21F02_bin.69	72.01	1.69	57.14	37.3517	223	1492	1293	42072	8467	6539.88	1.45839	93.5274	figshare	k__Bacteria;p__Bacteroidetes;c__Flavobacteriia;o__Flavobacteriales;f__Flavobacteriaceae	d__Bacteria;p__Bacteroidota;c__Bacteroidia;o__Flavobacteriales;f__Flavobacteriaceae;g__UBA8316;s__
PRES21F02_bin.6	60.66	1.72	100	66.2426	580	4537	4254	50448	11123	7776.54	4.51039	91.0637	figshare	k__Bacteria;p__Proteobacteria;c__Betaproteobacteria;o__Burkholderiales;f__Comamonadaceae	d__Bacteria;p__Proteobacteria;c__Gammaproteobacteria;o__Burkholderiales;f__Burkholderiaceae;g__Comamonas;s__
PRES21F02_bin.70	77.15	0.74	50	52.2284	232	1938	1778	41196	9834	8105.98	1.88059	92.7312	figshare	k__Bacteria;p__Proteobacteria;c__Gammaproteobacteria	d__Bacteria;p__Proteobacteria;c__Gammaproteobacteria;o__Pseudomonadales;f__Porticoccaceae;g__HTCC2207;s__
PRES21F02_bin.71	58.03	1.83	16.67	30.3289	61	830	773	52755	18167	12152.5	0.741303	96.4008	figshare	k__Bacteria;p__Proteobacteria	d__Bacteria;p__Desulfobacterota_D;c__UBA1144;o__UBA1144;f__UBA1144;g__TMED126;s__TMED126 sp002701605
PRES21F02_bin.72	87.07	7.04	27.78	66.2241	448	2358	2124	19905	4678	4492.19	2.0125	94.8293	figshare	k__Bacteria;p__Actinobacteria;c__Actinobacteria	d__Bacteria;p__Actinobacteriota;c__Acidimicrobiia;o__Acidimicrobiales;f__UBA11606;g__UBA11606;s__
PRES21F02_bin.73	75.78	4.84	30.77	36.1178	74	1284	1202	70298	28078	16852.8	1.24711	94.9568	figshare	k__Bacteria;p__Proteobacteria;c__Gammaproteobacteria;o__Legionellales	d__Bacteria;p__Proteobacteria;c__Gammaproteobacteria;o__UBA7916;f__GCA-002691585;g__;s__
PRES21F02_bin.74	77.35	4.41	69.23	33.2687	198	1152	1016	17258	6658	5409.34	1.07105	93.4033	figshare	k__Bacteria;p__Proteobacteria;c__Gammaproteobacteria;o__Legionellales	d__Bacteria;p__Proteobacteria;c__Gammaproteobacteria;o__UBA7916;f__UBA729;g__UBA729;s__
PRES21F02_bin.75	51.03	3.45	33.33	39.723	426	1889	1501	27550	4479	4034.51	1.7187	95.1491	figshare	k__Bacteria;p__Bacteroidetes	d__Bacteria;p__Bacteroidota;c__Bacteroidia;o__NS11-12g;f__UBA955;g__;s__
PRES21F02_bin.76	55.17	6.9	40	63.6732	1033	5413	4791	95883	18599	4578.17	4.72925	88.6059	figshare	k__Bacteria;p__Proteobacteria;c__Gammaproteobacteria;o__Pseudomonadales;f__Pseudomonadaceae;g__Pseudomonas_2;s__Pseudomonas_stutzeri	d__Bacteria;p__Proteobacteria;c__Gammaproteobacteria;o__Pseudomonadales;f__Pseudomonadaceae;g__Pseudomonas_A;s__Pseudomonas_A stutzeri
PRES21F02_bin.77	62.93	1.72	100	62.9907	454	2180	2018	15504	4566	3993.49	1.81304	95.7162	figshare	k__Bacteria;p__Actinobacteria;c__Actinobacteria	d__Bacteria;p__Actinobacteriota;c__Acidimicrobiia;o__Acidimicrobiales;f__Ilumatobacteraceae;g__Casp-actino8;s__
PRES21F02_bin.78	71.87	1.67	66.67	62.6271	235	1844	1750	33333	8162	6928.43	1.62818	95.201	figshare	k__Bacteria;p__Actinobacteria;c__Actinobacteria;o__Actinomycetales	d__Bacteria;p__Actinobacteriota;c__Actinomycetia;o__Nanopelagicales;f__S36-B12;g__S36-B12;s__
PRES21F02_bin.79	75	3.45	100	62.4852	401	2153	1989	36703	5416	4679.85	1.87662	94.9646	figshare	k__Bacteria;p__Actinobacteria;c__Actinobacteria	d__Bacteria;p__Actinobacteriota;c__Acidimicrobiia;o__Acidimicrobiales;f__Ilumatobacteraceae;g__Casp-actino5;s__
PRES21F02_bin.7	93.62	1.01	66.67	45.9127	83	1644	1564	74627	26088	19587.9	1.6258	93.4339	figshare	k__Bacteria;p__Proteobacteria;c__Alphaproteobacteria;o__Rhizobiales	d__Bacteria;p__Proteobacteria;c__Alphaproteobacteria;o__Parvibaculales;f__RS24;g__Micropelagos;s__Micropelagos thuwalensis
PRES21F02_bin.80	71.55	1.72	100	68.3279	345	2826	2665	57715	9359	7983.64	2.75435	91.575	figshare	k__Bacteria;p__Proteobacteria;c__Gammaproteobacteria;o__Xanthomonadales;f__Xanthomonadaceae	d__Bacteria;p__Proteobacteria;c__Gammaproteobacteria;o__Xanthomonadales;f__Xanthomonadaceae;g__Pseudoxanthomonas_A;s__
PRES21F02_bin.81	76.07	0.29	100	39.5239	34	1198	1165	165341	70455	35428	1.20455	94.6564	figshare	k__Bacteria;p__Proteobacteria;c__Gammaproteobacteria;o__Legionellales	d__Bacteria;p__Proteobacteria;c__Gammaproteobacteria;o__UBA7916;f__GCA-002691585;g__;s__
PRES21F02_bin.82	86.27	3.36	0	44.5015	219	4096	3882	110973	26767	20137.7	4.41015	89.8377	figshare	k__Bacteria;p__Proteobacteria	d__Bacteria;p__Bdellovibrionota;c__Oligoflexia;o__Oligoflexales;f__;g__;s__
PRES21F02_bin.83	99.19	0.54	0	42.9095	104	3210	3053	216350	53883	33479.3	3.48185	91.5987	figshare	k__Bacteria;p__Bacteroidetes;c__Flavobacteriia;o__Flavobacteriales;f__Cryomorphaceae	d__Bacteria;p__Bacteroidota;c__Bacteroidia;o__Flavobacteriales;f__Crocinitomicaceae;g__UBA4466;s__UBA4466 sp003149635
PRES21F02_bin.84	77.59	1.72	100	63.8522	382	3300	3074	40281	10366	8125.55	3.10396	91.608	figshare	k__Bacteria;p__Proteobacteria;c__Alphaproteobacteria;o__Rhodobacterales;f__Rhodobacteraceae	d__Bacteria;p__Proteobacteria;c__Alphaproteobacteria;o__Rhodobacterales;f__Rhodobacteraceae;g__Thalassobius;s__Thalassobius vesicularis
PRES21F02_bin.85	77.78	2.1	57.14	47.3586	160	1689	1537	44029	12826	10264.2	1.64228	93.9938	figshare	k__Bacteria;p__Proteobacteria;c__Gammaproteobacteria;o__Alteromonadales;f__Idiomarinaceae;g__Idiomarina	d__Bacteria;p__Proteobacteria;c__Gammaproteobacteria;o__Enterobacterales;f__Alteromonadaceae;g__Idiomarina;s__Idiomarina maritima
PRES21F02_bin.86	95.58	0	0	52.9741	117	2289	2217	106481	31917	19508.5	2.28249	93.1508	figshare	k__Bacteria;p__Proteobacteria;c__Alphaproteobacteria;o__Rhodospirillales;f__Rhodospirillaceae	d__Bacteria;p__Proteobacteria;c__Alphaproteobacteria;o__Puniceispirillales;f__UBA1172;g__UBA1172;s__
PRES21F02_bin.87	89.34	3.29	70.83	67.002	481	5479	5219	69180	14361	11425.5	5.49568	90.3414	figshare	k__Bacteria;p__Proteobacteria;c__Gammaproteobacteria;o__Pseudomonadales;f__Pseudomonadaceae;g__Pseudomonas;s__Pseudomonas_aeruginosa	d__Bacteria;p__Proteobacteria;c__Gammaproteobacteria;o__Pseudomonadales;f__Pseudomonadaceae;g__Pseudomonas;s__Pseudomonas aeruginosa
PRES21F02_bin.88	90.47	2.25	0	67.3228	240	3960	3869	97722	23944	17433.1	4.18395	91.3658	figshare	k__Bacteria;p__Proteobacteria;c__Betaproteobacteria;o__Rhodocyclales;f__Rhodocyclaceae	d__Bacteria;p__Proteobacteria;c__Gammaproteobacteria;o__Burkholderiales;f__Rhodocyclaceae;g__Zoogloea;s__
PRES21F02_bin.89	93.16	3.62	60.87	63.017	241	4796	4654	267676	29957	20605.9	4.96602	89.685	figshare	k__Bacteria;p__Proteobacteria;c__Alphaproteobacteria;o__Sphingomonadales;f__Sphingomonadaceae;g__Novosphingobium	d__Bacteria;p__Proteobacteria;c__Alphaproteobacteria;o__Sphingomonadales;f__Sphingomonadaceae;g__Novosphingobium;s__Novosphingobium mathurense
PRES21F02_bin.8	59.83	9.48	66.67	65.4625	823	4997	4556	28441	6082	5515.45	4.53922	91.5827	figshare	k__Bacteria;p__Proteobacteria;c__Alphaproteobacteria;o__Sphingomonadales	d__Bacteria;p__Proteobacteria;c__Alphaproteobacteria;o__Sphingomonadales;f__Sphingomonadaceae;g__Sphingopyxis;s__
PRES21F02_bin.90	57.21	0.86	0	62.4548	265	1653	1542	21652	5921	5322.36	1.41043	95.6299	figshare	k__Bacteria;p__Actinobacteria;c__Actinobacteria;o__Actinomycetales;f__Streptomycetaceae	d__Bacteria;p__Actinobacteriota;c__Actinomycetia;o__Nanopelagicales;f__S36-B12;g__S36-B12;s__
PRES21F02_bin.91	58.31	1.34	0	38.4992	408	1813	1422	17012	4488	4048.46	1.65177	92.9536	figshare	k__Bacteria;p__Bacteroidetes;c__Flavobacteriia;o__Flavobacteriales	d__Bacteria;p__Bacteroidota;c__Bacteroidia;o__Flavobacteriales;f__Crocinitomicaceae;g__UBA4466;s__
PRES21F02_bin.92	70.91	3.63	5.88	61.5851	452	3346	3107	35454	8590	7048.78	3.18605	91.7086	figshare	k__Bacteria;p__Proteobacteria;c__Gammaproteobacteria	d__Bacteria;p__Proteobacteria;c__Gammaproteobacteria;o__Ga0077536;f__Ga0077536;g__;s__
PRES21F02_bin.93	95.23	3.01	57.14	35.6264	344	2777	2481	59488	10834	8195.04	2.81909	94.6405	figshare	k__Bacteria;p__Bacteroidetes;c__Flavobacteriia;o__Flavobacteriales	d__Bacteria;p__Bacteroidota;c__Bacteroidia;o__Flavobacteriales;f__Salibacteraceae;g__;s__
PRES21F02_bin.94	55.26	8.77	16.67	42.6736	246	1212	1001	22952	5182	4542.84	1.11754	92.7754	figshare	k__Bacteria;p__Proteobacteria	d__Bacteria;p__Proteobacteria;c__Gammaproteobacteria;o__UBA7916;f__UBA1515;g__;s__
PRES21F02_bin.95	90.48	3.36	25	68.853	202	2787	2667	72887	20586	14710.9	2.97161	93.0277	figshare	k__Bacteria	d__Bacteria;p__Gemmatimonadota;c__Gemmatimonadetes;o__SG8-23;f__UBA6960;g__;s__
PRES21F02_bin.96	86.21	2.32	90.91	63.8554	323	1819	1629	28820	6323	4929.4	1.5922	96.0447	figshare	k__Bacteria;p__Proteobacteria;c__Betaproteobacteria;o__Burkholderiales	d__Bacteria;p__Proteobacteria;c__Gammaproteobacteria;o__Burkholderiales;f__Burkholderiaceae;g__RS62;s__
PRES21F02_bin.97	75	3.45	0	41.2715	195	1434	1243	49040	9541	7252.56	1.41425	94.6133	figshare	k__Bacteria;p__Bacteroidetes;c__Flavobacteriia;o__Flavobacteriales;f__Flavobacteriaceae	d__Bacteria;p__Bacteroidota;c__Bacteroidia;o__Flavobacteriales;f__Flavobacteriaceae;g__;s__
PRES21F02_bin.98	91.65	5.33	57.89	65.9742	287	3284	3136	80757	14850	11336.7	3.25364	91.5522	figshare	k__Bacteria;p__Proteobacteria;c__Alphaproteobacteria;o__Sphingomonadales	d__Bacteria;p__Proteobacteria;c__Alphaproteobacteria;o__Sphingomonadales;f__Sphingomonadaceae;g__Sphingopyxis;s__
PRES21F02_bin.99	58.37	3.45	33.33	38.6565	100	986	881	48711	14587	9330.13	0.933013	96.4341	figshare	k__Bacteria;p__Proteobacteria;c__Gammaproteobacteria	d__Bacteria;p__Proteobacteria;c__Gammaproteobacteria;o__UBA11654;f__UBA11654;g__;s__
PRES21F02_bin.9	77.08	1.84	66.67	34.4706	158	1467	1323	45411	16193	9263.87	1.46369	95.1402	figshare	k__Bacteria;p__Bacteroidetes;c__Flavobacteriia;o__Flavobacteriales	d__Bacteria;p__Bacteroidota;c__Bacteroidia;o__Flavobacteriales;f__Flavobacteriaceae;g__MS024-2A;s__
PRES21F07_bin.100	70.09	2.37	0	44.587	308	1844	1610	29075	6396	5345.52	1.64642	93.417	figshare	k__Bacteria;p__Actinobacteria;c__Actinobacteria	d__Bacteria;p__Actinobacteriota;c__Acidimicrobiia;o__Acidimicrobiales;f__UBA8592;g__MedAcidi-G2A;s__
PRES21F07_bin.101	75.6	0.88	100	38.4606	98	1344	1260	68806	19964	14199.1	1.39151	92.4216	figshare	k__Bacteria	d__Bacteria;p__Margulisbacteria;c__Marinamargulisbacteria;o__UBA6595;f__;g__;s__
PRES21F07_bin.102	92.15	3.73	0	52.5067	263	3642	3418	145448	17935	13580.6	3.5717	91.2326	figshare	k__Bacteria;p__Proteobacteria;c__Alphaproteobacteria;o__Rhodospirillales;f__Rhodospirillaceae	d__Bacteria;p__Proteobacteria;c__Alphaproteobacteria;o__Rhodospirillales;f__Rhodospirillaceae;g__;s__
PRES21F07_bin.103	84.15	3.3	71.43	47.4596	169	1963	1780	41147	12721	10873.1	1.83755	93.567	figshare	k__Bacteria;p__Proteobacteria	d__Bacteria;p__Proteobacteria;c__Gammaproteobacteria;o__Burkholderiales;f__SG8-40;g__;s__
PRES21F07_bin.104	89.26	3.73	31.25	57.2355	492	3928	3664	51174	9721	7480.54	3.68043	92.0748	figshare	k__Bacteria;p__Proteobacteria;c__Alphaproteobacteria;o__Rhodospirillales;f__Rhodospirillaceae;g__Nisaea	d__Bacteria;p__Proteobacteria;c__Alphaproteobacteria;o__Thalassobaculales;f__Thalassobaculaceae;g__;s__
PRES21F07_bin.105	95.43	0.19	0	50.3357	10	2350	2325	502342	422990	239900	2.399	90.8033	figshare	k__Bacteria;p__Proteobacteria;c__Gammaproteobacteria	d__Bacteria;p__Proteobacteria;c__Gammaproteobacteria;o__Pseudomonadales;f__Pseudohongiellaceae;g__UBA5109;s__
PRES21F07_bin.106	94.8	2.02	46.15	66.8534	444	5982	5802	83996	22341	13732.4	6.09717	90.1841	figshare	k__Bacteria;p__Proteobacteria;c__Gammaproteobacteria;o__Pseudomonadales;f__Pseudomonadaceae;g__Pseudomonas;s__Pseudomonas_aeruginosa	d__Bacteria;p__Proteobacteria;c__Gammaproteobacteria;o__Pseudomonadales;f__Pseudomonadaceae;g__Pseudomonas;s__Pseudomonas aeruginosa
PRES21F07_bin.107	93.87	4.75	14.29	43.8949	311	2773	2493	61423	11439	8277.2	2.57421	89.8666	figshare	k__Bacteria	d__Bacteria;p__Nitrospinota;c__Nitrospinia;o__Nitrospinales;f__Nitrospinaceae;g__;s__
PRES21F07_bin.108	73.32	3.25	5.26	44.5601	184	1578	1414	139654	35088	9373.55	1.72473	95.3194	figshare	k__Archaea;p__Euryarchaeota	d__Archaea;p__Thermoplasmatota;c__Poseidoniia;o__Poseidoniales;f__Poseidoniaceae;g__;s__
PRES21F07_bin.109	62.06	1.28	66.67	42.79	81	950	856	36931	20876	11471.2	0.929168	95.7311	figshare	k__Bacteria;p__Bacteroidetes;c__Flavobacteriia;o__Flavobacteriales;f__Flavobacteriaceae	d__Bacteria;p__Bacteroidota;c__Bacteroidia;o__Flavobacteriales;f__Flavobacteriaceae;g__UBA3478;s__
PRES21F07_bin.10	66.38	3.45	33.33	60.2713	273	2512	2401	42866	10180	8716.11	2.3795	93.4901	figshare	k__Bacteria;p__Proteobacteria;c__Betaproteobacteria;o__Burkholderiales;f__Comamonadaceae	d__Bacteria;p__Proteobacteria;c__Gammaproteobacteria;o__Burkholderiales;f__Burkholderiaceae;g__Hylemonella;s__
PRES21F07_bin.110	58.4	0.18	0	41.3063	115	1089	982	71839	21574	10443.5	1.20101	94.7434	figshare	k__Archaea;p__Euryarchaeota	d__Archaea;p__Thermoplasmatota;c__Poseidoniia;o__Poseidoniales;f__Poseidoniaceae;g__MGIIa-K1;s__
PRES21F07_bin.111	84.82	0.6	50	45.4904	108	2173	2100	95521	41540	20134.3	2.1745	92.8136	figshare	k__Bacteria;p__Proteobacteria;c__Alphaproteobacteria	d__Bacteria;p__Proteobacteria;c__Alphaproteobacteria;o__Rhodobacterales;f__UBA8317;g__UBA8317;s__
PRES21F07_bin.112	94.61	1.99	40	64.14	109	3805	3742	155154	55560	34800.3	3.79324	91.6863	figshare	k__Bacteria;p__Proteobacteria;c__Alphaproteobacteria;o__Rhodospirillales;f__Rhodospirillaceae	d__Bacteria;p__Proteobacteria;c__Alphaproteobacteria;o__Rhodospirillales;f__UBA3470;g__;s__
PRES21F07_bin.113	97.75	1.12	100	57.4036	142	4466	4310	273109	78752	42725.6	6.06703	86.8026	figshare	k__Bacteria;p__Planctomycetes;c__Planctomycetia;o__Planctomycetales;f__Planctomycetaceae;g__Planctomyces	d__Bacteria;p__Planctomycetota;c__Planctomycetes;o__Planctomycetales;f__Planctomycetaceae;g__SXXK01;s__
PRES21F07_bin.114	69.69	1.22	87.5	59.8935	327	3019	2841	35190	9714	8776.94	2.87006	90.8996	figshare	k__Bacteria;p__Proteobacteria;c__Alphaproteobacteria;o__Rhodobacterales;f__Rhodobacteraceae	d__Bacteria;p__Proteobacteria;c__Alphaproteobacteria;o__Rhodobacterales;f__Rhodobacteraceae;g__Marinibacterium;s__
PRES21F07_bin.115	87.1	1.08	0	35.2778	84	3382	3323	204495	68050	48664.9	4.08786	93.3547	figshare	k__Bacteria	d__Bacteria;p__Planctomycetota;c__UBA11346;o__;f__;g__;s__
PRES21F07_bin.116	91.9	2.94	41.18	49.3096	286	3746	3528	84003	24019	13728.1	3.92623	89.5034	figshare	k__Bacteria;p__Proteobacteria;c__Gammaproteobacteria;o__Alteromonadales;f__Alteromonadaceae	d__Bacteria;p__Proteobacteria;c__Gammaproteobacteria;o__Enterobacterales;f__Alteromonadaceae;g__Alteromonas_A;s__Alteromonas_A sp002335925
PRES21F07_bin.117	51.72	6.03	60	36.0937	152	1066	940	35335	7923	5981.99	0.909263	95.236	figshare	k__Bacteria;p__Proteobacteria;c__Betaproteobacteria;o__Methylophilales	d__Bacteria;p__Proteobacteria;c__Gammaproteobacteria;o__Burkholderiales;f__Methylophilaceae;g__Methylopumilus;s__
PRES21F07_bin.118	54.66	3.45	0	49.6344	260	1519	1345	43621	7850	5983.18	1.55563	95.1387	figshare	k__Bacteria;p__Bacteroidetes;c__Flavobacteriia;o__Flavobacteriales	d__Bacteria;p__Bacteroidota;c__Bacteroidia;o__Flavobacteriales;f__UA16;g__UA16;s__
PRES21F07_bin.119	53.51	1.2	0	65.8108	543	2097	1798	12214	3281	3055.74	1.65927	92.298	figshare	k__Bacteria;p__Proteobacteria;c__Alphaproteobacteria;o__Rhodobacterales	d__Bacteria;p__Proteobacteria;c__Alphaproteobacteria;o__Rhodobacterales;f__Rhodobacteraceae;g__Thioclava;s__Thioclava arenosa
PRES21F07_bin.11	54.31	1.72	100	42.1982	249	1429	1193	53028	6449	5392.47	1.34272	93.515	figshare	k__Bacteria;p__Bacteroidetes;c__Flavobacteriia;o__Flavobacteriales;f__Flavobacteriaceae	d__Bacteria;p__Bacteroidota;c__Bacteroidia;o__Flavobacteriales;f__Flavobacteriaceae;g__BACL21;s__
PRES21F07_bin.120	72.59	7.26	40	68.5996	238	1878	1746	34870	8358	7206.1	1.71505	95.64	figshare	k__Bacteria;p__Actinobacteria;c__Actinobacteria	d__Bacteria;p__Actinobacteriota;c__Acidimicrobiia;o__Acidimicrobiales;f__Ilumatobacteraceae;g__Casp-actino5;s__
PRES21F07_bin.121	89.77	4.6	63.16	63.9599	417	2892	2671	36529	9269	6625.2	2.76271	90.2925	figshare	k__Bacteria;p__Proteobacteria;c__Gammaproteobacteria;o__Xanthomonadales	d__Bacteria;p__Proteobacteria;c__Gammaproteobacteria;o__Nevskiales;f__Salinisphaeraceae;g__Salinisphaera;s__Salinisphaera sp002320455
PRES21F07_bin.122	54.62	2.59	0	63.3778	483	1891	1626	9299	3394	3107.96	1.50115	91.7479	figshare	k__Bacteria;p__Proteobacteria;c__Alphaproteobacteria;o__Sphingomonadales;f__Sphingomonadaceae;g__Novosphingobium	d__Bacteria;p__Proteobacteria;c__Alphaproteobacteria;o__Sphingomonadales;f__Sphingomonadaceae;g__Novosphingobium;s__
PRES21F07_bin.123	90.2	1.53	100	63.8109	513	3533	3371	41639	11570	8064.8	4.13724	91.9052	figshare	k__Bacteria;p__Planctomycetes;c__Planctomycetia;o__Planctomycetales;f__Planctomycetaceae	d__Bacteria;p__Planctomycetota;c__Planctomycetes;o__Pirellulales;f__UBA1268;g__;s__
PRES21F07_bin.124	83.74	0.58	100	34.0665	45	1121	1087	168282	54179	26428.9	1.1893	94.5821	figshare	k__Bacteria;p__Proteobacteria;c__Gammaproteobacteria;o__Legionellales	d__Bacteria;p__Proteobacteria;c__Gammaproteobacteria;o__UBA7916;f__UBA729;g__;s__
PRES21F07_bin.125	63.32	7.76	33.33	58.5612	1517	6830	6617	19688	5824	4799.99	7.28159	93.676	figshare	k__Bacteria;p__Verrucomicrobia;c__Verrucomicrobiae;o__Verrucomicrobiales	d__Bacteria;p__Verrucomicrobiota;c__Verrucomicrobiae;o__Pedosphaerales;f__GCA-2715965;g__GCA-2715965;s__
PRES21F07_bin.126	55.8	2.53	100	41.2182	230	1034	829	13431	3883	3670.1	0.844123	95.3348	figshare	k__Bacteria;p__Bacteroidetes;c__Flavobacteriia;o__Flavobacteriales;f__Flavobacteriaceae	d__Bacteria;p__Bacteroidota;c__Bacteroidia;o__Flavobacteriales;f__Flavobacteriaceae;g__UBA7446;s__
PRES21F07_bin.127	79.91	0.91	100	37.3643	128	1412	1301	47781	13727	11074.6	1.41755	92.6543	figshare	k__Bacteria;p__Proteobacteria;c__Alphaproteobacteria;o__Rhodospirillales;f__Rhodospirillaceae	d__Bacteria;p__Proteobacteria;c__Alphaproteobacteria;o__Puniceispirillales;f__Puniceispirillaceae;g__UBA5951;s__
PRES21F07_bin.128	72.05	7.24	54.84	63.8092	455	2473	2251	31375	5542	4588.16	2.08761	93.1523	figshare	k__Bacteria;p__Proteobacteria;c__Betaproteobacteria;o__Burkholderiales;f__Comamonadaceae	d__Bacteria;p__Proteobacteria;c__Gammaproteobacteria;o__Burkholderiales;f__Burkholderiaceae;g__Limnohabitans;s__
PRES21F07_bin.129	81.16	1.7	30	45.7416	210	1456	1270	25119	7388	6356.58	1.33488	93.3947	figshare	k__Bacteria;p__Proteobacteria;c__Betaproteobacteria;o__Methylophilales;f__Methylophilaceae	d__Bacteria;p__Proteobacteria;c__Gammaproteobacteria;o__Burkholderiales;f__Methylophilaceae;g__Methylopumilus_A;s__
PRES21F07_bin.12	70.61	1.69	75	56.5704	312	1904	1753	42918	7675	6473.37	2.01969	94.6549	figshare	k__Bacteria;p__Bacteroidetes;c__Bacteroidetes_Order_II._Incertae_sedis;o__Bacteroidetes_Order_II._Incertae_sedis;f__Rhodothermaceae;g__Rhodothermus	d__Bacteria;p__Bacteroidota;c__Rhodothermia;o__Rhodothermales;f__;g__;s__
PRES21F07_bin.130	94.28	1.78	50	42.0755	190	4542	4480	221417	57559	29355.4	5.57753	91.2722	figshare	k__Bacteria;p__Proteobacteria	d__Bacteria;p__Myxococcota;c__UBA796;o__UBA796;f__UBA796;g__;s__
PRES21F07_bin.131	65.26	4.04	91.67	54.8958	319	1385	1202	12581	4362	3883.41	1.23881	92.7372	figshare	k__Bacteria;p__Proteobacteria;c__Alphaproteobacteria;o__Rhodospirillales;f__Rhodospirillaceae	d__Bacteria;p__Proteobacteria;c__Alphaproteobacteria;o__Puniceispirillales;f__Puniceispirillaceae;g__MED-G116;s__
PRES21F07_bin.132	94.59	4.42	41.67	58.8682	376	5928	5799	124322	27730	19459.5	7.31677	94.364	figshare	k__Bacteria;p__Verrucomicrobia;c__Verrucomicrobiae;o__Verrucomicrobiales	d__Bacteria;p__Verrucomicrobiota;c__Verrucomicrobiae;o__Pedosphaerales;f__GCA-2715965;g__GCA-2715965;s__
PRES21F07_bin.133	57.99	0	0	54.7048	465	2412	2118	24317	5499	4753.25	2.21026	91.8419	figshare	k__Bacteria;p__Proteobacteria;c__Gammaproteobacteria	d__Bacteria;p__Proteobacteria;c__Gammaproteobacteria;o__Pseudomonadales;f__HTCC2089;g__UBA4421;s__
PRES21F07_bin.134	82.14	1.99	0	42.7058	183	1199	1034	33468	11799	6164.44	1.12809	90.6197	figshare	k__Bacteria;p__Proteobacteria;c__Gammaproteobacteria;o__Legionellales	d__Bacteria;p__Proteobacteria;c__Gammaproteobacteria;o__;f__;g__;s__
PRES21F07_bin.135	91.29	0.11	100	62.208	32	2010	1974	300911	97128	62024	1.98477	90.9072	figshare	k__Bacteria;p__Proteobacteria;c__Alphaproteobacteria;o__Sphingomonadales;f__Erythrobacteraceae	d__Bacteria;p__Proteobacteria;c__Alphaproteobacteria;o__Sphingomonadales;f__Sphingomonadaceae;g__Altererythrobacter;s__
PRES21F07_bin.136	100	0.87	66.67	62.2738	211	5051	4929	160759	39379	25102.3	5.29659	89.3196	figshare	k__Bacteria;p__Proteobacteria;c__Alphaproteobacteria;o__Rhodospirillales;f__Rhodospirillaceae;g__Nisaea	d__Bacteria;p__Proteobacteria;c__Alphaproteobacteria;o__Thalassobaculales;f__Nisaeaceae;g__;s__
PRES21F07_bin.137	93.33	1.11	0	56.1046	22	2906	2878	379464	257184	140264	3.08581	89.7099	figshare	k__Bacteria;p__Proteobacteria;c__Gammaproteobacteria	d__Bacteria;p__Proteobacteria;c__Gammaproteobacteria;o__Pseudomonadales;f__Pseudohongiellaceae;g__;s__
PRES21F07_bin.138	80.11	3.73	50	53.7993	221	1858	1790	50366	12989	8974	1.98325	94.9482	figshare	k__Archaea;p__Euryarchaeota	d__Archaea;p__Thermoplasmatota;c__Poseidoniia;o__Poseidoniales;f__Poseidoniaceae;g__Poseidonia;s__
PRES21F07_bin.139	69.3	0	0	41.5672	85	868	795	80244	14887	9731.68	0.827193	95.2327	figshare	k__Bacteria;p__Tenericutes;c__Mollicutes	d__Bacteria;p__Firmicutes;c__Bacilli;o__RFN20;f__CAG-826;g__UBA970;s__
PRES21F07_bin.13	99.82	5.13	23.08	59.7106	192	5444	5283	179081	68245	36455.8	6.99951	91.5322	figshare	k__Bacteria;p__Verrucomicrobia;c__Verrucomicrobiae;o__Verrucomicrobiales	d__Bacteria;p__Verrucomicrobiota;c__Verrucomicrobiae;o__Pedosphaerales;f__GCA-2715965;g__;s__
PRES21F07_bin.140	62.72	7.54	26.09	60.4707	708	3811	3481	31712	5634	4549.07	3.22074	91.4931	figshare	k__Bacteria;p__Proteobacteria;c__Alphaproteobacteria;o__Rhodospirillales;f__Rhodospirillaceae	d__Bacteria;p__Proteobacteria;c__Alphaproteobacteria;o__Defluviicoccales;f__Defluviicoccaceae;g__UBA830;s__
PRES21F07_bin.141	85.43	2.13	77.78	57.5386	185	2019	1869	50914	12600	10214	1.88959	92.2421	figshare	k__Bacteria;p__Proteobacteria;c__Alphaproteobacteria;o__Sphingomonadales;f__Erythrobacteraceae	d__Bacteria;p__Proteobacteria;c__Alphaproteobacteria;o__Sphingomonadales;f__Sphingomonadaceae;g__Altererythrobacter;s__Altererythrobacter sp003149575
PRES21F07_bin.142	80.49	0.53	100	38.2504	79	1558	1473	98744	32504	20302.6	1.6039	94.2433	figshare	k__Bacteria;p__Bacteroidetes;c__Flavobacteriia;o__Flavobacteriales;f__Flavobacteriaceae	d__Bacteria;p__Bacteroidota;c__Bacteroidia;o__Flavobacteriales;f__Flavobacteriaceae;g__MS024-2A;s__
PRES21F07_bin.143	89.34	3.54	12.5	59.9894	937	3327	3279	25708	4544	3614.74	3.38701	92.8812	figshare	k__Bacteria;p__Verrucomicrobia;c__Opitutae;o__Opitutales	d__Bacteria;p__Verrucomicrobiota;c__Verrucomicrobiae;o__Opitutales;f__MB11C04;g__GCA-2730975;s__
PRES21F07_bin.144	61.33	4.27	33.33	47.0023	1364	4240	3254	30800	3690	2488.73	3.39463	86.9296	figshare	k__Bacteria;p__Proteobacteria	d__Bacteria;p__SAR324;c__SAR324;o__SAR324;f__NAC60-12;g__UBA1014;s__UBA1014 sp001469005
PRES21F07_bin.145	56.22	6.44	0	59.122	803	3366	3014	13491	3605	3322.81	2.66822	91.2343	figshare	k__Bacteria;p__Proteobacteria;c__Alphaproteobacteria;o__Rhodobacterales_2;f__Hyphomonadaceae	d__Bacteria;p__Proteobacteria;c__Alphaproteobacteria;o__Caulobacterales;f__Hyphomonadaceae;g__Henriciella;s__
PRES21F07_bin.146	56.93	1.37	20	37.1365	98	930	825	41047	9758	8148.22	0.798526	95.6717	figshare	k__Bacteria;p__Proteobacteria;c__Betaproteobacteria;o__Methylophilales	d__Bacteria;p__Proteobacteria;c__Gammaproteobacteria;o__Burkholderiales;f__Methylophilaceae;g__BACL14;s__
PRES21F07_bin.147	88.74	2.05	0	42.9537	238	2240	2022	70953	17569	9075.62	2.16	89.7336	figshare	k__Bacteria	d__Bacteria;p__Nitrospinota;c__Nitrospinia;o__Nitrospinales;f__Nitrospinaceae;g__LS-NOB;s__
PRES21F07_bin.148	84.9	2.53	58.33	59.7103	256	2641	2520	52891	12905	10678.8	2.73377	92.2292	figshare	k__Bacteria;p__Proteobacteria;c__Gammaproteobacteria;o__Alteromonadales_3;f__Alteromonadaceae	d__Bacteria;p__Proteobacteria;c__Gammaproteobacteria;o__Pseudomonadales;f__Halieaceae;g__Luminiphilus;s__
PRES21F07_bin.149	89.98	2.27	50	56.1171	1422	6150	7107	59133	7406	6065.56	8.62523	87.0718	figshare	k__Bacteria;p__Planctomycetes;c__Planctomycetia;o__Planctomycetales;f__Planctomycetaceae	d__Bacteria;p__Planctomycetota;c__Phycisphaerae;o__Phycisphaerales;f__Phycisphaeraceae;g__;s__
PRES21F07_bin.14	73.37	1.79	100	53.3759	342	1603	1474	18001	4831	4322.2	1.47819	95.9429	figshare	k__Bacteria;p__Bacteroidetes;c__Flavobacteriia;o__Flavobacteriales	d__Bacteria;p__Bacteroidota;c__Bacteroidia;o__Flavobacteriales;f__Schleiferiaceae;g__;s__
PRES21F07_bin.150	85.04	2.37	66.67	48.5709	379	2862	2508	31363	9003	6848.13	2.59544	92.4181	figshare	k__Bacteria;p__Proteobacteria;c__Alphaproteobacteria;o__Rhodobacterales;f__Rhodobacteraceae	d__Bacteria;p__Proteobacteria;c__Alphaproteobacteria;o__Rhodobacterales;f__Rhodobacteraceae;g__HIMB11;s__
PRES21F07_bin.151	87.95	3.57	12.5	58.9927	320	2381	2206	52620	12079	7067	2.26144	88.8384	figshare	k__Bacteria;p__Chloroflexi;c__Dehalococcoidetes	d__Bacteria;p__Chloroflexota;c__Dehalococcoidia;o__UBA1151;f__Bin127;g__;s__
PRES21F07_bin.152	97.13	2.15	100	35.5332	213	2785	2583	79894	19518	13693.5	2.91672	94.6725	figshare	k__Bacteria;p__Bacteroidetes;c__Flavobacteriia;o__Flavobacteriales	d__Bacteria;p__Bacteroidota;c__Bacteroidia;o__Flavobacteriales;f__Salibacteraceae;g__;s__
PRES21F07_bin.153	90.77	3.1	38.89	58.0101	222	2660	2602	77743	20434	12029.5	2.67056	90.5921	figshare	k__Bacteria;p__Proteobacteria;c__Gammaproteobacteria	d__Bacteria;p__Proteobacteria;c__Gammaproteobacteria;o__Pseudomonadales;f__Pseudohongiellaceae;g__;s__
PRES21F07_bin.154	78.75	0.06	0	61.043	538	3861	3597	37316	8067	6563.46	3.53114	93.1795	figshare	k__Bacteria;p__Proteobacteria;c__Alphaproteobacteria	d__Bacteria;p__Proteobacteria;c__Alphaproteobacteria;o__Minwuiales;f__Minwuiaceae;g__Minwuia;s__
PRES21F07_bin.155	77.08	7.17	30.3	56.1252	778	4430	3892	21879	5857	5350.72	4.16286	91.6845	figshare	k__Bacteria;p__Proteobacteria;c__Gammaproteobacteria	d__Bacteria;p__Proteobacteria;c__Gammaproteobacteria;o__HK1;f__;g__;s__
PRES21F07_bin.156	88.12	1.26	0	42.8499	170	3607	3480	93943	35682	25467.9	4.32955	82.7082	figshare	k__Bacteria;p__Proteobacteria	d__Bacteria;p__Bdellovibrionota;c__Oligoflexia;o__Oligoflexales;f__Bin106;g__;s__
PRES21F07_bin.157	68.07	0.11	100	38.1312	153	1371	1242	58080	11997	9358.03	1.43178	96.4947	figshare	k__Bacteria;p__Bacteroidetes;c__Flavobacteriia;o__Flavobacteriales;f__Cryomorphaceae	d__Bacteria;p__Bacteroidota;c__Bacteroidia;o__Flavobacteriales;f__Crocinitomicaceae;g__UBA952;s__
PRES21F07_bin.158	94.09	2.5	50	52.941	341	3837	3627	69624	16111	12439	4.24171	93.9869	figshare	k__Bacteria;p__Proteobacteria;c__Deltaproteobacteria;o__Myxococcales	d__Bacteria;p__Myxococcota;c__XYA12-FULL-58-9;o__XYA12-FULL-58-9;f__XYA12-FULL-58-9;g__;s__
PRES21F07_bin.159	51.87	2.4	0	52.4678	94	891	819	53811	20072	10415.9	0.979093	95.5787	figshare	k__Archaea;p__Euryarchaeota	d__Archaea;p__Thermoplasmatota;c__Poseidoniia;o__Poseidoniales;f__Thalassarchaeaceae;g__MGIIb-N1;s__
PRES21F07_bin.15	81.03	3.38	20	56.2085	452	3208	2941	39269	7885	6354.43	2.8722	91.0623	figshare	k__Bacteria;p__Proteobacteria;c__Alphaproteobacteria;o__Rhodobacterales;f__Rhodobacteraceae	d__Bacteria;p__Proteobacteria;c__Alphaproteobacteria;o__Rhodobacterales;f__Rhodobacteraceae;g__Thalassobius;s__
PRES21F07_bin.160	66.49	1.75	0	59.5396	284	1816	1681	31791	7690	5538.27	1.57287	90.2103	figshare	k__Bacteria;p__Nitrospirae;c__Nitrospira;o__Nitrospirales;f__Nitrospiraceae	d__Bacteria;p__Nitrospirota;c__Nitrospiria;o__Nitrospirales;f__Nitrospiraceae;g__Nitrospira_D;s__
PRES21F07_bin.161	58.62	1.2	100	44.5817	178	1053	959	37492	7839	6296.57	1.12079	95.6162	figshare	k__Archaea;p__Euryarchaeota	d__Archaea;p__Thermoplasmatota;c__Poseidoniia;o__Poseidoniales;f__Poseidoniaceae;g__;s__
PRES21F07_bin.162	79.24	5.93	55.56	63.9187	129	1972	1921	74356	18428	12879	1.66139	93.608	figshare	k__Bacteria;p__Cyanobacteria;c__Chroococcales;o__Chroococcales;f__Cyanobium	d__Bacteria;p__Cyanobacteria;c__Cyanobacteriia;o__PCC-6307;f__Cyanobiaceae;g__Synechococcus_E;s__Synechococcus_E sp000737575
PRES21F07_bin.163	81.2	1.96	0	41.3653	811	4207	3735	59257	6898	5510.2	4.46877	93.1468	figshare	k__Bacteria;p__Proteobacteria	d__Bacteria;p__Myxococcota;c__UBA796;o__UBA796;f__UBA796;g__;s__
PRES21F07_bin.164	81.94	8.74	47.5	65.1473	669	3147	2856	32960	4741	4306.45	2.88102	90.3499	figshare	k__Bacteria;p__Proteobacteria;c__Gammaproteobacteria;o__Xanthomonadales	d__Bacteria;p__Proteobacteria;c__Gammaproteobacteria;o__Nevskiales;f__Salinisphaeraceae;g__Salinisphaera;s__
PRES21F07_bin.165	67.87	4.8	28.57	58.9023	213	1596	1546	52812	9573	7918.26	1.68659	95.0708	figshare	k__Archaea;p__Euryarchaeota	d__Archaea;p__Thermoplasmatota;c__Poseidoniia;o__Poseidoniales;f__Poseidoniaceae;g__Poseidonia;s__
PRES21F07_bin.166	73.35	7.37	33.33	59.0708	371	2585	2463	41754	7252	6561.17	2.43419	92.2519	figshare	k__Bacteria;p__Proteobacteria;c__Betaproteobacteria;o__Burkholderiales;f__Comamonadaceae	d__Bacteria;p__Proteobacteria;c__Gammaproteobacteria;o__Burkholderiales;f__Burkholderiaceae;g__Rhodoferax;s__
PRES21F07_bin.167	68.73	8.62	100	47.3254	202	1911	1722	48066	11134	9299.43	1.87848	93.6447	figshare	k__Bacteria;p__Proteobacteria;c__Gammaproteobacteria;o__Alteromonadales;f__Idiomarinaceae;g__Idiomarina	d__Bacteria;p__Proteobacteria;c__Gammaproteobacteria;o__Enterobacterales;f__Alteromonadaceae;g__Idiomarina;s__Idiomarina maritima
PRES21F07_bin.168	98.16	0.98	100	34.6611	94	1851	1754	106404	35702	20363.5	1.91417	94.5488	figshare	k__Bacteria;p__Bacteroidetes;c__Flavobacteriia;o__Flavobacteriales	d__Bacteria;p__Bacteroidota;c__Bacteroidia;o__Flavobacteriales;f__Flavobacteriaceae;g__MS024-2A;s__
PRES21F07_bin.169	86.55	0.96	75	59.8279	273	3947	3795	72822	18808	14677	4.00683	87.8659	figshare	k__Bacteria;p__Proteobacteria;c__Alphaproteobacteria;o__Rhizobiales	d__Bacteria;p__Proteobacteria;c__Alphaproteobacteria;o__Rhizobiales;f__Beijerinckiaceae;g__28-YEA-48;s__
PRES21F07_bin.16	73.12	0.56	100	64.7016	215	2106	1986	41460	11790	10083	2.16784	90.3047	figshare	k__Bacteria;p__Proteobacteria;c__Gammaproteobacteria;o__Oceanospirillales;f__Halomonadaceae;g__Halomonas	d__Bacteria;p__Proteobacteria;c__Gammaproteobacteria;o__Pseudomonadales;f__Halomonadaceae;g__Chromohalobacter;s__Chromohalobacter israelensis
PRES21F07_bin.170	72	2.4	0	63.7933	255	1589	1504	55735	14626	6343.19	1.61751	94.5891	figshare	k__Archaea;p__Euryarchaeota	d__Archaea;p__Thermoplasmatota;c__Poseidoniia;o__Poseidoniales;f__Poseidoniaceae;g__MGIIa-L3;s__
PRES21F07_bin.171	53.91	4.49	0	64.455	606	2008	1713	8674	2635	2590.41	1.56979	91.8216	figshare	k__Bacteria;p__Proteobacteria;c__Alphaproteobacteria;o__Rhodospirillales;f__Rhodospirillaceae	d__Bacteria;p__Proteobacteria;c__Alphaproteobacteria;o__SMXQ01;f__SMXQ01;g__;s__
PRES21F07_bin.172	67.18	0	0	37.9955	120	1121	1021	51926	13191	9688.33	1.1626	95.0622	figshare	k__Archaea;p__Euryarchaeota	d__Archaea;p__Thermoplasmatota;c__Poseidoniia;o__Poseidoniales;f__Thalassarchaeaceae;g__MGIIb-O2;s__MGIIb-O2 sp002686525
PRES21F07_bin.173	92.38	4.25	57.69	63.6237	272	4045	3929	101980	18802	15229.2	4.14234	90.0541	figshare	k__Bacteria;p__Proteobacteria;c__Alphaproteobacteria;o__Sphingomonadales;f__Sphingomonadaceae;g__Novosphingobium	d__Bacteria;p__Proteobacteria;c__Alphaproteobacteria;o__Sphingomonadales;f__Sphingomonadaceae;g__Novosphingobium;s__Novosphingobium mathurense
PRES21F07_bin.174	92.27	0.9	25	58.8457	55	2961	2913	221258	112271	55703.6	3.0637	89.8206	figshare	k__Bacteria;p__Proteobacteria;c__Alphaproteobacteria;o__Rhodobacterales;f__Rhodobacteraceae	d__Bacteria;p__Proteobacteria;c__Alphaproteobacteria;o__Rhodobacterales;f__Rhodobacteraceae;g__Thalassobius;s__Thalassobius mediterraneus
PRES21F07_bin.175	84.26	2.23	36.36	56.636	209	2695	2605	80309	17843	13557.2	2.83346	89.1411	figshare	k__Bacteria;p__Proteobacteria;c__Gammaproteobacteria	d__Bacteria;p__Proteobacteria;c__Gammaproteobacteria;o__Pseudomonadales;f__Pseudohongiellaceae;g__UBA9145;s__
PRES21F07_bin.176	59.45	7.89	5.56	54.4986	2341	6365	5352	12862	2783	2364.96	5.53636	90.9051	figshare	k__Bacteria;p__Verrucomicrobia;c__Verrucomicrobiae;o__Verrucomicrobiales	d__Bacteria;p__Verrucomicrobiota;c__Verrucomicrobiae;o__Pedosphaerales;f__AAA164-E04;g__UBA2970;s__
PRES21F07_bin.177	50.34	5.6	7.14	57.6752	2635	6062	4829	7031	1944	1849.59	4.87367	87.8791	figshare	k__Bacteria;p__Planctomycetes;c__Planctomycetia;o__Planctomycetales;f__Planctomycetaceae	d__Bacteria;p__Planctomycetota;c__Planctomycetes;o__Planctomycetales;f__Planctomycetaceae;g__;s__
PRES21F07_bin.178	70.42	4.18	75	47.9784	297	1714	1458	32187	6633	4943.74	1.46829	95.0303	figshare	k__Bacteria;p__Proteobacteria;c__Betaproteobacteria;o__Burkholderiales;f__Burkholderiaceae	d__Bacteria;p__Proteobacteria;c__Gammaproteobacteria;o__Burkholderiales;f__Burkholderiaceae;g__Polynucleobacter;s__
PRES21F07_bin.179	70.35	3.98	15.38	52.9061	581	2739	2446	39606	10723	5045.18	2.93125	92.9866	figshare	k__Bacteria;p__Verrucomicrobia;c__Verrucomicrobiae;o__Verrucomicrobiales	d__Bacteria;p__Verrucomicrobiota;c__Verrucomicrobiae;o__Pedosphaerales;f__AAA164-E04;g__UBA7971;s__
PRES21F07_bin.17	93.21	1.26	33.33	44.6866	56	2107	2067	142187	64297	40920.4	2.29155	92.3284	figshare	k__Bacteria;p__Proteobacteria;c__Gammaproteobacteria;o__Alteromonadales;f__Alteromonadaceae	d__Bacteria;p__Proteobacteria;c__Gammaproteobacteria;o__Enterobacterales;f__Alteromonadaceae;g__Glaciecola;s__
PRES21F07_bin.180	71.75	3.2	8.33	57.1625	780	2624	2103	15905	3102	2671.82	2.08402	90.3753	figshare	k__Bacteria;p__Proteobacteria;c__Gammaproteobacteria;o__Oceanospirillales;f__Halomonadaceae;g__Halomonas	d__Bacteria;p__Proteobacteria;c__Gammaproteobacteria;o__Pseudomonadales;f__Halomonadaceae;g__Halomonas;s__Halomonas meridiana
PRES21F07_bin.181	56.81	3.78	20	45.426	1579	4191	3087	11725	2455	2256.3	3.5627	93.892	figshare	k__Bacteria;p__Proteobacteria	d__Bacteria;p__Myxococcota;c__UBA796;o__UBA796;f__UBA796;g__;s__
PRES21F07_bin.182	55.32	1.94	12.5	49.7753	709	1780	1197	6628	1860	1801.03	1.27693	92.1421	figshare	k__Bacteria;p__Proteobacteria;c__Alphaproteobacteria;o__Rhodospirillales;f__Rhodospirillaceae	d__Bacteria;p__Proteobacteria;c__Alphaproteobacteria;o__Puniceispirillales;f__Puniceispirillaceae;g__;s__
PRES21F07_bin.18	71.62	1.53	37.5	60.783	468	2431	2220	24244	5331	4504.37	2.10804	91.3937	figshare	k__Bacteria;p__Proteobacteria;c__Alphaproteobacteria;o__Rhodobacterales;f__Rhodobacteraceae	d__Bacteria;p__Proteobacteria;c__Alphaproteobacteria;o__Rhodobacterales;f__Rhodobacteraceae;g__Lentibacter;s__
PRES21F07_bin.19	91.66	0.59	100	52.0225	100	2236	2167	173889	49364	23404.4	2.34044	92.4431	figshare	k__Bacteria;p__Proteobacteria;c__Gammaproteobacteria	d__Bacteria;p__Proteobacteria;c__Gammaproteobacteria;o__Pseudomonadales;f__Porticoccaceae;g__HTCC2207;s__
PRES21F07_bin.1	53.65	2.25	0	51.0167	1730	3715	2848	6006	1760	1729.39	2.99185	90.254	figshare	k__Bacteria;p__Verrucomicrobia;c__Verrucomicrobiae;o__Verrucomicrobiales	d__Bacteria;p__Verrucomicrobiota;c__Verrucomicrobiae;o__Pedosphaerales;f__;g__;s__
PRES21F07_bin.20	71.25	1.56	100	64.1177	339	1529	1355	15177	4456	3735.79	1.26643	96.2063	figshare	k__Bacteria;p__Proteobacteria;c__Betaproteobacteria;o__Burkholderiales	d__Bacteria;p__Proteobacteria;c__Gammaproteobacteria;o__Burkholderiales;f__Burkholderiaceae;g__RS62;s__
PRES21F07_bin.21	97.6	0.82	25	65.0467	92	3983	3949	218323	89002	45409.2	4.17764	90.4543	figshare	k__Bacteria;p__Proteobacteria;c__Gammaproteobacteria;o__Pseudomonadales;f__Pseudomonadaceae;g__Pseudomonas_2;s__Pseudomonas_stutzeri	d__Bacteria;p__Proteobacteria;c__Gammaproteobacteria;o__Pseudomonadales;f__Pseudomonadaceae;g__Pseudomonas_A;s__Pseudomonas_A balearica
PRES21F07_bin.22	60.34	1.72	100	48.5123	160	1137	994	41574	8228	6919.44	1.10711	95.6967	figshare	k__Bacteria;p__Bacteroidetes;c__Flavobacteriia;o__Flavobacteriales	d__Bacteria;p__Bacteroidota;c__Bacteroidia;o__Flavobacteriales;f__Schleiferiaceae;g__UBA10364;s__
PRES21F07_bin.23	83.38	0.67	33.33	53.2569	265	2118	1984	71529	9823	7501.08	1.98779	93.4641	figshare	k__Bacteria;p__Proteobacteria;c__Alphaproteobacteria;o__Rhodospirillales;f__Rhodospirillaceae	d__Bacteria;p__Proteobacteria;c__Alphaproteobacteria;o__Puniceispirillales;f__UBA1172;g__UBA1172;s__
PRES21F07_bin.24	50.86	1.72	0	44.9227	329	972	676	8335	2712	2366.06	0.778435	94.5894	figshare	k__Bacteria;p__Proteobacteria;c__Gammaproteobacteria;o__Legionellales	d__Bacteria;p__Proteobacteria;c__Gammaproteobacteria;o__UBA7916;f__UBA729;g__;s__
PRES21F07_bin.25	91.38	1.07	33.33	45.8514	46	1350	1291	102500	45288	30385.4	1.39773	90.1612	figshare	k__Bacteria;p__Proteobacteria;c__Gammaproteobacteria;o__Legionellales	d__Bacteria;p__Proteobacteria;c__Gammaproteobacteria;o__Coxiellales;f__Coxiellaceae;g__2-12-FULL-42-15;s__
PRES21F07_bin.26	62.51	1.09	0	62.3423	304	1553	1432	26305	4214	3836.33	1.16624	94.2521	figshare	k__Bacteria;p__Cyanobacteria;c__Chroococcales;o__Chroococcales;f__Cyanobium	d__Bacteria;p__Cyanobacteria;c__Cyanobacteriia;o__PCC-6307;f__Cyanobiaceae;g__RCC307;s__RCC307 sp000063525
PRES21F07_bin.27	71.85	4.45	63.64	71.4022	556	1999	1672	13017	2823	2728.97	1.51731	94.0142	figshare	k__Bacteria;p__Actinobacteria;c__Actinobacteria	d__Bacteria;p__Actinobacteriota;c__Thermoleophilia;o__Ga0077560;f__Ga0077560;g__F1-20-MAGs101;s__
PRES21F07_bin.28	82.71	3.15	80	54.6098	110	1465	1397	48028	19011	13060.5	1.43666	95.0248	figshare	k__Bacteria;p__Proteobacteria;c__Betaproteobacteria	d__Bacteria;p__Proteobacteria;c__Gammaproteobacteria;o__Burkholderiales;f__Burkholderiaceae;g__UBA2463;s__
PRES21F07_bin.29	68.27	3.85	5	63.4913	725	2863	2548	13491	3649	3332.74	2.41624	87.78	figshare	k__Bacteria;p__Proteobacteria;c__Alphaproteobacteria;o__Rhizobiales;f__Hyphomicrobiaceae;g__Hyphomicrobium	d__Bacteria;p__Proteobacteria;c__Alphaproteobacteria;o__Rhizobiales;f__Hyphomicrobiaceae;g__Hyphomicrobium;s__
PRES21F07_bin.2	86.69	2.86	60	37.25	240	2097	1865	32687	11471	8774.55	2.10589	96.2777	figshare	k__Bacteria;p__Bacteroidetes;c__Flavobacteriia;o__Flavobacteriales;f__Cryomorphaceae	d__Bacteria;p__Bacteroidota;c__Bacteroidia;o__Flavobacteriales;f__Crocinitomicaceae;g__UBA952;s__
PRES21F07_bin.30	79.38	6.82	0	68.6093	369	2829	2607	119555	26082	8008.78	2.95524	92.6111	figshare	k__Bacteria	d__Bacteria;p__Gemmatimonadota;c__Gemmatimonadetes;o__SG8-23;f__UBA6960;g__;s__
PRES21F07_bin.31	76.62	2.7	20	52.8355	440	2400	2176	43699	9983	5741.02	2.52605	94.1583	figshare	k__Bacteria;p__Verrucomicrobia;c__Opitutae;o__Opitutales	d__Bacteria;p__Verrucomicrobiota;c__Verrucomicrobiae;o__Opitutales;f__MB11C04;g__MB11C04;s__
PRES21F07_bin.32	98.72	1.88	100	62.9016	154	3353	3276	186316	39971	23021.8	3.54535	92.8525	figshare	k__Bacteria;p__Proteobacteria;c__Betaproteobacteria;o__Burkholderiales	d__Bacteria;p__Proteobacteria;c__Gammaproteobacteria;o__Burkholderiales;f__Burkholderiaceae;g__;s__
PRES21F07_bin.33	54.66	0	0	53.4014	503	2006	1777	13062	3753	3394.47	1.70742	94.1057	figshare	k__Bacteria;p__Proteobacteria;c__Alphaproteobacteria;o__Rhodospirillales;f__Rhodospirillaceae	d__Bacteria;p__Proteobacteria;c__Alphaproteobacteria;o__Puniceispirillales;f__UBA1172;g__UBA1172;s__
[truncated: 424 more rows]
