# Supplementary material for: A holistic genome dataset of bacteria, archaea and viruses of the Pearl River estuary
Source: Sci Data. 2022 Feb 14;9:49. doi: 10.1038/s41597-022-01153-4 (PMC8844013; doi:10.1038/s41597-022-01153-4)
Supplement: Supplementary file 2 — Supplementary Table 2 [file 41597_2022_1153_MOESM2_ESM.xlsx]

## Sheet: sheet1
Supplementary Table 2. The distribution of each viral population in each PRE metagenome and the taxonomy assignment of each viral population at family level
	PRE-S01-V	PRE-S01-FL	PRE-S01-PA	PRE-S09-V	PRE-S09-FL	PRE-S09-PA	PRE-S17-V	PRE-S17-FL	PRE-S17-PA	PRE-S21-V	PRE-S21-FL	PRE-S21-PA	PRE-S25-V	PRE-S25-FL	PRE-S25-PA	taxonomy
PRET1608S21F02_ctg_1	0	0	2	0	2	4	0	1	0	0	1	2	0	0	1	na
PRET1608S25F02_ctg_12	0	1	1	0	1	1	0	1	1	0	0	1	0	1	0	na
PRET1608S25F07_ctg_5	0	18	0	0	12	0	0	0	21	0	0	0	0	0	1	na
PRET1608S21F02_ctg_9	0	0	0	0	0	0	0	0	2	0	1	0	0	0	0	na
PRET1608S25F02_ctg_13	0	0	0	0	0	0	0	0	0	0	0	0	0	1	0	na
PRET1608S25F02_ctg_15	0	1	1	0	1	2	0	1	1	0	1	1	0	1	1	na
PRET1608S17F07_ctg_7	0	0	0	0	0	0	0	0	1	0	0	0	0	0	0	na
PRET1608S01F02_ctg_11	0	1	0	0	0	0	0	0	0	0	0	0	0	0	0	na
PRET1608S21F02_ctg_14	0	0	0	0	0	0	0	6	0	0	1	14	0	5	13	na
PRET1608S17F02_ctg_10	0	1	0	0	0	0	0	1	0	0	0	0	0	0	0	na
PRET1608S01F02_ctg_22	0	1	0	0	0	0	0	0	0	0	0	0	0	0	0	na
PRET1608S01F02_ctg_23	0	1	2	0	0	0	0	2	20	0	0	0	0	0	0	na
PRET1608S01F07_ctg_11	0	0	1	0	1	0	0	1	1	0	0	0	0	0	0	na
PRET1608S01F07_ctg_13	0	0	1	0	0	0	0	0	1	0	0	0	0	0	0	na
PRET1608S21F07_ctg_26	0	0	0	0	0	0	0	3	0	0	6	1	0	4	1	na
PRET1608S01F02_ctg_25	0	1	10	0	12	4	0	0	0	0	0	0	0	0	0	Myoviridae
PRET1608S25F02_ctg_37	0	1	0	0	0	0	0	0	0	0	0	0	0	1	0	na
PRET1608S25F02_ctg_38	0	0	0	0	0	0	0	0	0	0	0	0	0	1	0	na
PRET1608S01F02_ctg_27	0	1	0	0	0	4	0	0	1	0	0	0	0	0	0	na
PRET1608S01F07_ctg_14	0	0	1	0	0	0	0	0	0	0	0	0	0	0	0	na
PRET1608S17F02_ctg_28	0	0	0	0	0	0	0	1	0	0	0	0	0	0	0	na
PRET1608S01F02_ctg_28	0	1	1	0	0	0	0	1	0	0	0	0	0	0	0	na
PRET1608S17F02_ctg_33	0	0	0	0	0	0	0	1	0	0	0	3	0	0	3	na
PRET1608S25F02_ctg_42	0	0	0	0	0	0	0	0	0	0	3	2	0	1	0	na
PRET1608S25F07_ctg_15	0	0	0	0	0	0	0	0	0	0	1	0	0	0	1	na
PRET1608S17F02_ctg_38	0	0	0	0	0	0	0	1	1	0	0	0	0	0	0	na
PRET1608S21F02_ctg_36	0	0	0	0	0	0	0	2	0	0	1	0	0	1	0	na
PRET1608S21F02_ctg_37	0	0	0	0	0	0	0	9	0	0	1	7	0	1	4	na
PRET1608S01F02_ctg_32	0	1	0	0	0	0	0	0	0	0	0	0	0	0	0	na
PRET1608S01F07_ctg_18	0	0	1	0	0	0	0	1	1	0	0	0	0	0	0	na
PRET1608S25F07_ctg_25	0	0	0	0	0	0	0	0	0	0	0	0	0	1	1	na
PRET1608S25F02_ctg_53	0	1	1	0	1	1	0	1	0	0	1	1	0	1	1	na
PRET1608S09F02_ctg_25	0	0	0	0	1	0	0	0	0	0	0	0	0	0	0	na
PRET1608S17F07_ctg_43	0	0	0	0	0	0	0	0	1	0	0	0	0	0	0	na
PRET1608S01F07_ctg_20	0	13	1	0	0	0	0	0	0	0	0	0	0	0	0	na
PRET1608S09F02_ctg_30	0	1	1	0	1	0	0	1	0	0	0	0	0	0	0	na
PRET1608S25F02_ctg_61	0	0	0	0	0	0	0	4	0	0	7	10	0	1	6	na
PRET1608S25F02_ctg_62	0	0	0	0	0	0	0	0	0	0	0	0	0	1	0	na
PRET1608S25F07_ctg_33	0	0	0	0	0	0	0	0	0	0	0	0	0	0	1	na
PRET1608S25F02_ctg_63	0	0	0	0	0	0	0	6	0	0	1	0	0	1	0	na
PRET1608S21F02_ctg_50	0	0	0	0	0	0	0	1	0	0	1	7	0	6	0	na
PRET1608S21F02_ctg_52	0	0	0	0	0	0	0	0	0	0	1	0	0	0	0	na
PRET1608S01F02_ctg_45	0	1	2	0	1	2	0	0	1	0	0	0	0	0	0	na
PRET1608S09F07_ctg_34	0	3	0	0	2	1	0	0	0	0	0	0	0	0	0	na
PRET1608S21F02_ctg_56	0	0	0	0	0	0	0	0	0	0	1	2	0	0	0	na
PRET1608S21F02_ctg_57	0	0	0	0	0	0	0	1	0	0	1	0	0	0	0	Phycodnaviridae
PRET1608S01F02_ctg_58	0	1	0	0	0	0	0	0	0	0	0	0	0	0	0	na
PRET1608S01F07_ctg_28	0	0	1	0	1	0	0	0	1	0	0	0	0	0	0	na
PRET1608S17F07_ctg_62	0	2	0	0	3	2	0	0	1	0	0	0	0	0	0	na
PRET1608S01F07_ctg_29	0	0	1	0	0	0	0	0	1	0	0	0	0	0	0	na
PRET1608S09F02_ctg_48	0	4	4	0	1	2	0	0	0	0	0	0	0	0	0	na
PRET1608S09F02_ctg_50	0	0	0	0	1	0	0	0	0	0	0	0	0	0	0	na
PRET1608S21F02_ctg_61	0	1	0	0	0	0	0	0	1	0	1	0	0	0	1	na
PRET1608S21F02_ctg_62	0	0	0	0	0	0	0	0	0	0	1	0	0	0	0	na
PRET1608S21F02_ctg_64	0	0	0	0	0	0	0	0	0	0	1	0	0	1	0	na
PRET1608S21F02_ctg_68	0	2	0	0	0	0	0	1	0	0	1	3	0	0	0	na
PRET1608S09F02_ctg_56	0	0	0	0	1	3	0	0	0	0	0	0	0	0	0	na
PRET1608S21F02_ctg_69	0	0	0	0	0	0	0	2	0	0	1	2	0	0	0	na
PRET1608S01F02_ctg_66	0	1	0	0	0	0	0	0	0	0	0	0	0	0	0	na
PRET1608S21F02_ctg_73	0	0	0	0	0	0	0	1	0	0	1	7	0	8	0	na
PRET1608S25F02_ctg_89	0	0	0	0	0	0	0	0	0	0	2	0	0	1	9	na
PRET1608S25F07_ctg_56	0	0	0	0	0	0	0	0	0	0	0	0	0	0	1	na
PRET1608S17F02_ctg_89	0	0	0	0	0	0	0	1	0	0	1	1	0	0	0	Phycodnaviridae
PRET1608S25F02_ctg_95	0	0	0	0	0	0	0	0	0	0	0	0	0	1	0	na
PRET1608S25F02_ctg_96	0	0	0	0	3	3	0	1	0	0	2	0	0	1	0	na
PRET1608S01F02_ctg_73	0	1	0	0	1	0	0	1	1	0	0	0	0	0	0	na
PRET1608S01F02_ctg_74	0	1	1	0	0	1	0	0	0	0	0	0	0	0	0	na
PRET1608S21F02_ctg_81	0	0	0	0	0	0	0	0	0	0	1	0	0	0	0	virus
PRET1608S01F02_ctg_76	0	1	1	0	1	1	0	1	1	0	1	1	0	1	1	na
PRET1608S21F07_ctg_73	0	0	0	0	0	0	0	2	0	0	6	1	0	0	1	na
PRET1608S21F02_ctg_82	0	0	0	0	0	0	0	0	0	0	1	0	0	0	0	Phycodnaviridae
PRET1608S25F02_ctg_105	0	0	0	0	0	0	0	0	0	0	0	0	0	1	1	na
PRET1608S21F00_ctg_2	0	0	0	0	0	0	2	0	0	1	1	1	1	0	3	na
PRET1608S25F07_ctg_71	0	0	0	0	0	0	0	3	0	0	3	4	0	1	1	na
PRET1608S25F07_ctg_72	0	0	0	0	0	0	0	0	0	0	2	0	0	1	1	na
PRET1608S25F07_ctg_74	0	0	0	0	0	0	0	0	0	0	1	0	0	1	1	na
PRET1608S21F02_ctg_94	0	0	0	0	0	0	0	0	0	0	1	0	0	0	0	virus
PRET1608S17F02_ctg_118	0	0	0	0	0	0	0	1	9	0	0	1	0	0	0	virus
PRET1608S21F02_ctg_98	0	0	0	0	0	0	0	0	1	0	1	0	0	0	0	virus
PRET1608S25F02_ctg_113	0	0	0	0	0	0	0	0	0	0	0	0	0	1	0	virus
PRET1608S25F07_ctg_77	0	0	0	0	0	0	0	0	0	0	0	0	0	0	1	virus
PRET1608S25F02_ctg_114	0	0	1	0	1	0	0	1	0	0	0	1	0	1	1	na
PRET1608S21F02_ctg_99	0	0	0	0	0	0	0	0	0	0	1	0	0	0	0	na
PRET1608S17F02_ctg_119	0	0	0	0	0	0	0	1	2	0	0	0	0	0	0	Phycodnaviridae
PRET1608S21F07_ctg_92	0	0	0	0	0	0	0	0	0	0	1	1	0	0	0	virus
PRET1608S01F02_ctg_90	0	1	1	0	1	1	0	3	1	0	0	0	0	0	0	Myoviridae
PRET1608S21F07_ctg_93	0	0	0	0	0	0	0	1	2	0	1	1	0	2	1	na
PRET1608S17F02_ctg_122	0	0	0	0	0	0	0	1	0	0	0	0	0	0	0	na
PRET1608S21F02_ctg_102	0	0	0	0	0	0	0	0	1	0	1	0	0	1	0	na
PRET1608S09F02_ctg_90	0	3	5	4	1	2	0	0	0	0	0	0	0	0	0	na
PRET1608S25F02_ctg_122	0	0	0	0	0	0	0	0	0	0	0	0	0	1	0	virus
PRET1608S25F02_ctg_124	0	0	0	0	0	0	0	5	0	0	5	3	0	1	5	na
PRET1608S21F02_ctg_106	0	0	0	0	0	0	0	1	0	0	1	1	0	1	2	na
PRET1608S25F02_ctg_125	0	0	0	0	0	0	0	0	0	0	1	0	0	1	0	na
PRET1608S01F07_ctg_66	0	0	1	0	0	0	0	0	0	0	0	0	0	0	0	na
PRET1608S21F07_ctg_103	0	0	0	0	0	0	0	8	0	0	0	1	0	0	2	na
PRET1608S25F07_ctg_89	0	0	0	0	0	0	0	0	0	0	0	0	0	0	1	na
PRET1608S25F02_ctg_131	0	0	0	0	0	0	0	0	0	0	0	0	0	1	1	na
PRET1608S01F07_ctg_70	0	1	1	0	1	7	0	4	0	0	0	0	0	0	0	na
PRET1608S17F02_ctg_142	0	1	0	0	0	0	0	1	1	0	0	0	0	0	0	na
PRET1608S21F02_ctg_115	0	0	0	0	0	0	0	2	0	0	1	0	0	1	0	na
PRET1608S17F02_ctg_149	0	0	0	0	0	0	0	1	0	0	2	0	0	5	0	na
PRET1608S25F07_ctg_104	0	0	0	0	0	0	0	0	0	0	0	0	0	0	1	na
PRET1608S09F02_ctg_107	0	0	0	0	1	0	0	1	1	0	0	0	0	0	0	na
PRET1608S21F02_ctg_119	0	0	0	0	0	0	0	3	2	0	1	0	0	0	1	Phycodnaviridae
PRET1608S21F02_ctg_120	0	0	0	0	0	0	0	0	0	0	1	0	0	0	0	na
PRET1608S01F07_ctg_81	0	1	1	0	1	1	0	1	0	0	0	0	0	0	0	na
PRET1608S09F02_ctg_110	0	0	0	0	1	1	0	0	0	0	2	0	0	0	0	na
PRET1608S25F02_ctg_137	0	0	0	0	0	0	0	0	0	0	0	0	0	1	0	na
PRET1608S17F02_ctg_159	0	0	0	0	3	2	0	1	0	0	2	0	0	0	0	virus
PRET1608S25F02_ctg_139	0	0	0	0	0	0	0	0	0	0	0	0	0	1	0	na
PRET1608S17F02_ctg_160	0	0	0	0	0	0	0	1	0	0	0	0	0	0	0	na
PRET1608S01F07_ctg_82	0	0	1	0	0	0	0	0	0	0	0	0	0	0	0	na
PRET1608S21F07_ctg_125	0	0	0	0	1	0	0	1	0	0	1	1	0	1	0	na
PRET1608S25F02_ctg_149	0	0	0	0	0	0	0	0	0	0	0	0	0	1	0	na
PRET1608S01F02_ctg_117	0	1	0	0	3	0	0	2	0	0	0	0	0	0	0	na
PRET1608S21F02_ctg_132	0	0	0	0	0	0	0	2	0	0	1	0	0	0	2	virus
PRET1608S21F02_ctg_133	0	0	0	0	0	0	0	0	0	0	1	0	0	1	1	na
PRET1608S25F02_ctg_152	0	0	0	0	0	0	0	0	0	0	6	0	0	1	0	na
PRET1608S17F00_ctg_3	0	0	0	0	0	0	1	8	0	3	6	1	0	4	3	Myoviridae
PRET1608S25F02_ctg_154	0	0	0	0	0	2	0	0	1	0	1	0	0	1	0	virus
PRET1608S21F02_ctg_135	0	0	0	0	0	0	0	4	0	0	1	10	0	7	7	na
PRET1608S17F02_ctg_178	0	0	0	0	0	0	0	1	2	0	1	0	0	0	0	na
PRET1608S01F07_ctg_90	0	1	1	0	0	0	0	0	0	0	0	0	0	0	0	na
PRET1608S01F02_ctg_124	0	1	0	0	0	0	0	0	0	0	0	0	0	0	0	na
PRET1608S17F00_ctg_12	0	0	0	0	6	0	1	3	0	4	4	0	9	4	0	na
PRET1608S25F07_ctg_125	0	0	0	0	3	4	0	3	2	0	2	4	0	2	1	na
PRET1608S17F02_ctg_186	0	0	0	0	0	0	0	1	3	0	1	3	0	4	6	Myoviridae
PRET1608S25F02_ctg_164	0	0	0	0	0	0	0	0	0	0	0	0	0	1	1	na
PRET1608S17F02_ctg_189	0	0	0	0	0	4	0	1	0	0	0	0	0	0	1	virus
PRET1608S01F02_ctg_130	0	1	0	0	1	1	0	0	0	0	0	0	0	0	0	na
PRET1608S09F07_ctg_110	0	0	0	2	1	1	1	3	2	3	3	0	0	3	0	na
PRET1608S25F07_ctg_133	0	0	0	0	0	0	0	1	0	0	1	5	0	1	1	na
PRET1608S25F02_ctg_168	0	0	0	0	0	0	0	0	0	0	1	0	0	1	5	na
PRET1608S17F02_ctg_200	0	0	0	0	0	0	0	1	0	0	0	0	0	0	1	na
PRET1608S25F02_ctg_172	0	0	0	0	0	0	0	0	0	0	0	0	0	1	0	na
PRET1608S09F07_ctg_123	0	0	1	0	0	1	0	0	0	0	0	0	0	0	0	na
PRET1608S21F02_ctg_163	0	0	0	0	0	0	0	4	0	0	1	0	0	1	0	na
PRET1608S21F02_ctg_164	0	0	0	0	0	0	0	3	0	0	1	6	0	4	0	virus
PRET1608S25F02_ctg_177	0	0	0	0	0	0	3	1	0	1	1	0	1	1	0	na
PRET1608S21F02_ctg_168	0	0	0	0	0	0	0	1	0	0	1	1	0	0	0	na
PRET1608S01F02_ctg_147	0	1	1	0	1	0	0	0	0	0	0	0	0	0	0	na
PRET1608S09F02_ctg_139	0	2	2	0	1	0	0	0	1	0	0	0	0	0	0	na
PRET1608S09F07_ctg_128	0	1	0	0	0	1	0	0	0	0	0	0	0	0	0	na
PRET1608S09F07_ctg_132	0	0	0	0	3	1	0	4	5	0	0	0	0	0	0	na
PRET1608S01F02_ctg_150	0	1	0	0	0	0	0	0	0	0	0	0	0	0	0	na
PRET1608S25F02_ctg_186	0	0	0	0	0	0	0	0	0	0	0	0	0	1	0	na
PRET1608S25F00_ctg_2	0	0	0	0	0	0	0	0	0	0	0	0	1	0	1	na
PRET1608S25F02_ctg_190	0	0	0	0	0	0	0	3	0	2	2	0	1	1	0	na
PRET1608S25F02_ctg_191	0	0	0	0	0	0	0	0	0	0	0	0	0	1	2	na
PRET1608S25F02_ctg_192	0	0	0	0	0	0	0	0	0	0	0	0	0	1	0	na
PRET1608S09F07_ctg_133	0	4	4	0	1	1	0	0	0	0	1	6	0	0	0	na
PRET1608S21F07_ctg_193	0	0	0	0	0	0	0	1	0	0	1	1	0	1	1	na
PRET1608S09F02_ctg_146	0	0	0	0	1	0	0	1	0	0	0	0	0	0	0	na
PRET1608S25F02_ctg_198	0	0	0	0	0	0	0	0	0	0	0	0	0	1	0	na
PRET1608S25F07_ctg_164	0	0	0	0	0	0	0	1	0	0	2	2	0	2	1	virus
PRET1608S01F07_ctg_117	0	2	1	0	0	0	0	0	0	0	0	0	0	0	0	na
PRET1608S25F02_ctg_203	0	0	0	0	0	0	0	0	0	0	1	0	0	1	2	na
PRET1608S21F07_ctg_210	0	0	0	0	0	0	0	0	0	0	0	1	0	0	0	na
PRET1608S21F02_ctg_189	0	0	0	0	0	0	0	3	0	0	1	0	0	1	1	na
PRET1608S17F07_ctg_172	0	0	0	0	0	0	0	0	1	0	0	0	0	0	0	virus
PRET1608S21F07_ctg_212	0	0	0	0	0	0	0	6	0	0	6	1	0	6	3	na
PRET1608S01F02_ctg_158	0	1	1	0	0	0	0	0	0	0	0	0	0	0	0	na
PRET1608S17F02_ctg_233	0	0	0	0	0	0	0	1	1	0	1	0	0	0	0	na
PRET1608S21F02_ctg_192	0	0	0	0	0	0	0	0	0	0	1	0	0	3	4	na
PRET1608S21F02_ctg_196	0	0	0	0	0	0	0	0	0	0	1	0	0	1	0	na
PRET1608S25F02_ctg_212	0	0	0	0	0	0	0	0	0	0	4	0	0	1	5	na
PRET1608S21F02_ctg_197	0	0	0	0	0	0	0	2	0	0	1	0	0	0	0	na
PRET1608S17F02_ctg_236	0	0	0	0	0	0	0	1	0	0	0	0	0	0	0	na
PRET1608S01F07_ctg_128	0	2	1	0	0	0	0	0	0	0	0	0	0	0	0	na
PRET1608S21F02_ctg_204	0	0	0	0	0	0	0	1	0	0	1	0	0	2	0	na
PRET1608S21F02_ctg_205	0	0	0	0	0	0	0	0	0	0	1	0	0	0	0	na
PRET1608S21F07_ctg_224	0	0	0	0	0	0	0	4	5	0	3	1	0	5	5	Myoviridae
PRET1608S25F02_ctg_222	0	2	2	0	1	2	0	1	2	0	1	1	0	1	2	na
PRET1608S17F07_ctg_185	0	0	0	0	0	0	0	1	1	0	0	0	0	2	0	na
PRET1608S09F02_ctg_168	0	2	2	0	1	0	0	1	0	0	0	0	0	0	0	na
PRET1608S25F07_ctg_192	0	0	0	0	0	0	0	0	0	0	0	0	0	0	1	na
PRET1608S09F07_ctg_156	0	0	0	0	0	1	0	0	0	0	0	0	0	0	0	na
PRET1608S21F02_ctg_213	0	0	0	0	1	0	0	0	1	0	1	1	0	0	0	Myoviridae
PRET1608S01F02_ctg_173	0	1	7	0	0	0	0	0	0	0	0	0	0	0	0	na
PRET1608S17F00_ctg_1	0	0	0	0	0	0	1	0	0	0	0	0	0	0	0	na
PRET1608S21F02_ctg_214	0	0	0	0	0	0	0	0	0	0	1	0	0	2	0	na
PRET1608S17F02_ctg_247	0	0	0	0	0	1	0	1	0	0	1	0	0	0	0	na
PRET1608S21F07_ctg_236	0	0	0	0	0	0	0	0	0	0	2	1	0	0	2	na
PRET1608S25F02_ctg_235	0	0	0	0	0	0	0	2	0	0	3	0	0	1	0	na
PRET1608S01F02_ctg_176	0	1	0	0	0	0	0	0	0	0	0	0	0	0	0	na
PRET1608S21F07_ctg_238	0	0	0	0	1	0	0	3	0	0	0	1	0	0	0	na
PRET1608S09F07_ctg_161	0	0	0	0	2	1	0	0	0	0	0	0	0	0	0	na
PRET1608S17F07_ctg_197	0	0	0	0	0	0	0	2	1	0	1	3	0	2	3	Phycodnaviridae
PRET1608S09F02_ctg_179	0	0	0	0	1	2	0	3	0	0	0	0	0	0	0	Myoviridae
PRET1608S21F07_ctg_241	0	0	0	0	0	0	0	0	0	0	1	1	0	4	0	na
PRET1608S01F07_ctg_148	0	2	1	0	2	3	0	0	0	0	0	0	0	0	0	na
PRET1608S25F07_ctg_203	0	0	0	0	0	0	0	2	0	0	4	5	0	2	1	na
PRET1608S25F02_ctg_247	0	0	0	0	0	0	0	0	0	0	0	0	0	1	0	na
PRET1608S17F02_ctg_265	0	0	0	0	0	0	0	1	0	0	1	0	0	0	0	na
PRET1608S17F02_ctg_268	0	0	0	0	0	0	0	1	0	0	4	0	0	0	0	na
PRET1608S21F07_ctg_246	0	0	0	0	0	0	0	0	2	0	0	1	0	0	0	na
PRET1608S17F02_ctg_269	0	2	0	0	2	0	0	1	0	0	0	0	0	0	0	na
PRET1608S17F02_ctg_271	0	0	0	0	0	0	0	1	1	0	4	2	0	1	2	virus
PRET1608S21F02_ctg_226	0	0	0	0	0	0	0	0	0	0	1	0	0	0	0	na
PRET1608S01F07_ctg_153	0	2	1	0	1	1	0	4	0	0	0	0	0	0	0	na
PRET1608S09F02_ctg_186	0	0	0	0	1	0	0	0	0	0	0	0	0	0	0	na
PRET1608S09F07_ctg_169	0	3	2	0	1	1	0	3	3	0	1	2	0	2	0	virus
PRET1608S17F02_ctg_278	0	0	0	0	0	0	0	1	1	0	6	0	0	7	0	Myoviridae
PRET1608S21F02_ctg_232	0	0	0	0	0	0	0	0	1	0	1	1	0	0	0	na
PRET1608S25F07_ctg_210	0	0	0	0	0	0	0	2	0	0	3	1	0	2	1	na
PRET1608S21F02_ctg_234	0	1	0	0	0	0	0	2	0	0	1	1	0	0	0	na
PRET1608S17F02_ctg_281	0	0	0	0	0	0	0	1	0	0	2	0	0	0	0	na
PRET1608S09F02_ctg_191	0	0	1	0	1	0	0	0	0	0	1	2	0	0	0	na
PRET1608S25F07_ctg_219	0	0	0	0	0	0	0	0	0	0	0	0	0	0	1	na
PRET1608S21F02_ctg_237	0	0	0	0	0	0	0	0	0	0	1	0	0	3	0	na
PRET1608S25F07_ctg_223	0	0	0	0	0	0	0	0	0	0	1	0	0	0	1	na
PRET1608S21F07_ctg_256	0	0	0	0	1	0	0	1	3	0	4	1	0	2	0	na
PRET1608S17F02_ctg_285	0	0	3	0	0	0	0	1	0	0	0	0	0	0	0	na
PRET1608S01F07_ctg_160	0	1	1	0	0	0	0	0	0	0	0	0	0	0	0	na
PRET1608S25F02_ctg_266	0	0	0	0	0	0	0	0	0	0	0	0	0	1	0	na
PRET1608S25F02_ctg_267	0	0	0	0	0	0	0	1	0	0	1	0	0	1	0	na
PRET1608S01F02_ctg_186	0	1	0	0	0	0	0	0	0	0	0	0	0	0	0	na
PRET1608S17F07_ctg_222	0	0	0	0	2	0	0	2	1	0	0	1	0	1	5	na
PRET1608S21F02_ctg_240	0	0	0	0	0	0	0	0	0	0	1	0	0	0	0	na
PRET1608S25F02_ctg_273	0	0	0	0	0	0	0	0	0	0	0	0	0	1	1	na
PRET1608S01F07_ctg_162	0	0	1	0	0	0	0	0	0	0	0	0	0	0	0	na
PRET1608S01F02_ctg_189	0	1	0	0	0	0	0	0	0	0	0	0	0	0	0	Myoviridae
PRET1608S09F02_ctg_194	0	0	0	0	1	0	0	0	0	0	0	0	0	0	0	Myoviridae
PRET1608S09F07_ctg_183	0	0	0	0	0	1	0	1	0	0	0	0	0	0	0	Myoviridae
PRET1608S17F07_ctg_225	0	0	1	0	0	0	0	0	1	0	0	0	0	0	0	Myoviridae
PRET1608S01F07_ctg_165	0	0	1	0	0	0	0	0	0	0	0	0	0	0	0	na
PRET1608S09F02_ctg_196	0	0	0	0	1	0	0	1	2	0	0	0	0	0	0	na
PRET1608S17F02_ctg_299	0	0	0	0	0	0	0	1	0	0	0	0	0	0	0	na
PRET1608S17F02_ctg_300	0	0	0	0	0	0	0	1	0	0	2	0	0	0	1	virus
PRET1608S09F07_ctg_191	0	0	0	0	0	1	0	1	0	0	2	0	0	0	0	na
PRET1608S17F02_ctg_301	0	0	0	0	0	0	0	1	0	0	2	0	0	1	1	na
PRET1608S21F02_ctg_257	0	0	0	0	0	0	0	1	0	0	1	0	0	3	0	na
PRET1608S25F02_ctg_285	0	0	0	0	0	0	1	0	0	0	2	0	2	1	1	na
PRET1608S21F07_ctg_285	0	0	0	0	0	0	0	0	0	0	0	1	0	0	0	virus
PRET1608S21F02_ctg_261	0	0	0	0	0	0	0	0	0	0	1	0	0	6	0	na
PRET1608S21F02_ctg_262	0	0	0	0	0	0	0	0	0	0	1	0	0	1	0	na
PRET1608S25F07_ctg_257	0	0	0	0	0	0	0	2	0	0	0	0	0	0	1	na
PRET1608S17F02_ctg_313	0	0	0	0	0	0	0	1	0	0	3	1	0	4	3	na
PRET1608S25F02_ctg_291	0	0	0	0	0	0	0	0	0	0	0	0	0	1	0	na
PRET1608S09F07_ctg_195	0	0	0	0	0	1	0	0	0	0	0	0	0	0	0	na
PRET1608S21F02_ctg_267	0	0	0	0	0	0	0	0	0	0	1	0	0	1	0	na
PRET1608S21F02_ctg_268	0	0	0	0	0	0	0	0	0	0	1	0	0	0	0	na
PRET1608S21F07_ctg_302	0	0	0	0	4	0	0	1	0	0	0	1	0	3	3	Myoviridae
PRET1608S21F02_ctg_274	0	0	0	0	0	0	0	0	0	0	1	0	0	1	2	Myoviridae
PRET1608S25F02_ctg_302	0	0	0	0	0	0	0	0	0	0	0	0	0	1	0	na
PRET1608S17F07_ctg_249	0	0	0	0	0	0	0	0	1	0	0	0	0	1	0	Myoviridae
PRET1608S17F02_ctg_324	0	0	0	0	0	0	0	1	0	0	1	0	0	1	1	na
PRET1608S01F02_ctg_211	0	1	1	0	0	0	0	1	1	0	0	0	0	0	0	na
PRET1608S17F02_ctg_325	0	0	0	0	0	0	0	1	0	0	2	0	0	0	0	Myoviridae
PRET1608S17F02_ctg_326	0	2	2	0	1	0	0	1	0	0	0	0	0	0	0	na
PRET1608S21F02_ctg_275	0	0	0	0	0	0	0	0	0	0	1	0	0	0	0	Phycodnaviridae
PRET1608S21F02_ctg_280	0	0	0	0	0	0	0	0	0	0	1	0	0	1	0	na
PRET1608S17F07_ctg_259	0	2	2	0	1	1	0	0	1	0	0	0	0	0	0	na
PRET1608S25F02_ctg_306	0	0	0	0	0	0	0	0	0	0	0	0	0	1	3	virus
PRET1608S25F07_ctg_281	0	0	0	0	0	0	0	0	0	0	0	2	0	0	1	na
PRET1608S17F02_ctg_335	0	0	0	0	0	0	0	1	0	0	1	0	0	0	0	na
PRET1608S25F02_ctg_307	0	0	0	0	0	0	0	0	0	0	0	0	0	1	0	na
PRET1608S17F02_ctg_339	0	0	0	0	0	0	0	1	1	0	3	5	0	5	4	na
PRET1608S25F02_ctg_314	0	0	0	0	0	0	0	0	0	0	0	0	0	1	0	na
PRET1608S01F07_ctg_200	0	2	1	0	1	2	0	0	0	0	0	0	0	0	0	na
PRET1608S25F07_ctg_290	0	0	0	0	0	0	0	0	0	0	0	0	0	0	1	na
PRET1608S21F02_ctg_294	0	0	0	0	2	0	0	3	0	0	1	1	0	0	0	virus
PRET1608S25F02_ctg_325	0	0	0	0	0	0	0	0	0	0	0	1	0	1	2	na
PRET1608S09F07_ctg_220	0	0	0	0	0	1	0	0	0	0	0	0	0	0	0	virus
PRET1608S21F02_ctg_301	0	0	0	0	0	0	0	0	0	0	1	0	1	1	0	na
PRET1608S25F02_ctg_327	0	0	0	0	0	0	0	0	0	0	0	0	0	1	0	na
PRET1608S21F02_ctg_302	0	0	0	0	0	0	0	0	0	0	1	1	0	2	2	Phycodnaviridae
PRET1608S21F02_ctg_303	0	0	0	0	0	0	0	3	0	0	1	0	0	0	0	na
PRET1608S01F02_ctg_226	0	1	4	0	0	0	0	0	0	0	0	0	0	0	0	na
PRET1608S25F07_ctg_315	0	0	0	0	2	0	0	4	2	0	3	1	0	2	1	Myoviridae
PRET1608S25F02_ctg_328	0	0	0	0	0	0	0	0	0	0	1	0	0	1	2	na
PRET1608S01F02_ctg_228	0	1	1	0	0	0	0	0	0	0	0	0	0	0	0	na
PRET1608S25F07_ctg_324	0	0	0	0	1	0	0	5	4	0	4	5	0	3	1	Myoviridae
PRET1608S01F00_ctg_17	1	0	0	0	0	0	0	0	0	0	0	0	0	0	0	Siphoviridae
PRET1608S21F02_ctg_307	0	0	0	0	0	0	0	0	0	0	1	0	0	0	0	na
PRET1608S17F02_ctg_364	0	0	0	0	0	0	0	1	0	0	0	0	0	0	0	na
PRET1608S17F02_ctg_365	0	0	0	0	0	0	0	1	0	0	1	1	0	0	0	virus
PRET1608S25F07_ctg_330	0	0	0	0	0	0	0	0	0	0	0	0	0	0	1	na
PRET1608S25F02_ctg_338	0	0	0	0	0	0	0	0	0	0	4	0	0	1	5	Myoviridae
PRET1608S25F02_ctg_339	0	0	0	0	0	0	0	2	2	0	1	2	0	1	0	na
PRET1608S25F02_ctg_340	0	0	0	0	0	0	0	0	0	0	0	0	0	1	0	na
PRET1608S21F02_ctg_315	0	0	0	0	3	0	0	3	0	0	1	0	0	0	0	na
PRET1608S01F07_ctg_221	0	0	1	0	0	0	0	0	0	0	0	0	0	0	0	na
PRET1608S09F02_ctg_237	0	1	2	1	1	1	0	0	0	0	0	0	0	0	0	na
PRET1608S25F02_ctg_351	0	0	0	0	0	0	0	0	0	0	0	0	0	1	1	na
PRET1608S25F07_ctg_342	0	0	0	0	0	0	0	0	0	0	0	0	0	1	1	na
PRET1608S17F02_ctg_379	0	0	0	0	3	0	0	1	2	0	2	1	0	2	0	Myoviridae
PRET1608S25F02_ctg_359	0	0	0	0	0	0	0	0	0	0	0	0	0	1	0	na
PRET1608S01F02_ctg_248	0	1	3	0	1	0	0	0	0	0	0	0	0	0	0	na
PRET1608S21F02_ctg_330	0	0	0	0	0	0	0	0	0	0	1	2	0	1	1	virus
PRET1608S21F02_ctg_332	0	0	0	0	0	0	0	4	2	0	1	0	0	0	0	na
PRET1608S01F02_ctg_250	0	1	2	0	5	0	0	0	0	0	0	0	0	0	0	na
PRET1608S25F07_ctg_354	0	0	0	0	0	0	0	0	0	0	0	0	0	1	1	na
PRET1608S21F02_ctg_334	0	0	0	0	3	2	0	2	0	0	1	0	0	0	0	Myoviridae
PRET1608S25F02_ctg_369	0	0	0	0	0	0	0	1	0	0	0	2	0	1	0	na
PRET1608S09F02_ctg_252	0	0	0	0	1	0	0	0	0	0	0	0	0	0	0	na
PRET1608S25F07_ctg_358	0	0	0	0	0	0	0	0	0	0	4	0	0	2	1	na
PRET1608S21F02_ctg_338	0	0	0	0	0	0	0	0	0	0	1	0	0	0	0	na
PRET1608S21F02_ctg_342	0	0	0	0	0	0	0	0	0	0	1	0	0	0	0	na
PRET1608S25F07_ctg_362	0	0	0	0	0	0	0	0	0	0	2	1	0	1	1	na
PRET1608S01F02_ctg_257	0	1	1	0	1	1	0	0	0	0	0	0	0	0	0	na
PRET1608S17F02_ctg_396	0	0	0	0	0	0	0	1	0	0	1	0	0	2	0	na
PRET1608S09F02_ctg_255	0	0	0	0	1	0	0	0	0	0	0	0	0	0	0	na
PRET1608S25F02_ctg_377	0	0	0	0	0	0	0	0	0	0	0	0	0	1	0	na
PRET1608S25F07_ctg_369	0	0	0	0	0	0	0	0	0	0	0	0	0	0	1	na
PRET1608S01F02_ctg_263	0	1	1	0	0	1	0	3	0	0	1	1	0	1	1	na
PRET1608S25F07_ctg_370	0	0	0	0	0	0	0	0	0	0	0	0	0	0	1	na
PRET1608S09F02_ctg_257	0	1	0	0	1	0	0	1	0	0	0	0	0	0	0	na
PRET1608S25F07_ctg_372	0	0	0	0	0	0	0	1	3	0	1	1	0	1	1	na
PRET1608S25F02_ctg_380	0	0	0	0	3	0	0	3	0	0	3	2	0	1	0	virus
PRET1608S01F02_ctg_265	0	1	3	0	4	3	0	0	0	0	0	0	0	0	0	Myoviridae
PRET1608S01F02_ctg_266	0	1	2	0	2	4	0	0	0	0	0	0	0	0	0	na
PRET1608S21F02_ctg_350	0	0	0	0	0	0	0	0	1	0	1	1	0	0	0	na
PRET1608S21F02_ctg_351	0	0	0	0	0	0	0	1	0	0	1	0	0	1	0	na
PRET1608S17F07_ctg_333	0	0	0	0	0	0	0	0	1	0	0	0	0	0	0	na
PRET1608S01F02_ctg_270	0	1	1	0	1	2	0	1	2	0	1	2	0	1	1	Siphoviridae
PRET1608S21F07_ctg_396	0	0	0	0	0	0	0	0	3	0	3	1	0	0	1	na
PRET1608S21F07_ctg_397	0	0	0	0	1	0	0	2	0	0	1	1	0	0	0	na
PRET1608S21F02_ctg_358	0	0	0	0	0	0	0	1	0	0	1	0	0	1	0	na
PRET1608S09F07_ctg_263	0	1	2	0	1	1	0	1	0	0	0	0	0	0	0	na
PRET1608S17F02_ctg_408	0	0	0	0	0	0	0	1	0	0	1	0	0	0	0	na
PRET1608S21F07_ctg_399	0	0	0	0	0	0	0	3	4	0	2	1	0	2	0	na
PRET1608S17F02_ctg_411	0	0	0	0	0	0	0	1	0	0	0	0	0	0	0	na
PRET1608S25F02_ctg_388	0	0	1	0	1	0	0	1	1	0	0	1	0	1	0	na
PRET1608S25F02_ctg_390	0	0	0	0	0	0	0	0	0	0	0	0	0	1	0	na
PRET1608S25F07_ctg_376	0	0	0	0	0	0	0	0	0	0	0	0	0	0	1	na
PRET1608S25F07_ctg_377	0	0	0	0	0	0	0	1	0	0	1	1	0	1	1	na
PRET1608S21F02_ctg_360	0	0	0	0	0	0	0	2	0	0	1	0	0	0	0	na
PRET1608S01F02_ctg_276	0	1	0	0	2	0	0	1	0	0	0	0	0	0	0	na
PRET1608S25F02_ctg_391	0	0	0	0	0	0	0	0	0	0	0	0	0	1	0	na
PRET1608S09F02_ctg_264	0	0	0	0	1	0	0	0	0	0	0	0	0	0	0	na
PRET1608S09F02_ctg_265	0	0	0	0	1	0	0	0	0	0	0	0	0	0	0	virus
PRET1608S25F07_ctg_379	0	0	0	0	0	0	0	0	0	0	0	0	0	0	1	na
PRET1608S21F02_ctg_364	0	0	0	0	0	0	0	0	0	0	1	0	0	0	0	na
PRET1608S21F07_ctg_409	0	0	0	0	0	0	0	0	0	0	1	1	0	3	1	na
PRET1608S01F07_ctg_258	0	2	1	0	2	0	0	0	0	0	0	0	0	0	0	na
PRET1608S25F02_ctg_396	0	0	0	0	0	0	0	0	0	0	4	4	0	1	1	na
PRET1608S25F07_ctg_388	0	0	0	0	0	0	0	0	0	0	2	0	0	1	1	na
PRET1608S17F02_ctg_419	0	0	0	0	0	0	0	1	0	0	2	0	0	5	0	na
PRET1608S01F07_ctg_262	0	0	1	0	0	0	0	0	0	0	0	0	0	0	0	na
PRET1608S21F07_ctg_422	0	0	0	0	0	1	0	0	0	0	0	1	0	0	0	na
PRET1608S25F07_ctg_395	0	0	0	0	0	0	0	0	0	0	3	0	0	4	1	na
PRET1608S25F00_ctg_129	0	0	0	0	0	0	0	0	0	0	0	0	1	1	1	na
PRET1608S25F02_ctg_407	0	0	0	0	0	0	0	0	0	2	3	0	1	1	0	na
PRET1608S17F02_ctg_429	0	1	3	0	0	0	0	1	1	0	0	0	0	0	0	na
PRET1608S21F02_ctg_376	0	0	0	0	0	0	0	0	0	0	1	0	0	0	1	na
PRET1608S25F02_ctg_415	0	0	0	0	0	0	0	0	0	0	0	1	0	1	0	na
PRET1608S25F02_ctg_417	0	0	0	0	0	0	0	2	0	0	4	3	0	1	3	na
PRET1608S01F00_ctg_69	1	0	0	0	0	0	0	0	0	0	0	0	4	0	0	Podoviridae
PRET1608S21F07_ctg_441	0	0	0	0	0	0	0	1	2	0	0	1	0	1	0	na
PRET1608S17F02_ctg_437	0	0	0	0	0	0	0	1	0	0	0	0	0	0	0	na
PRET1608S21F02_ctg_380	0	0	0	0	0	0	0	0	0	0	1	0	0	3	0	virus
PRET1608S25F07_ctg_412	0	0	0	0	0	0	0	0	0	0	0	0	0	0	1	na
PRET1608S17F02_ctg_440	0	0	0	0	0	0	0	1	0	0	1	0	0	3	4	Myoviridae
PRET1608S01F02_ctg_301	0	1	2	0	4	1	0	0	0	0	0	0	0	0	0	na
PRET1608S25F02_ctg_428	0	0	0	0	0	0	0	0	0	0	0	0	0	1	0	na
PRET1608S21F02_ctg_390	0	0	0	0	0	0	0	0	0	0	1	0	0	1	0	na
PRET1608S17F02_ctg_452	0	0	0	0	0	0	0	1	0	0	2	1	0	0	1	na
PRET1608S25F07_ctg_423	0	0	0	0	0	0	0	0	0	0	0	0	0	1	1	Phycodnaviridae
PRET1608S25F02_ctg_432	0	0	0	0	0	0	0	0	0	0	0	0	0	1	0	na
PRET1608S25F02_ctg_435	0	0	0	0	0	0	0	0	0	0	0	0	0	1	0	na
PRET1608S21F07_ctg_457	0	0	0	0	0	0	0	1	0	0	0	1	0	1	1	na
PRET1608S25F07_ctg_425	0	0	0	0	0	0	0	0	0	0	1	0	0	2	1	na
PRET1608S21F07_ctg_465	0	0	0	0	0	0	0	0	0	0	0	1	0	0	1	na
PRET1608S09F02_ctg_299	0	0	0	0	1	1	0	0	0	0	0	0	0	0	0	na
PRET1608S01F07_ctg_289	0	4	1	0	3	3	0	0	0	0	0	0	0	0	0	na
PRET1608S25F07_ctg_432	0	0	0	0	0	0	0	0	0	0	0	0	0	0	1	na
PRET1608S17F07_ctg_387	0	0	0	0	0	0	0	0	1	0	0	0	0	0	0	na
PRET1608S09F02_ctg_303	0	0	0	0	1	0	0	1	0	0	0	0	0	0	0	na
PRET1608S21F02_ctg_404	0	0	0	0	0	0	0	1	0	0	1	0	0	0	0	na
PRET1608S01F07_ctg_291	0	1	1	0	0	1	0	0	0	0	0	0	0	0	0	na
PRET1608S17F02_ctg_468	0	0	0	0	1	1	0	1	0	0	1	0	0	0	0	na
PRET1608S17F02_ctg_469	0	0	0	0	0	0	0	1	0	0	1	0	0	3	2	na
PRET1608S01F02_ctg_315	0	1	0	0	0	0	0	0	0	0	0	0	0	0	0	na
PRET1608S17F02_ctg_472	0	0	0	0	0	0	0	1	0	0	1	0	0	2	0	na
PRET1608S21F02_ctg_408	0	0	0	0	0	0	0	1	0	0	1	0	0	0	1	na
PRET1608S09F07_ctg_303	0	0	0	0	1	1	0	1	0	0	0	0	0	0	0	na
PRET1608S01F07_ctg_297	0	0	1	0	0	0	0	0	0	0	0	0	0	0	0	na
PRET1608S25F02_ctg_465	0	0	0	0	0	0	0	0	0	0	2	0	0	1	0	na
PRET1608S09F02_ctg_312	0	2	5	0	1	2	0	2	0	0	0	0	0	0	0	na
PRET1608S21F07_ctg_488	0	0	0	0	0	0	0	0	0	0	3	1	0	1	2	na
PRET1608S25F02_ctg_468	0	0	0	0	0	0	0	0	0	0	0	0	0	1	0	na
PRET1608S09F02_ctg_314	0	0	0	0	1	1	0	2	0	0	1	0	0	0	0	na
PRET1608S21F02_ctg_421	0	0	0	0	0	0	0	0	0	0	1	1	0	0	1	na
PRET1608S21F02_ctg_422	0	0	0	0	0	0	0	0	0	0	1	0	0	0	0	na
PRET1608S25F02_ctg_472	0	0	0	0	0	0	0	0	0	0	0	0	0	1	0	na
PRET1608S21F02_ctg_423	0	0	0	0	0	0	0	0	0	0	1	0	1	1	0	na
PRET1608S17F02_ctg_486	0	0	0	0	0	0	0	1	0	0	0	0	0	0	0	na
PRET1608S21F02_ctg_426	0	0	0	0	0	0	0	0	0	0	1	0	0	1	1	na
PRET1608S01F02_ctg_323	0	1	0	0	0	0	0	0	0	0	0	0	0	0	0	na
PRET1608S17F02_ctg_490	0	0	0	0	0	0	0	1	0	0	0	0	0	0	0	na
PRET1608S17F07_ctg_419	0	0	0	0	0	0	0	0	1	0	0	0	0	0	0	na
PRET1608S21F02_ctg_431	0	0	0	0	0	0	0	0	0	0	1	0	0	0	0	na
PRET1608S25F02_ctg_479	0	0	0	0	0	0	0	0	0	0	0	0	0	1	1	na
PRET1608S21F02_ctg_436	0	0	0	0	0	0	0	0	0	0	1	0	0	1	0	na
PRET1608S17F07_ctg_423	0	0	0	0	0	0	0	1	1	0	3	3	0	0	0	na
PRET1608S09F02_ctg_321	0	1	1	0	1	2	0	1	2	0	1	1	0	1	1	Siphoviridae
PRET1608S17F07_ctg_430	0	0	0	0	0	0	0	1	1	0	1	1	0	0	0	na
PRET1608S25F02_ctg_487	0	0	0	0	0	0	0	3	0	0	2	0	0	1	0	Myoviridae
PRET1608S21F02_ctg_442	0	0	0	0	0	0	0	0	0	0	1	0	0	1	2	na
PRET1608S21F02_ctg_446	0	0	0	0	0	0	0	0	0	0	1	0	0	1	0	na
PRET1608S01F00_ctg_21	1	0	0	0	0	0	0	0	0	0	0	0	0	0	0	na
PRET1608S09F07_ctg_320	0	0	0	0	0	1	0	0	0	0	0	0	0	0	0	na
PRET1608S21F02_ctg_450	0	0	0	0	4	0	0	3	0	0	1	3	0	0	0	na
PRET1608S01F07_ctg_316	0	1	1	0	0	0	0	0	0	0	0	0	0	0	0	na
PRET1608S21F02_ctg_452	0	0	0	0	0	0	0	3	0	0	1	0	0	3	0	na
PRET1608S17F02_ctg_518	0	0	0	0	0	0	0	1	0	0	0	0	0	0	0	na
PRET1608S25F02_ctg_501	0	0	0	0	0	0	0	0	0	0	1	0	0	1	1	na
PRET1608S25F02_ctg_504	0	0	0	0	0	0	0	0	0	0	0	0	0	1	0	na
PRET1608S17F00_ctg_27	0	0	0	0	0	0	1	0	0	1	0	0	1	0	0	na
PRET1608S21F07_ctg_525	0	0	0	0	0	0	0	0	0	0	1	1	0	0	0	na
PRET1608S17F07_ctg_445	0	0	0	0	0	0	0	1	1	0	0	0	0	0	0	na
PRET1608S01F02_ctg_334	0	1	0	0	1	0	0	1	0	0	0	0	0	0	0	na
PRET1608S25F02_ctg_505	0	0	0	0	0	0	0	0	0	0	1	0	0	1	0	na
PRET1608S17F02_ctg_524	0	0	0	0	0	0	0	1	0	0	1	2	0	1	1	na
PRET1608S09F02_ctg_336	0	0	0	0	1	0	0	0	0	0	0	0	0	0	0	virus
PRET1608S09F02_ctg_337	0	1	1	0	1	0	0	1	1	0	2	0	0	0	0	virus
PRET1608S25F02_ctg_506	0	0	0	0	0	0	0	0	0	0	0	0	0	1	0	na
PRET1608S01F07_ctg_326	0	3	1	0	0	0	0	0	0	0	0	0	0	0	0	na
PRET1608S09F02_ctg_338	0	0	0	0	1	1	0	0	0	0	0	0	0	0	0	na
PRET1608S21F02_ctg_463	0	0	0	0	0	0	0	0	0	0	1	0	0	5	3	na
PRET1608S17F07_ctg_451	0	0	0	0	0	0	0	0	1	0	0	0	0	0	0	na
PRET1608S25F02_ctg_510	0	0	0	0	0	0	0	0	0	0	0	4	0	1	3	na
PRET1608S25F02_ctg_511	0	0	0	0	0	0	0	0	0	0	0	0	0	1	1	na
PRET1608S21F02_ctg_465	0	0	0	0	0	0	0	0	0	0	1	1	0	1	1	na
PRET1608S17F07_ctg_452	0	0	0	0	0	0	0	0	1	0	0	2	0	1	1	na
PRET1608S17F02_ctg_533	0	0	0	0	4	0	0	1	0	0	2	0	0	0	0	na
PRET1608S17F00_ctg_8	0	0	0	0	0	0	1	0	0	0	0	0	0	0	0	Myoviridae
PRET1608S17F02_ctg_536	0	0	0	0	0	0	0	1	0	0	0	0	0	0	1	na
PRET1608S01F00_ctg_49	1	0	0	0	0	0	0	0	0	0	0	0	0	0	0	na
PRET1608S25F02_ctg_513	0	0	0	0	0	0	0	0	0	0	1	0	0	1	0	na
PRET1608S09F07_ctg_338	0	0	0	0	0	1	0	0	0	0	0	0	0	0	0	na
PRET1608S21F02_ctg_468	0	0	0	0	0	0	0	0	0	0	1	1	0	1	0	na
PRET1608S17F02_ctg_540	0	0	0	0	0	0	0	1	0	0	1	0	0	1	0	na
PRET1608S21F02_ctg_473	0	0	0	0	0	0	0	1	0	0	1	2	0	2	3	na
PRET1608S17F02_ctg_542	0	0	0	0	0	0	0	1	0	0	1	0	0	0	0	na
PRET1608S25F07_ctg_496	0	0	0	0	0	0	1	1	0	2	1	1	0	2	1	Myoviridae
PRET1608S17F02_ctg_546	0	0	0	0	0	0	0	1	1	0	0	4	0	0	0	na
PRET1608S17F02_ctg_547	0	1	0	0	1	0	0	1	0	0	0	0	0	0	0	na
PRET1608S21F07_ctg_543	0	0	0	0	0	0	0	0	0	0	0	1	0	0	0	na
PRET1608S21F07_ctg_547	0	0	0	0	0	1	0	0	0	0	0	1	0	0	0	Myoviridae
PRET1608S25F00_ctg_6	0	0	0	0	0	0	0	0	0	0	0	0	1	0	0	Myoviridae
PRET1608S25F02_ctg_530	0	0	0	0	0	0	0	0	0	0	0	0	0	1	0	na
PRET1608S25F02_ctg_536	0	0	0	0	0	0	0	0	0	0	1	0	1	1	4	na
PRET1608S21F02_ctg_486	0	0	0	0	2	0	0	2	0	0	1	0	0	0	0	virus
PRET1608S17F02_ctg_552	0	0	0	0	0	0	0	1	1	0	0	0	0	0	0	na
PRET1608S21F02_ctg_487	0	0	0	0	0	0	0	0	0	0	1	0	0	3	0	na
PRET1608S25F02_ctg_541	0	1	0	0	1	0	0	0	0	0	0	0	0	1	0	na
PRET1608S25F07_ctg_510	0	0	0	0	0	0	0	0	0	0	0	0	0	0	1	na
PRET1608S17F07_ctg_484	0	0	0	0	1	0	0	1	1	0	1	1	0	1	0	na
PRET1608S01F07_ctg_348	0	0	1	0	0	0	0	0	0	0	0	0	0	0	0	na
PRET1608S09F02_ctg_364	0	1	1	0	1	1	0	1	0	0	1	0	0	0	0	na
PRET1608S01F02_ctg_360	0	1	1	0	1	1	0	0	0	0	0	0	0	0	0	na
PRET1608S01F02_ctg_362	0	1	1	0	0	0	0	0	0	0	0	0	0	0	0	na
PRET1608S09F07_ctg_364	0	0	0	0	1	1	0	0	0	0	0	0	0	0	0	na
PRET1608S17F02_ctg_563	0	0	0	0	0	0	0	1	0	0	0	0	0	0	0	na
PRET1608S01F02_ctg_363	0	1	1	0	0	0	0	0	0	0	0	0	0	0	0	na
PRET1608S17F07_ctg_493	0	0	0	0	0	0	0	0	1	0	0	0	0	0	0	na
PRET1608S17F07_ctg_494	0	0	0	0	0	0	0	0	1	0	2	0	0	2	2	na
PRET1608S21F07_ctg_573	0	0	0	0	0	0	0	1	0	0	0	1	0	0	1	na
PRET1608S17F07_ctg_495	0	0	0	0	0	0	0	0	1	0	0	0	0	0	1	na
PRET1608S25F07_ctg_521	0	0	0	0	0	0	0	0	0	0	3	1	0	4	1	na
PRET1608S01F07_ctg_356	0	3	1	0	0	0	0	0	0	0	0	0	0	0	0	na
PRET1608S21F02_ctg_506	0	0	0	0	0	0	0	0	0	0	1	1	0	0	0	virus
PRET1608S09F02_ctg_374	0	0	0	0	1	0	0	0	0	0	0	0	0	0	0	na
PRET1608S17F02_ctg_567	0	0	0	0	0	2	0	1	1	0	0	1	0	0	0	na
PRET1608S01F07_ctg_359	0	0	1	0	0	1	0	0	0	0	0	0	0	0	0	na
PRET1608S01F02_ctg_369	0	1	1	0	0	0	0	0	0	0	0	0	0	0	0	na
PRET1608S01F07_ctg_361	0	1	1	0	0	0	0	0	0	0	0	0	0	0	0	na
PRET1608S17F02_ctg_573	0	0	0	0	0	0	0	1	0	0	0	0	0	0	0	na
PRET1608S17F07_ctg_505	0	0	0	0	0	0	0	0	1	0	0	0	0	0	0	na
PRET1608S09F07_ctg_375	0	5	4	0	2	1	0	4	0	0	0	0	0	0	0	na
PRET1608S17F07_ctg_507	0	0	0	0	1	1	0	1	1	0	0	0	0	0	0	na
PRET1608S21F02_ctg_517	0	0	0	0	0	0	0	2	0	0	1	0	0	3	0	na
PRET1608S01F02_ctg_373	0	1	0	0	0	0	0	0	0	0	0	0	0	0	0	na
PRET1608S01F02_ctg_374	0	1	3	0	4	0	0	0	0	0	0	0	0	0	0	na
PRET1608S21F02_ctg_520	0	0	0	0	0	0	0	1	0	1	1	0	0	0	0	na
PRET1608S21F07_ctg_585	0	0	0	0	0	0	0	0	0	0	0	1	0	0	0	na
PRET1608S21F02_ctg_527	0	0	0	0	0	0	0	1	0	0	1	3	0	3	0	Phycodnaviridae
PRET1608S25F02_ctg_579	0	0	0	0	0	0	0	0	0	0	3	0	0	1	1	na
PRET1608S01F00_ctg_26	1	0	0	0	0	0	0	0	0	0	0	0	0	0	0	na
PRET1608S01F07_ctg_376	0	1	1	0	0	0	0	0	0	0	0	0	0	0	0	na
PRET1608S09F02_ctg_385	0	2	1	0	1	1	0	0	0	0	0	0	0	0	0	virus
PRET1608S25F07_ctg_552	0	0	0	0	0	0	0	0	1	0	0	0	0	0	1	virus
PRET1608S25F07_ctg_554	0	0	0	0	0	0	0	0	0	0	1	0	0	0	1	na
PRET1608S17F02_ctg_588	0	0	0	0	0	0	0	1	2	0	2	2	0	1	1	na
PRET1608S25F00_ctg_7	0	0	0	0	0	0	0	0	0	0	0	0	1	0	0	na
PRET1608S09F02_ctg_390	0	0	0	0	1	2	0	0	0	0	0	0	0	0	0	na
PRET1608S21F00_ctg_4	0	0	0	0	0	0	0	0	0	1	0	0	1	0	0	na
PRET1608S17F02_ctg_594	0	0	0	0	0	0	0	1	0	0	0	0	0	0	0	na
PRET1608S09F02_ctg_393	0	0	0	0	1	1	0	0	1	0	1	0	0	0	0	na
PRET1608S21F02_ctg_544	0	0	0	0	0	0	0	2	0	0	1	0	0	2	0	na
PRET1608S09F02_ctg_396	0	3	0	0	1	1	0	0	0	0	0	0	0	0	0	na
PRET1608S25F02_ctg_597	0	0	0	0	0	0	0	0	0	0	1	0	0	1	0	Siphoviridae
PRET1608S25F07_ctg_570	0	0	0	0	0	0	0	0	0	0	0	0	0	1	1	na
PRET1608S21F02_ctg_547	0	0	0	0	0	0	0	0	0	0	1	0	0	3	0	na
PRET1608S25F02_ctg_601	0	0	0	0	0	0	0	0	0	0	0	0	0	1	0	na
PRET1608S21F02_ctg_551	0	0	0	0	0	0	0	1	0	2	1	0	0	2	1	na
PRET1608S01F07_ctg_394	0	0	1	0	0	0	0	0	0	0	0	0	0	0	0	na
PRET1608S21F02_ctg_552	0	0	0	0	0	0	0	0	0	0	1	0	0	1	0	na
PRET1608S25F02_ctg_607	0	0	0	0	0	0	0	3	0	0	0	0	0	1	0	na
PRET1608S25F02_ctg_608	0	0	0	0	0	0	0	0	0	0	1	0	0	1	0	na
PRET1608S25F02_ctg_609	0	0	0	0	0	0	0	0	0	0	0	0	0	1	0	na
PRET1608S17F02_ctg_607	0	0	0	0	0	0	0	1	0	0	0	1	0	0	0	na
PRET1608S17F02_ctg_608	0	0	0	0	2	4	0	1	0	0	1	0	0	0	0	na
PRET1608S01F07_ctg_395	0	0	1	0	0	0	0	0	0	0	0	0	0	0	0	na
PRET1608S01F07_ctg_397	0	0	1	0	0	0	0	0	0	0	0	0	0	0	0	na
PRET1608S21F02_ctg_555	0	0	0	0	0	1	0	0	0	0	1	0	0	0	0	na
PRET1608S01F02_ctg_404	0	1	2	0	0	0	0	0	0	0	0	0	0	0	0	na
PRET1608S21F02_ctg_556	0	0	0	0	0	0	0	2	0	0	1	0	0	3	0	na
PRET1608S21F02_ctg_560	0	0	0	0	0	0	0	0	0	0	1	1	0	1	1	na
PRET1608S01F02_ctg_405	0	1	2	0	0	1	0	0	1	0	0	0	0	0	1	virus
PRET1608S09F02_ctg_410	0	1	0	0	1	1	0	0	0	0	0	0	0	0	0	na
PRET1608S21F07_ctg_633	0	0	0	0	0	0	0	0	1	0	2	1	0	0	0	na
PRET1608S25F02_ctg_616	0	0	0	0	0	0	0	1	2	0	1	1	0	1	1	na
PRET1608S21F02_ctg_562	0	1	0	2	3	3	0	4	0	0	1	0	0	0	0	na
PRET1608S25F07_ctg_597	0	0	0	0	0	0	0	0	0	0	1	2	0	2	1	na
PRET1608S01F00_ctg_33	1	0	0	0	0	0	0	0	0	0	0	0	0	0	0	na
PRET1608S25F07_ctg_601	0	0	0	0	0	0	0	0	0	0	0	0	0	0	1	na
PRET1608S21F02_ctg_565	0	0	0	0	0	0	0	1	0	0	1	0	0	3	0	na
PRET1608S21F00_ctg_14	0	0	0	0	0	0	0	0	0	1	2	0	2	1	0	na
PRET1608S17F02_ctg_622	0	0	0	0	0	0	0	1	0	0	0	1	0	0	0	na
PRET1608S21F02_ctg_567	0	0	0	0	0	0	0	0	0	0	1	0	0	1	0	na
PRET1608S09F02_ctg_416	0	0	0	0	1	0	0	0	0	0	0	0	0	0	0	na
PRET1608S25F07_ctg_603	0	0	0	0	0	0	0	0	0	0	1	2	0	0	1	Myoviridae
PRET1608S09F02_ctg_418	0	1	2	0	1	0	0	0	0	0	0	0	0	0	0	na
PRET1608S21F07_ctg_643	0	0	0	0	0	0	0	1	0	0	0	1	0	0	0	virus
PRET1608S25F02_ctg_632	0	0	0	0	0	0	0	0	0	0	0	0	0	1	0	na
PRET1608S17F02_ctg_626	0	0	0	0	0	0	0	1	0	0	0	0	0	0	0	Myoviridae
PRET1608S09F02_ctg_420	0	3	2	0	1	2	0	0	0	0	0	0	0	0	0	na
PRET1608S21F02_ctg_572	0	0	0	0	0	0	0	0	0	0	1	0	0	3	0	na
PRET1608S17F02_ctg_629	0	0	0	0	0	0	0	1	0	0	2	0	0	0	0	na
PRET1608S17F07_ctg_562	0	0	0	0	0	0	0	1	1	0	0	0	0	0	0	na
PRET1608S25F02_ctg_634	0	0	0	0	0	0	0	2	0	0	2	0	0	1	0	na
PRET1608S21F02_ctg_575	0	0	0	0	0	0	0	1	0	0	1	0	0	0	0	na
PRET1608S21F07_ctg_653	0	0	0	0	0	0	0	1	0	0	2	1	0	3	2	Myoviridae
PRET1608S25F02_ctg_638	0	0	0	0	0	0	0	0	1	0	0	0	0	1	2	na
PRET1608S01F02_ctg_417	0	1	1	0	1	1	0	0	0	0	0	0	0	0	0	na
PRET1608S21F02_ctg_577	0	0	0	0	0	0	0	0	0	0	1	0	0	1	0	na
PRET1608S21F02_ctg_578	0	2	3	0	2	2	2	3	0	1	1	0	0	0	0	na
PRET1608S25F07_ctg_616	0	0	0	0	0	0	0	1	0	0	2	3	0	2	1	Myoviridae
PRET1608S25F02_ctg_640	0	0	0	0	0	0	0	0	0	0	0	0	0	1	0	na
PRET1608S17F00_ctg_5	1	0	0	0	0	0	1	0	0	0	0	0	0	0	0	na
PRET1608S21F07_ctg_658	0	0	0	0	0	0	0	0	0	0	2	1	0	4	5	na
PRET1608S25F02_ctg_645	0	0	0	0	0	0	0	0	0	0	1	0	0	1	1	na
PRET1608S09F02_ctg_430	0	1	0	0	1	2	0	0	0	0	0	0	0	0	0	na
PRET1608S25F02_ctg_648	0	0	0	0	0	0	0	0	0	0	0	0	0	1	1	na
PRET1608S25F02_ctg_649	0	0	0	0	0	0	0	0	0	0	1	0	0	1	0	na
PRET1608S25F02_ctg_650	0	0	0	0	0	0	0	0	0	0	0	0	0	1	3	na
PRET1608S01F02_ctg_423	0	1	0	0	0	0	0	0	0	0	0	0	0	0	0	na
PRET1608S01F02_ctg_425	0	1	3	0	0	0	0	0	0	0	0	0	0	0	0	na
PRET1608S01F02_ctg_426	0	1	2	0	2	3	0	3	0	0	0	0	0	0	0	na
PRET1608S09F02_ctg_434	0	0	0	0	1	2	0	0	0	0	0	0	0	0	0	virus
PRET1608S01F02_ctg_427	0	1	0	0	0	0	0	0	2	0	0	0	0	0	0	na
PRET1608S01F07_ctg_422	0	0	1	0	0	0	0	0	1	0	0	0	0	0	0	na
PRET1608S21F02_ctg_595	0	0	0	0	0	0	0	0	0	0	1	0	0	0	0	na
PRET1608S21F02_ctg_596	0	0	0	0	0	0	0	1	0	0	1	0	0	1	0	na
PRET1608S09F02_ctg_436	0	3	3	0	1	0	0	0	0	0	0	0	0	0	0	virus
PRET1608S21F02_ctg_597	0	0	0	0	6	0	0	2	0	0	1	0	0	3	0	na
PRET1608S17F02_ctg_649	0	1	0	0	0	0	0	1	0	0	0	0	0	0	0	na
PRET1608S21F02_ctg_605	0	0	0	0	0	0	0	0	0	0	1	0	0	0	0	na
PRET1608S17F02_ctg_653	0	0	0	0	0	0	0	1	0	0	1	1	0	0	0	na
PRET1608S01F07_ctg_434	0	0	1	0	0	0	0	0	0	0	0	0	0	0	0	na
PRET1608S25F07_ctg_639	0	0	0	0	0	0	0	0	0	0	1	2	0	1	1	na
PRET1608S25F02_ctg_665	0	0	0	0	0	0	0	0	0	0	0	0	0	1	0	na
PRET1608S01F02_ctg_438	0	1	0	0	0	0	0	0	0	0	0	0	0	0	0	na
PRET1608S25F02_ctg_667	0	0	0	0	0	0	0	0	0	0	1	0	0	1	0	na
PRET1608S17F07_ctg_592	0	0	0	0	0	0	0	0	1	0	0	1	0	0	0	na
PRET1608S21F02_ctg_612	0	0	0	0	0	0	0	0	0	0	1	0	0	0	0	na
PRET1608S01F02_ctg_439	0	1	2	0	0	0	0	0	0	0	0	0	0	0	0	na
PRET1608S21F02_ctg_614	0	0	0	0	0	0	0	1	0	0	1	4	0	2	1	na
PRET1608S21F02_ctg_617	0	0	0	0	0	0	0	0	0	0	1	0	0	0	0	Myoviridae
PRET1608S09F02_ctg_450	0	0	0	0	1	3	0	0	0	0	0	0	0	0	0	na
PRET1608S21F02_ctg_622	0	0	0	0	0	0	0	0	0	0	1	0	0	0	0	na
PRET1608S01F02_ctg_445	0	1	2	0	1	0	0	0	0	0	0	0	0	0	0	na
PRET1608S21F02_ctg_624	0	0	0	0	0	0	0	4	0	0	1	0	0	1	0	na
PRET1608S01F02_ctg_449	0	1	2	0	0	0	0	0	0	0	0	0	0	0	0	na
PRET1608S21F02_ctg_629	0	0	0	0	0	0	0	3	0	0	1	0	0	0	0	na
PRET1608S09F07_ctg_451	0	0	0	0	0	1	0	0	0	0	0	0	0	0	0	na
PRET1608S21F02_ctg_633	0	0	0	0	0	0	0	1	0	0	1	0	0	1	0	na
PRET1608S09F02_ctg_459	0	2	1	0	1	1	0	2	0	0	1	0	0	0	0	na
PRET1608S17F02_ctg_683	0	0	0	0	0	0	4	1	0	2	1	3	2	1	2	na
PRET1608S25F07_ctg_672	0	0	0	0	0	0	0	3	0	0	1	1	0	2	1	na
PRET1608S17F07_ctg_610	0	0	0	0	0	0	0	0	1	0	0	1	0	0	1	na
PRET1608S25F02_ctg_695	0	0	0	0	0	0	0	0	0	0	0	1	0	1	1	Phycodnaviridae
PRET1608S25F02_ctg_697	0	0	0	0	0	0	0	1	0	1	0	0	0	1	0	na
PRET1608S09F07_ctg_459	0	0	0	0	3	1	0	1	0	0	1	0	0	0	0	na
PRET1608S17F02_ctg_689	0	0	0	0	0	0	0	1	0	0	2	0	0	3	0	Myoviridae
PRET1608S17F02_ctg_691	0	0	0	0	0	0	0	1	0	0	2	0	0	0	0	na
PRET1608S09F02_ctg_467	0	1	0	0	1	1	0	0	0	0	0	0	0	0	0	na
PRET1608S21F02_ctg_640	0	0	0	0	0	0	0	4	0	0	1	0	0	0	0	na
PRET1608S25F07_ctg_676	0	0	0	0	0	0	0	1	1	0	0	0	0	0	1	na
PRET1608S17F02_ctg_694	0	0	0	0	0	0	0	1	0	0	1	1	0	1	1	na
PRET1608S25F07_ctg_679	0	0	0	0	0	0	0	0	0	0	0	0	0	1	1	na
PRET1608S17F07_ctg_621	0	0	0	0	0	0	0	2	1	0	1	1	0	0	0	na
PRET1608S25F07_ctg_682	0	0	0	0	0	0	1	0	0	0	1	0	1	0	1	na
PRET1608S21F02_ctg_651	0	0	0	0	0	0	0	5	1	0	1	0	0	0	0	na
PRET1608S21F07_ctg_714	0	0	0	0	0	0	0	0	2	0	2	1	0	0	0	na
PRET1608S25F02_ctg_708	0	0	0	0	0	0	0	1	0	0	0	0	0	1	1	na
PRET1608S21F07_ctg_716	0	0	0	0	0	0	0	0	1	0	0	1	0	0	0	na
PRET1608S17F00_ctg_7	0	0	0	0	0	0	1	3	0	1	3	0	0	4	3	Myoviridae
PRET1608S17F02_ctg_708	0	0	0	0	4	0	0	1	3	0	1	0	0	0	0	na
PRET1608S21F02_ctg_656	0	0	0	0	0	0	0	0	0	0	1	0	0	0	0	na
PRET1608S21F00_ctg_8	0	0	0	0	0	0	2	4	0	1	1	2	0	1	0	na
PRET1608S21F02_ctg_661	0	0	0	0	0	0	0	1	0	0	1	0	0	2	0	na
PRET1608S21F02_ctg_662	0	0	0	0	0	0	0	0	0	0	1	0	0	0	1	na
PRET1608S17F02_ctg_712	0	0	0	0	1	0	0	1	2	0	2	1	0	2	1	Myoviridae
PRET1608S21F07_ctg_729	0	0	0	0	0	0	0	1	1	0	0	1	0	1	0	virus
PRET1608S25F00_ctg_28	0	0	0	0	0	0	0	0	0	0	0	0	1	0	0	na
PRET1608S25F02_ctg_721	0	0	0	0	0	0	0	0	0	0	2	0	0	1	0	na
PRET1608S17F02_ctg_719	0	0	0	0	0	0	0	1	0	0	1	1	0	1	2	na
PRET1608S25F02_ctg_727	0	0	0	0	0	0	0	2	0	0	0	0	0	1	0	virus
PRET1608S17F02_ctg_723	0	0	0	0	0	0	0	1	1	0	0	0	0	0	0	Phycodnaviridae
PRET1608S09F02_ctg_484	0	0	0	0	1	0	0	0	0	0	0	0	0	0	0	na
PRET1608S17F02_ctg_724	0	0	0	0	0	0	0	1	0	0	2	1	0	2	2	na
PRET1608S25F00_ctg_5	0	0	0	0	0	0	1	1	0	1	0	0	1	1	0	na
PRET1608S21F07_ctg_741	0	0	0	0	0	0	0	4	0	0	2	1	0	1	2	Myoviridae
PRET1608S01F02_ctg_476	0	1	1	0	0	0	0	0	0	0	0	0	0	0	0	na
PRET1608S21F02_ctg_676	0	0	0	0	0	0	0	1	0	0	1	0	0	1	0	na
PRET1608S21F02_ctg_677	0	0	0	0	0	0	0	0	0	0	1	0	0	3	0	Myoviridae
PRET1608S21F02_ctg_679	0	0	0	0	0	0	0	0	0	0	1	0	0	0	0	na
PRET1608S01F07_ctg_484	0	1	1	0	2	2	0	2	1	0	0	0	0	0	0	na
PRET1608S21F07_ctg_749	0	0	0	0	0	1	0	0	0	0	0	1	0	0	0	virus
PRET1608S17F02_ctg_743	0	0	0	0	0	0	0	1	0	0	3	0	0	2	2	na
PRET1608S21F07_ctg_751	0	0	0	0	0	0	0	0	0	0	0	1	0	0	0	na
PRET1608S21F02_ctg_690	0	0	0	0	0	0	0	0	0	0	1	0	0	0	0	Phycodnaviridae
PRET1608S25F02_ctg_743	0	0	0	0	0	0	0	0	0	0	0	0	0	1	0	na
PRET1608S17F02_ctg_746	0	0	0	0	0	0	0	1	0	0	1	0	1	0	0	na
PRET1608S25F07_ctg_717	0	0	0	0	0	0	0	0	0	0	1	0	0	1	1	na
PRET1608S25F02_ctg_745	0	0	0	0	0	0	0	0	0	0	1	0	0	1	1	na
PRET1608S21F02_ctg_694	0	0	0	0	0	0	0	0	0	0	1	4	0	2	0	na
PRET1608S21F02_ctg_695	0	0	0	0	0	0	0	1	0	0	1	1	0	3	2	Myoviridae
PRET1608S21F02_ctg_696	0	0	0	0	0	0	3	4	0	0	1	0	0	1	0	na
PRET1608S25F02_ctg_750	0	0	0	0	0	0	0	0	0	0	0	0	0	1	0	virus
PRET1608S25F02_ctg_752	0	0	0	0	0	0	0	2	0	0	3	3	0	1	3	na
PRET1608S25F02_ctg_754	0	0	0	0	0	0	0	0	0	0	0	0	0	1	0	na
PRET1608S21F07_ctg_765	0	0	0	0	0	1	0	0	1	0	0	1	0	0	0	na
PRET1608S01F02_ctg_490	0	1	1	0	0	0	0	0	0	0	0	0	0	0	0	na
PRET1608S21F07_ctg_766	0	0	0	0	0	0	0	1	0	0	2	1	0	1	1	na
PRET1608S25F00_ctg_8	0	0	0	0	0	0	0	0	0	1	2	0	1	2	0	na
PRET1608S17F02_ctg_759	0	0	0	0	0	0	0	1	0	0	4	0	0	3	4	na
PRET1608S25F02_ctg_757	0	0	0	0	0	0	0	0	0	0	0	0	3	1	0	Myoviridae
PRET1608S17F02_ctg_761	0	0	0	0	0	0	0	1	0	1	1	0	1	1	0	na
PRET1608S01F00_ctg_39	1	0	0	0	0	0	0	0	0	0	0	0	0	0	0	na
PRET1608S21F02_ctg_707	0	0	0	0	0	0	0	1	0	0	1	0	0	1	1	na
PRET1608S21F02_ctg_709	0	0	0	0	0	0	0	1	0	0	1	0	0	1	0	na
PRET1608S17F02_ctg_766	0	0	0	0	0	1	0	1	0	0	1	0	0	0	0	virus
PRET1608S17F02_ctg_768	0	0	0	0	0	0	0	1	0	0	2	2	0	3	1	na
PRET1608S25F02_ctg_764	0	0	0	0	0	0	0	0	0	0	0	0	0	1	2	na
PRET1608S21F02_ctg_718	0	0	0	0	0	0	0	0	0	0	1	0	0	2	0	na
PRET1608S17F02_ctg_779	0	0	0	0	0	0	0	1	0	0	2	0	0	0	0	na
PRET1608S25F07_ctg_743	0	0	0	0	0	0	0	0	0	0	0	0	0	0	1	na
PRET1608S09F02_ctg_508	0	1	0	0	1	1	0	0	0	0	0	0	0	0	0	na
PRET1608S17F07_ctg_701	0	0	0	0	0	0	0	0	1	0	0	1	0	0	0	na
PRET1608S25F02_ctg_767	0	0	0	0	0	0	0	3	2	0	1	2	0	1	1	na
PRET1608S09F07_ctg_517	0	0	0	0	0	1	0	1	2	0	0	0	0	0	0	Phycodnaviridae
PRET1608S17F02_ctg_784	0	0	0	0	0	0	0	1	0	0	0	0	0	0	0	na
PRET1608S25F02_ctg_773	0	0	0	0	0	0	1	0	0	0	1	0	0	1	0	na
PRET1608S09F07_ctg_519	0	0	0	0	3	1	0	0	0	0	0	0	0	0	0	na
PRET1608S01F02_ctg_502	0	1	3	0	0	0	0	0	0	0	0	0	0	0	0	na
PRET1608S21F02_ctg_728	0	0	0	0	0	0	0	0	0	0	1	1	0	2	0	na
PRET1608S25F07_ctg_759	0	0	0	0	0	0	0	1	0	0	2	4	0	2	1	na
PRET1608S21F02_ctg_729	0	0	0	0	0	0	0	2	0	0	1	0	0	1	3	na
PRET1608S17F02_ctg_791	0	0	0	0	0	0	0	1	0	0	1	0	0	2	0	na
PRET1608S01F07_ctg_511	0	2	1	0	0	0	0	0	0	0	0	0	0	0	0	na
PRET1608S25F02_ctg_781	0	0	0	0	0	0	0	0	0	0	0	0	0	1	4	na
PRET1608S21F07_ctg_805	0	0	0	0	0	0	0	1	1	0	2	1	0	1	2	na
PRET1608S25F07_ctg_763	0	0	0	0	0	0	0	1	0	0	0	0	0	1	1	na
PRET1608S21F02_ctg_732	0	0	0	0	0	0	0	1	0	0	1	0	0	0	0	na
PRET1608S21F07_ctg_810	0	0	0	0	1	0	0	1	2	0	2	1	0	3	0	na
PRET1608S21F02_ctg_738	0	0	0	0	0	0	0	0	0	0	1	0	0	2	2	Myoviridae
PRET1608S01F02_ctg_509	0	1	0	0	0	0	0	1	0	0	0	0	0	0	0	na
PRET1608S09F07_ctg_526	0	0	0	0	0	1	0	0	0	0	0	0	0	0	0	na
PRET1608S21F02_ctg_741	0	0	0	0	0	0	0	0	0	0	1	0	0	5	0	na
PRET1608S01F00_ctg_38	1	1	0	0	0	0	0	0	0	0	0	0	0	0	0	na
PRET1608S09F02_ctg_529	0	0	0	0	1	0	0	0	0	0	1	0	0	0	0	na
PRET1608S01F02_ctg_513	0	1	0	0	0	0	0	0	0	0	0	0	0	0	0	na
PRET1608S09F07_ctg_532	0	0	0	0	1	1	0	0	0	0	0	0	0	0	0	na
PRET1608S21F02_ctg_742	0	0	0	0	0	0	0	0	0	0	1	0	0	0	0	na
PRET1608S25F02_ctg_797	0	0	0	0	0	0	0	4	0	0	3	2	0	1	3	na
PRET1608S01F07_ctg_522	0	3	2	0	0	0	0	0	0	0	0	0	0	0	0	na
PRET1608S25F00_ctg_11	0	0	0	0	0	0	0	0	0	1	2	0	1	0	0	na
PRET1608S25F02_ctg_799	0	0	0	0	0	0	0	0	0	0	0	0	0	1	0	na
PRET1608S09F02_ctg_537	0	0	0	0	1	2	0	1	0	0	0	0	0	0	0	na
PRET1608S01F02_ctg_520	0	1	0	0	0	0	0	0	0	0	0	0	0	0	0	na
PRET1608S17F02_ctg_812	0	0	0	0	0	0	0	1	0	0	1	0	0	0	0	Myoviridae
PRET1608S17F02_ctg_813	0	0	0	0	0	0	0	1	0	0	1	4	0	1	1	na
PRET1608S17F02_ctg_814	0	0	0	0	2	0	0	1	0	0	0	3	0	0	0	na
PRET1608S01F07_ctg_525	0	1	1	0	0	0	0	0	0	0	0	0	0	0	0	virus
PRET1608S09F02_ctg_539	0	0	0	0	1	1	0	0	0	0	2	0	0	0	0	na
PRET1608S21F02_ctg_755	0	0	0	0	0	0	0	0	0	0	1	0	0	0	0	na
PRET1608S25F07_ctg_785	0	0	0	0	0	0	0	0	0	0	0	0	0	0	1	na
PRET1608S17F02_ctg_819	0	0	0	0	0	0	0	1	0	0	1	4	0	2	0	na
PRET1608S01F02_ctg_522	0	1	0	0	0	0	0	0	0	0	0	0	0	0	0	virus
PRET1608S21F02_ctg_757	0	0	0	0	2	0	0	0	0	0	1	2	0	1	1	na
PRET1608S25F02_ctg_804	0	0	0	0	0	0	0	0	0	0	0	0	0	1	3	na
PRET1608S21F02_ctg_758	0	0	0	0	0	0	0	0	0	0	1	1	0	0	0	na
PRET1608S25F07_ctg_786	0	0	0	0	0	0	0	4	0	0	5	0	0	4	1	na
PRET1608S17F07_ctg_738	0	0	0	0	0	0	0	2	1	0	1	0	0	0	0	na
PRET1608S25F02_ctg_809	0	0	0	0	0	0	0	0	0	0	1	0	0	1	1	na
PRET1608S01F00_ctg_43	1	0	0	0	0	0	0	0	0	0	0	0	0	0	0	na
PRET1608S01F02_ctg_526	0	1	0	0	0	0	0	0	0	0	0	0	0	0	0	na
PRET1608S21F02_ctg_763	0	0	0	0	0	0	0	0	0	0	1	0	0	0	0	na
PRET1608S01F02_ctg_527	0	1	2	0	0	0	0	0	0	0	0	0	0	0	0	na
PRET1608S25F00_ctg_10	0	0	0	0	0	0	0	3	0	1	2	0	1	2	0	na
PRET1608S25F02_ctg_813	0	0	0	0	0	0	0	0	1	0	3	1	0	1	1	na
PRET1608S25F02_ctg_814	0	0	0	0	0	0	0	0	0	0	0	0	0	1	1	na
PRET1608S01F02_ctg_529	0	1	0	0	0	0	0	1	0	0	0	0	0	0	0	na
PRET1608S25F07_ctg_798	0	0	0	0	0	0	0	0	0	0	0	1	0	1	1	na
PRET1608S21F07_ctg_846	0	0	0	0	0	0	0	0	0	0	4	1	0	2	2	na
PRET1608S21F02_ctg_772	0	0	0	0	0	0	0	1	0	0	1	0	0	0	2	na
PRET1608S21F02_ctg_773	0	0	0	0	0	0	0	1	0	0	1	4	0	1	0	virus
PRET1608S25F02_ctg_819	0	0	0	0	2	0	0	2	3	0	1	1	0	1	0	na
PRET1608S25F02_ctg_820	0	0	0	0	2	0	0	0	0	0	1	1	0	1	1	na
PRET1608S17F07_ctg_746	0	0	0	0	0	0	0	0	1	0	0	0	0	0	0	virus
PRET1608S25F02_ctg_821	0	0	0	0	0	0	0	1	0	0	2	0	0	1	0	na
PRET1608S25F02_ctg_823	0	0	0	0	0	0	0	0	0	1	3	0	0	1	0	na
PRET1608S01F07_ctg_541	0	0	1	0	0	0	0	0	0	0	0	0	0	0	0	na
PRET1608S25F00_ctg_12	0	0	0	0	0	0	0	0	0	1	1	0	1	3	0	na
PRET1608S01F02_ctg_540	0	1	0	0	0	0	0	0	0	0	0	0	0	0	0	na
PRET1608S01F02_ctg_541	0	1	1	0	0	0	0	0	0	0	0	0	0	0	0	na
PRET1608S09F07_ctg_555	0	0	0	0	0	1	0	0	0	0	0	0	0	0	0	na
PRET1608S25F02_ctg_830	0	0	0	0	0	0	0	0	0	0	4	0	0	1	0	Myoviridae
PRET1608S25F07_ctg_811	0	0	0	0	0	0	0	1	0	0	2	3	0	2	1	na
PRET1608S01F02_ctg_543	0	1	0	0	0	0	0	2	2	0	0	0	0	0	0	na
PRET1608S17F02_ctg_840	0	0	0	0	0	0	0	1	1	0	1	1	0	0	4	na
PRET1608S17F02_ctg_844	0	0	0	0	0	0	0	1	1	0	3	0	0	0	0	na
PRET1608S17F07_ctg_757	0	0	2	0	0	0	0	1	1	0	0	0	0	0	0	virus
PRET1608S21F07_ctg_857	0	0	0	0	0	0	0	0	1	0	0	1	0	0	0	na
PRET1608S25F02_ctg_834	0	0	0	0	0	0	0	0	0	0	0	0	0	1	0	na
PRET1608S17F00_ctg_9	0	0	0	0	0	0	1	0	0	0	0	0	0	0	0	na
PRET1608S25F00_ctg_58	0	0	0	0	0	0	0	0	0	2	3	0	1	1	0	na
PRET1608S21F07_ctg_860	0	0	0	0	0	0	0	1	0	0	1	1	0	0	0	na
PRET1608S09F07_ctg_561	0	0	0	0	2	1	0	0	0	0	1	0	0	0	0	Siphoviridae
PRET1608S21F07_ctg_861	0	0	0	0	1	0	0	0	0	0	0	1	0	0	0	Siphoviridae
PRET1608S21F02_ctg_794	0	0	0	0	0	0	0	0	0	0	1	1	0	2	1	na
PRET1608S17F02_ctg_850	0	0	0	0	0	0	2	1	0	1	4	4	2	1	4	na
PRET1608S25F07_ctg_823	0	0	0	0	0	0	0	0	0	0	0	2	0	0	1	na
PRET1608S21F02_ctg_799	0	0	0	0	0	0	0	1	0	1	1	0	1	1	1	na
PRET1608S21F02_ctg_803	0	0	0	0	1	2	0	2	1	0	1	1	0	0	0	na
PRET1608S21F02_ctg_806	0	0	0	0	0	0	0	0	0	0	1	0	0	4	0	na
PRET1608S17F02_ctg_862	0	0	0	0	0	0	0	1	0	0	1	0	0	0	3	na
PRET1608S25F02_ctg_843	0	0	0	0	0	0	0	0	0	0	0	0	0	1	0	na
PRET1608S21F02_ctg_807	0	0	0	0	0	0	0	0	0	0	1	0	0	3	0	na
PRET1608S21F02_ctg_809	0	0	0	0	0	0	0	1	0	0	1	0	0	1	0	na
PRET1608S21F02_ctg_810	0	0	0	0	0	0	0	0	0	0	2	0	0	1	3	na
PRET1608S21F02_ctg_811	0	0	0	0	0	0	0	1	0	0	1	0	0	2	0	na
PRET1608S17F07_ctg_776	0	0	0	0	0	0	0	0	1	0	0	0	0	0	0	na
PRET1608S25F07_ctg_836	0	0	0	0	1	0	0	4	1	0	3	1	0	1	1	Myoviridae
PRET1608S09F02_ctg_569	0	0	0	0	1	0	0	0	0	0	0	0	0	0	0	na
PRET1608S17F02_ctg_868	0	0	0	0	0	0	0	1	0	0	0	0	0	0	0	na
PRET1608S09F07_ctg_570	0	0	0	0	2	1	0	2	4	0	2	2	0	2	2	virus
PRET1608S01F00_ctg_41	1	0	0	0	0	0	0	0	0	0	0	0	0	0	0	na
PRET1608S21F02_ctg_816	0	0	0	0	0	0	0	0	0	0	1	0	0	3	0	na
PRET1608S17F02_ctg_871	0	0	0	0	0	0	0	1	1	0	3	0	0	5	0	Myoviridae
PRET1608S21F07_ctg_891	0	0	0	0	0	0	0	0	3	0	1	1	0	0	0	na
PRET1608S21F07_ctg_892	0	0	0	0	1	0	0	1	1	0	1	1	0	1	0	na
PRET1608S01F02_ctg_563	0	1	1	0	0	0	0	0	0	0	0	0	0	0	0	na
PRET1608S21F00_ctg_11	0	0	0	0	0	0	0	0	0	1	0	0	2	0	0	na
PRET1608S25F07_ctg_850	0	0	0	0	0	0	0	2	0	0	0	4	0	2	1	Myoviridae
PRET1608S25F02_ctg_866	0	0	0	0	0	0	0	0	0	0	2	0	0	1	0	na
PRET1608S25F02_ctg_868	0	0	0	0	0	0	0	0	0	0	0	0	0	1	0	na
PRET1608S25F02_ctg_869	0	0	0	0	0	0	0	1	0	0	3	5	0	1	3	Myoviridae
PRET1608S21F07_ctg_900	0	0	0	0	0	0	0	0	0	0	1	1	0	0	0	Phycodnaviridae
PRET1608S21F02_ctg_830	0	0	0	0	0	0	0	4	0	3	1	0	0	1	0	na
PRET1608S21F02_ctg_832	0	0	0	0	0	0	0	0	0	1	1	0	1	2	0	na
PRET1608S17F02_ctg_885	0	0	0	0	0	0	0	1	0	0	0	0	0	0	0	na
PRET1608S21F02_ctg_837	0	0	0	0	0	0	0	3	2	0	1	5	0	0	0	na
PRET1608S21F02_ctg_839	0	0	0	0	0	0	0	0	0	0	1	0	0	0	0	na
PRET1608S09F02_ctg_585	0	0	0	0	1	1	0	0	0	0	0	0	0	0	0	na
PRET1608S17F07_ctg_804	0	0	0	0	0	0	1	0	1	2	1	1	1	1	1	na
PRET1608S21F00_ctg_10	0	0	0	0	0	0	2	0	0	1	2	0	0	5	0	na
PRET1608S21F02_ctg_841	0	0	0	0	0	0	0	0	0	0	1	0	0	1	0	na
PRET1608S21F02_ctg_842	0	0	0	0	0	0	0	0	0	0	1	0	0	1	0	na
PRET1608S21F02_ctg_843	0	0	0	0	0	0	0	0	0	0	1	0	0	1	2	virus
PRET1608S01F00_ctg_151	1	0	0	0	0	0	0	0	0	0	0	0	0	0	0	na
PRET1608S25F02_ctg_878	0	0	0	0	0	0	0	0	0	0	0	0	0	1	0	na
PRET1608S01F07_ctg_590	0	0	1	0	0	1	0	0	0	0	0	0	0	0	0	na
PRET1608S09F02_ctg_590	0	0	0	0	1	0	0	0	0	0	0	0	0	0	0	na
PRET1608S17F02_ctg_895	0	1	0	0	0	0	0	1	0	0	0	0	0	0	0	na
PRET1608S21F02_ctg_847	0	0	0	0	0	0	0	0	0	0	1	0	0	0	0	na
PRET1608S17F02_ctg_897	0	0	0	0	0	0	0	1	0	0	4	0	0	2	0	na
PRET1608S25F02_ctg_885	0	0	0	0	0	0	0	0	0	0	0	0	0	1	0	na
PRET1608S25F07_ctg_870	0	0	0	0	0	0	0	0	1	0	0	1	0	1	1	na
PRET1608S17F02_ctg_899	0	0	0	0	0	0	0	1	2	0	0	0	0	0	0	na
PRET1608S25F00_ctg_75	0	0	0	0	0	0	1	0	0	0	1	0	1	1	0	na
PRET1608S25F02_ctg_886	0	0	0	0	0	0	0	0	0	0	1	1	0	1	1	virus
PRET1608S25F02_ctg_887	0	0	0	0	0	0	0	2	0	0	2	1	0	1	1	na
PRET1608S25F02_ctg_888	0	0	0	0	0	0	0	0	0	0	0	0	0	1	0	na
PRET1608S25F02_ctg_889	0	0	0	0	0	0	0	0	0	0	0	0	0	1	0	na
PRET1608S25F02_ctg_890	0	0	0	0	0	0	0	0	0	0	3	0	0	1	0	na
PRET1608S17F02_ctg_900	0	0	0	0	0	0	0	1	0	0	2	0	0	0	0	na
PRET1608S25F02_ctg_895	0	0	0	0	0	0	1	4	0	1	2	0	2	1	0	na
PRET1608S09F00_ctg_8	0	0	0	1	0	0	0	0	0	0	0	0	0	0	0	na
PRET1608S21F02_ctg_850	0	0	0	0	0	0	0	0	1	0	1	0	0	0	0	virus
PRET1608S01F00_ctg_45	1	0	0	0	0	0	0	0	0	0	0	0	0	0	0	na
PRET1608S21F02_ctg_852	0	0	0	0	0	0	0	0	0	0	1	0	0	0	0	na
PRET1608S25F07_ctg_877	0	0	0	0	0	0	0	0	0	0	0	0	0	2	1	na
PRET1608S21F00_ctg_12	0	0	0	0	0	0	0	0	0	1	0	0	1	0	0	na
PRET1608S21F02_ctg_857	0	0	0	0	0	0	0	0	0	0	1	1	0	3	5	na
PRET1608S21F02_ctg_858	0	0	0	0	0	0	0	0	0	0	1	0	0	3	0	na
PRET1608S09F07_ctg_602	0	1	0	0	1	1	0	1	0	0	1	0	0	0	0	na
PRET1608S25F02_ctg_906	0	0	0	0	0	0	0	0	0	0	0	0	0	1	0	na
PRET1608S17F02_ctg_917	0	0	0	0	0	0	0	1	0	0	1	0	0	1	1	na
PRET1608S25F02_ctg_908	0	0	0	0	0	0	0	2	0	0	2	0	0	1	0	na
PRET1608S09F02_ctg_611	0	0	0	0	1	0	0	0	1	0	0	1	0	0	0	na
PRET1608S09F07_ctg_616	0	0	0	0	0	1	0	0	0	0	0	0	0	0	0	virus
PRET1608S09F02_ctg_613	0	0	0	0	1	0	0	0	0	0	0	0	0	0	0	Myoviridae
PRET1608S25F07_ctg_890	0	0	0	0	0	0	0	0	0	0	0	0	0	0	1	Myoviridae
PRET1608S25F07_ctg_891	0	0	0	0	0	0	0	0	0	0	0	0	0	0	1	na
PRET1608S25F02_ctg_911	0	0	0	0	0	0	0	0	0	0	0	0	0	1	0	na
PRET1608S25F02_ctg_912	0	0	0	0	0	0	0	0	0	0	2	0	0	1	0	Myoviridae
PRET1608S25F02_ctg_913	0	0	0	0	0	0	0	2	0	0	3	3	0	1	2	na
PRET1608S25F02_ctg_917	0	0	0	0	0	0	0	0	0	0	3	0	0	1	0	virus
PRET1608S25F02_ctg_918	0	0	0	0	0	0	0	3	0	0	1	1	0	1	1	na
PRET1608S25F07_ctg_898	0	0	0	0	0	0	0	2	0	0	3	2	0	3	1	virus
PRET1608S25F02_ctg_920	0	0	0	0	0	0	0	3	0	0	2	0	0	1	1	na
PRET1608S21F02_ctg_875	0	0	0	0	0	0	0	3	0	0	1	2	0	3	4	na
PRET1608S01F07_ctg_616	0	1	1	0	0	0	0	0	0	0	0	0	0	0	0	na
PRET1608S17F02_ctg_926	0	0	0	0	0	0	0	1	0	0	2	0	0	3	1	na
PRET1608S21F02_ctg_880	0	0	0	0	0	0	0	2	0	0	1	0	0	0	0	na
PRET1608S25F02_ctg_926	0	0	0	0	0	0	0	2	0	0	3	0	0	1	0	na
PRET1608S09F02_ctg_619	0	0	0	0	1	0	0	0	0	0	0	0	0	0	0	virus
PRET1608S25F07_ctg_904	0	0	0	0	0	0	0	0	0	0	4	0	0	3	1	Myoviridae
PRET1608S09F02_ctg_620	0	2	3	0	1	0	0	0	0	0	0	0	0	0	0	na
PRET1608S17F02_ctg_931	0	0	0	0	0	0	0	1	0	0	3	0	0	1	0	Myoviridae
PRET1608S09F07_ctg_631	0	0	0	0	1	1	0	1	2	0	1	4	0	0	0	na
PRET1608S01F02_ctg_608	0	1	0	0	0	0	0	1	0	0	0	0	0	0	0	na
PRET1608S25F02_ctg_927	0	0	0	0	0	0	0	0	0	0	0	0	0	1	0	na
PRET1608S21F02_ctg_887	0	0	0	0	0	0	0	4	0	0	1	0	0	0	0	Myoviridae
PRET1608S21F02_ctg_888	0	0	0	0	0	0	0	1	0	0	1	1	0	2	1	na
PRET1608S17F02_ctg_932	0	0	0	0	0	0	0	1	1	0	3	4	0	3	3	virus
PRET1608S09F02_ctg_623	0	2	0	0	1	0	0	0	0	0	0	0	0	0	0	na
PRET1608S01F00_ctg_47	1	0	0	0	0	0	0	0	0	0	0	0	0	0	0	Siphoviridae
PRET1608S21F02_ctg_898	0	0	0	0	0	0	0	3	0	0	1	0	0	1	0	Myoviridae
PRET1608S25F00_ctg_61	0	0	0	0	0	0	0	1	0	0	1	0	1	2	0	na
PRET1608S01F00_ctg_46	1	0	0	0	0	0	0	0	0	0	0	0	0	0	0	na
PRET1608S21F07_ctg_974	0	0	0	0	0	0	0	0	0	0	0	1	0	0	0	na
PRET1608S01F02_ctg_623	0	1	1	0	1	0	0	0	0	0	0	0	0	0	0	Myoviridae
PRET1608S17F02_ctg_942	0	0	0	0	0	0	0	1	1	0	1	2	0	2	0	Myoviridae
PRET1608S25F02_ctg_941	0	0	0	0	0	0	0	2	0	0	1	0	0	1	0	Myoviridae
PRET1608S01F07_ctg_636	0	1	1	0	2	0	0	0	0	0	0	0	0	0	0	na
PRET1608S01F02_ctg_629	0	1	0	0	0	0	0	0	1	0	0	0	0	0	0	virus
PRET1608S21F02_ctg_912	0	0	0	0	0	0	0	0	0	0	1	0	0	3	0	na
PRET1608S01F02_ctg_630	0	1	0	0	0	1	0	0	0	0	0	0	0	0	0	na
PRET1608S01F07_ctg_641	0	0	1	0	0	0	0	0	0	0	0	0	0	0	0	na
PRET1608S17F02_ctg_947	0	0	0	0	0	0	0	1	1	0	0	0	0	0	0	na
PRET1608S25F02_ctg_948	0	0	0	0	0	0	0	0	0	0	4	0	0	1	0	na
PRET1608S17F02_ctg_950	0	0	0	0	0	0	0	1	0	1	0	0	0	1	0	na
PRET1608S01F02_ctg_637	0	1	1	0	0	0	0	0	0	0	0	0	0	0	0	na
PRET1608S25F07_ctg_939	0	0	0	0	0	0	0	0	0	0	0	0	0	0	1	virus
PRET1608S21F07_ctg_995	0	0	0	0	0	0	0	2	1	0	1	1	0	2	0	virus
PRET1608S09F02_ctg_640	0	0	0	0	1	0	0	0	0	0	0	0	0	0	0	na
PRET1608S21F02_ctg_925	0	0	0	0	0	0	0	1	0	0	1	1	0	4	0	Myoviridae
PRET1608S25F02_ctg_963	0	0	0	0	0	0	0	0	0	0	1	0	0	1	1	na
PRET1608S21F02_ctg_927	0	0	0	0	0	0	0	0	0	0	1	0	0	1	0	na
PRET1608S25F07_ctg_948	0	0	0	0	0	0	0	2	4	0	1	4	0	0	1	na
PRET1608S09F02_ctg_646	0	1	1	0	1	0	0	1	1	0	1	1	0	1	0	na
PRET1608S21F07_ctg_1016	0	0	0	0	0	0	0	0	0	0	0	1	0	0	0	na
PRET1608S21F02_ctg_936	0	0	0	0	0	0	0	0	0	0	1	0	0	0	0	na
PRET1608S21F02_ctg_937	0	0	0	0	0	0	0	0	0	1	1	0	1	2	0	na
PRET1608S01F00_ctg_48	1	0	0	0	0	0	0	0	0	0	0	0	0	0	0	na
PRET1608S25F02_ctg_973	0	0	0	0	0	0	0	0	0	0	0	0	0	1	0	na
PRET1608S25F02_ctg_974	0	0	0	0	0	0	0	0	0	0	1	0	0	1	1	na
PRET1608S25F02_ctg_981	0	0	0	0	0	0	0	1	0	0	3	1	0	1	1	na
PRET1608S25F02_ctg_982	0	0	0	0	0	0	0	0	0	0	0	0	0	1	0	na
PRET1608S17F02_ctg_972	0	0	0	0	0	0	0	1	0	0	0	0	0	0	1	na
PRET1608S17F02_ctg_974	0	0	0	0	0	0	0	1	0	0	0	0	0	0	0	virus
PRET1608S01F07_ctg_665	0	1	1	0	3	0	0	0	0	0	0	0	0	0	0	na
PRET1608S17F02_ctg_977	0	0	0	0	0	0	0	1	0	0	0	0	0	0	0	na
PRET1608S17F02_ctg_978	0	1	1	0	1	1	0	1	1	0	1	1	0	0	0	na
PRET1608S21F07_ctg_1036	0	0	0	0	0	0	0	0	0	0	0	1	0	0	0	virus
PRET1608S09F02_ctg_661	0	0	0	0	1	2	0	0	0	0	0	0	0	0	0	na
PRET1608S01F07_ctg_669	0	1	1	0	0	0	0	1	0	0	0	0	0	0	0	na
PRET1608S09F02_ctg_663	0	1	0	0	1	1	0	2	0	0	1	0	0	0	0	na
PRET1608S09F07_ctg_674	0	0	0	1	1	1	1	1	0	0	2	2	0	2	3	na
PRET1608S25F02_ctg_995	0	0	0	0	0	0	0	0	0	0	2	0	0	1	1	na
PRET1608S01F02_ctg_653	0	1	0	0	0	0	0	1	0	0	0	0	0	0	0	na
PRET1608S01F07_ctg_671	0	0	1	0	0	0	0	0	0	0	0	0	0	0	0	na
PRET1608S09F02_ctg_667	0	0	0	0	1	0	0	0	0	0	0	0	0	0	0	na
PRET1608S17F02_ctg_991	0	0	0	0	0	0	0	1	0	0	1	0	0	3	3	na
PRET1608S21F02_ctg_959	0	0	0	0	0	0	0	0	0	0	1	0	0	1	0	na
PRET1608S21F00_ctg_62	0	0	0	0	0	0	0	1	0	1	3	0	5	1	0	na
PRET1608S25F02_ctg_998	0	0	0	0	0	0	0	0	0	0	0	0	0	1	0	na
PRET1608S25F02_ctg_999	0	0	0	0	0	0	0	0	0	0	0	0	0	1	1	na
PRET1608S17F02_ctg_999	0	0	0	0	0	0	0	1	1	0	0	0	0	0	0	na
PRET1608S01F07_ctg_680	0	0	1	0	0	0	0	0	0	0	0	0	0	0	0	na
PRET1608S09F07_ctg_684	0	0	0	0	3	1	0	0	1	0	2	3	0	3	3	virus
PRET1608S21F07_ctg_1056	0	0	0	0	0	0	0	1	0	0	2	1	0	1	0	na
PRET1608S21F02_ctg_969	0	0	0	1	2	0	2	2	1	2	1	3	1	0	0	na
PRET1608S21F02_ctg_974	0	0	0	0	0	0	0	4	0	0	1	1	0	0	0	Myoviridae
PRET1608S25F02_ctg_1012	0	0	0	0	0	0	0	0	0	0	0	0	0	1	0	na
PRET1608S21F02_ctg_978	0	0	0	0	0	0	0	3	0	0	1	0	0	1	0	na
PRET1608S21F02_ctg_979	0	0	0	0	0	0	0	1	0	0	1	0	0	2	0	na
PRET1608S21F02_ctg_981	0	0	0	0	0	0	0	0	0	0	1	0	0	1	0	na
PRET1608S21F02_ctg_982	0	0	0	0	0	0	0	1	0	0	1	0	0	3	0	na
PRET1608S09F07_ctg_698	0	1	1	0	2	1	0	3	0	0	0	0	0	0	0	na
PRET1608S25F02_ctg_1018	0	0	0	0	0	0	0	0	0	0	4	0	0	1	0	na
PRET1608S25F02_ctg_1020	0	0	0	0	0	0	0	0	0	0	0	3	0	1	1	virus
PRET1608S17F02_ctg_1014	0	0	0	0	0	0	0	1	0	0	1	0	0	0	0	na
PRET1608S21F02_ctg_985	0	0	0	0	0	0	0	0	0	0	1	0	0	2	3	na
PRET1608S21F02_ctg_987	0	0	0	0	0	0	0	1	2	0	1	2	0	0	0	na
PRET1608S09F02_ctg_686	0	0	0	0	1	0	0	0	0	0	3	0	0	0	0	na
PRET1608S21F02_ctg_988	0	0	0	0	1	2	0	1	0	0	1	0	0	0	0	na
PRET1608S17F02_ctg_1015	0	1	0	0	2	0	0	1	0	0	0	0	0	0	0	na
PRET1608S25F07_ctg_991	0	0	0	0	0	0	0	0	0	0	0	0	0	1	1	na
PRET1608S21F02_ctg_996	0	0	0	0	0	0	0	0	0	0	1	0	1	0	0	na
PRET1608S09F00_ctg_15	0	0	0	1	1	0	2	0	0	0	0	0	0	0	0	na
PRET1608S01F07_ctg_696	0	2	1	0	1	1	0	0	1	0	0	0	0	0	0	Podoviridae
PRET1608S25F02_ctg_1036	0	0	0	0	0	0	0	0	0	0	3	0	0	1	2	na
PRET1608S09F07_ctg_712	0	1	0	0	1	1	0	0	0	0	0	0	0	0	0	na
PRET1608S17F02_ctg_1024	0	0	0	0	0	0	0	1	0	0	2	0	0	0	0	virus
PRET1608S21F02_ctg_1002	0	0	0	0	0	0	0	1	0	0	1	0	0	1	0	na
PRET1608S25F02_ctg_1040	0	0	0	0	0	0	0	1	0	0	1	1	0	1	1	na
PRET1608S25F02_ctg_1041	0	0	0	0	0	0	0	2	0	0	2	0	0	1	0	na
PRET1608S21F02_ctg_1004	0	0	0	0	0	0	0	2	0	0	1	0	0	4	0	Myoviridae
PRET1608S17F02_ctg_1027	0	0	0	0	0	0	0	1	0	0	1	1	0	1	0	na
PRET1608S25F07_ctg_1009	0	0	0	0	0	0	0	0	0	0	0	0	0	1	1	Myoviridae
PRET1608S25F02_ctg_1046	0	0	0	0	0	0	0	0	0	0	0	0	0	1	0	na
PRET1608S17F07_ctg_970	0	1	0	0	0	0	0	0	1	0	0	0	0	0	0	na
PRET1608S25F07_ctg_1012	0	0	0	0	0	0	0	0	0	0	0	0	0	0	1	na
PRET1608S25F07_ctg_1013	0	0	0	0	0	0	0	0	0	0	1	0	0	1	1	na
PRET1608S01F02_ctg_673	0	1	0	0	0	0	0	0	1	0	0	0	0	0	0	Podoviridae
PRET1608S01F07_ctg_704	0	0	1	0	0	0	0	0	0	0	0	0	0	0	0	Podoviridae
PRET1608S17F02_ctg_1030	0	0	0	0	0	0	0	1	0	0	0	0	0	0	0	Podoviridae
PRET1608S21F02_ctg_1008	0	0	0	0	0	0	0	2	0	0	1	1	0	2	0	na
PRET1608S21F02_ctg_1010	0	1	2	0	1	2	0	1	1	0	1	2	0	0	0	virus
PRET1608S25F07_ctg_1015	0	0	0	0	0	0	0	2	0	0	1	0	0	3	1	Myoviridae
PRET1608S17F00_ctg_14	0	0	0	0	0	0	1	0	0	1	4	0	0	0	0	na
PRET1608S21F02_ctg_1018	0	0	0	0	0	0	0	0	0	0	1	0	0	1	1	na
PRET1608S17F07_ctg_978	0	0	0	0	0	0	0	0	1	0	0	0	0	0	0	na
PRET1608S25F07_ctg_1021	0	0	0	0	0	0	0	0	0	0	0	0	0	0	1	na
PRET1608S25F02_ctg_1059	0	0	0	0	0	0	0	0	0	0	3	0	0	1	0	na
PRET1608S25F02_ctg_1060	0	0	0	0	0	0	0	0	0	0	1	0	0	1	0	na
PRET1608S25F07_ctg_1022	0	0	0	0	0	0	0	1	0	0	2	0	0	3	1	na
PRET1608S25F02_ctg_1069	0	0	0	0	0	0	0	0	2	0	1	1	0	1	1	na
PRET1608S01F02_ctg_688	0	1	2	0	0	0	0	0	0	0	0	0	0	0	0	na
PRET1608S25F02_ctg_1075	0	0	0	0	0	0	0	0	0	0	3	0	0	1	0	na
PRET1608S17F00_ctg_16	0	0	0	1	2	1	1	2	0	0	4	0	0	0	0	na
PRET1608S21F02_ctg_1038	0	0	0	0	0	0	0	0	0	0	1	0	0	1	1	na
PRET1608S09F02_ctg_726	0	0	0	0	1	2	0	0	0	0	1	0	0	0	0	na
PRET1608S21F02_ctg_1039	0	0	0	0	1	0	0	0	0	0	1	0	0	0	0	Myoviridae
PRET1608S17F00_ctg_199	0	0	0	0	0	0	1	0	0	0	0	0	0	0	0	na
PRET1608S25F02_ctg_1082	0	0	0	0	0	0	0	0	0	0	3	0	0	1	2	na
PRET1608S25F00_ctg_87	0	0	0	0	0	0	0	0	0	1	2	0	1	3	1	na
PRET1608S01F07_ctg_719	0	0	1	0	0	0	0	0	0	0	0	0	0	0	0	na
PRET1608S25F02_ctg_1090	0	0	0	0	0	0	0	0	0	0	2	0	0	1	0	na
PRET1608S21F00_ctg_18	0	0	0	0	0	0	2	0	0	1	2	0	2	0	0	na
PRET1608S25F02_ctg_1091	0	0	0	0	0	0	0	0	0	0	0	0	0	1	1	na
PRET1608S21F02_ctg_1050	0	0	0	0	0	0	0	0	0	0	1	0	0	0	1	virus
PRET1608S01F07_ctg_721	0	1	1	0	2	3	0	0	0	0	0	0	0	0	0	na
PRET1608S01F02_ctg_696	0	1	0	0	0	0	0	0	0	0	0	0	0	0	0	na
PRET1608S17F07_ctg_1001	0	0	0	0	0	0	0	1	1	0	2	1	0	2	3	Myoviridae
PRET1608S21F07_ctg_1122	0	0	0	0	0	0	0	1	0	0	0	1	0	0	0	na
PRET1608S25F07_ctg_1049	0	0	0	0	0	0	0	0	0	0	1	0	0	5	1	na
PRET1608S25F02_ctg_1096	0	0	0	0	1	0	0	1	2	0	2	3	0	1	0	virus
PRET1608S21F02_ctg_1052	0	0	0	0	0	0	0	0	0	0	1	0	1	2	0	na
PRET1608S09F02_ctg_737	0	1	1	0	1	1	0	1	0	0	0	2	0	0	0	virus
PRET1608S17F07_ctg_1007	0	0	0	0	0	0	0	0	1	0	1	1	0	0	0	virus
PRET1608S17F02_ctg_1076	0	0	0	0	0	0	0	1	0	0	3	0	0	3	2	Myoviridae
PRET1608S21F07_ctg_1131	0	2	0	5	3	2	4	2	4	0	2	1	0	3	1	na
PRET1608S25F02_ctg_1103	0	0	0	0	0	0	0	0	0	0	0	0	0	1	1	na
PRET1608S21F02_ctg_1061	0	0	0	0	0	0	0	0	0	0	1	0	0	2	0	Myoviridae
PRET1608S25F02_ctg_1106	0	0	0	0	0	0	0	2	2	0	3	4	0	1	1	Myoviridae
PRET1608S17F02_ctg_1082	0	0	0	0	0	0	2	1	0	2	4	1	0	1	1	na
PRET1608S21F02_ctg_1062	0	0	0	0	0	0	0	0	1	0	1	0	0	0	0	na
PRET1608S21F07_ctg_1133	0	0	0	0	0	0	0	2	2	0	2	1	0	0	0	na
PRET1608S25F00_ctg_17	0	0	0	0	0	0	0	0	0	1	0	0	1	0	0	na
PRET1608S21F02_ctg_1063	0	0	0	0	0	0	0	0	0	0	1	0	0	5	0	na
PRET1608S21F02_ctg_1064	0	0	0	0	0	0	0	5	0	0	1	0	0	0	0	Myoviridae
PRET1608S25F07_ctg_1066	0	0	0	0	0	0	3	2	3	2	3	2	3	2	1	na
PRET1608S21F02_ctg_1067	0	0	0	0	0	0	0	0	0	0	1	0	0	1	0	na
PRET1608S21F02_ctg_1068	0	0	0	0	0	0	0	0	0	0	1	0	0	2	0	na
PRET1608S09F02_ctg_744	0	1	1	0	1	0	0	0	0	0	0	0	0	0	0	na
PRET1608S21F07_ctg_1139	0	0	0	0	0	0	0	1	0	0	4	1	0	3	5	na
PRET1608S09F07_ctg_763	0	0	0	0	0	1	0	0	0	0	0	0	0	0	0	na
PRET1608S25F07_ctg_1070	0	0	0	0	0	0	0	0	0	0	0	0	0	0	1	na
PRET1608S09F02_ctg_747	0	0	0	0	1	0	0	0	0	0	0	0	0	0	0	na
PRET1608S25F02_ctg_1125	0	0	0	0	0	0	0	0	0	0	0	0	0	1	0	na
PRET1608S25F02_ctg_1129	0	0	0	0	0	0	0	0	0	0	2	0	0	1	3	na
PRET1608S25F00_ctg_18	0	0	0	0	0	0	0	0	0	0	1	0	1	0	0	na
PRET1608S21F02_ctg_1082	0	0	0	0	0	0	0	0	0	0	1	0	0	1	0	na
PRET1608S25F07_ctg_1076	0	0	0	0	0	0	0	2	1	0	4	0	0	3	1	na
PRET1608S21F02_ctg_1083	0	0	0	0	0	0	0	0	0	0	1	0	0	2	1	na
PRET1608S17F02_ctg_1102	0	0	0	0	0	0	0	1	0	0	1	1	0	0	1	na
PRET1608S01F02_ctg_711	0	1	3	0	1	0	0	0	0	0	0	0	0	0	0	virus
PRET1608S25F02_ctg_1133	0	0	0	0	0	0	0	0	0	0	1	2	0	1	2	na
PRET1608S21F02_ctg_1089	0	0	0	0	1	0	0	0	0	0	1	0	0	0	0	na
PRET1608S09F02_ctg_757	0	0	0	0	1	0	0	0	0	0	0	0	0	0	0	na
PRET1608S21F02_ctg_1090	0	0	0	0	0	0	0	4	0	0	1	0	0	0	0	na
PRET1608S17F02_ctg_1110	0	0	0	0	0	0	0	1	0	0	1	0	0	2	2	na
PRET1608S25F02_ctg_1136	0	0	0	0	0	0	0	2	0	0	0	0	0	1	0	Myoviridae
PRET1608S21F02_ctg_1099	0	0	0	0	2	3	0	2	0	0	1	0	0	0	0	na
PRET1608S25F00_ctg_19	0	0	0	0	0	0	0	0	0	0	0	0	1	0	0	na
PRET1608S09F07_ctg_775	0	0	0	0	0	1	0	0	0	0	0	0	0	0	0	na
PRET1608S21F00_ctg_79	0	0	0	0	0	0	0	0	0	1	1	0	1	0	0	na
PRET1608S09F02_ctg_759	0	0	0	0	1	2	0	2	2	0	3	3	0	1	2	na
PRET1608S21F02_ctg_1103	0	0	0	0	0	2	0	0	1	0	1	0	0	0	0	virus
PRET1608S21F02_ctg_1104	0	2	0	0	0	0	0	1	0	0	1	0	0	1	0	na
PRET1608S25F02_ctg_1143	0	3	3	0	3	1	0	3	0	0	1	1	0	1	1	Siphoviridae
PRET1608S17F07_ctg_1044	0	0	0	0	0	0	0	0	1	0	0	0	0	0	0	na
PRET1608S17F02_ctg_1117	0	0	0	0	1	2	0	1	1	0	0	0	0	0	0	na
PRET1608S01F02_ctg_718	1	1	1	0	0	0	0	0	0	0	0	0	0	0	0	na
PRET1608S09F07_ctg_783	0	0	0	0	0	1	0	0	0	0	0	0	0	0	0	na
PRET1608S25F02_ctg_1145	0	0	0	0	0	0	0	0	0	0	4	0	0	1	2	Myoviridae
PRET1608S01F07_ctg_763	0	0	1	0	0	0	0	0	0	0	0	0	0	0	0	na
PRET1608S01F02_ctg_721	0	1	1	0	1	0	0	0	0	0	0	0	0	0	0	na
PRET1608S25F02_ctg_1152	0	0	0	0	0	0	0	0	0	0	0	0	0	1	0	na
PRET1608S21F02_ctg_1113	0	0	0	0	0	0	0	0	0	0	1	0	0	0	0	na
PRET1608S25F02_ctg_1153	0	0	0	0	0	0	0	1	0	0	2	0	0	1	0	na
PRET1608S01F02_ctg_723	0	1	0	0	0	0	2	0	0	0	0	0	0	0	0	na
PRET1608S25F07_ctg_1102	0	0	0	0	0	0	0	0	0	0	0	3	0	1	1	na
PRET1608S25F07_ctg_1103	0	0	0	0	0	0	0	3	0	0	2	2	0	2	1	na
PRET1608S21F00_ctg_20	0	0	0	0	0	0	0	0	0	1	1	0	0	2	3	na
PRET1608S21F02_ctg_1115	0	0	0	0	0	0	0	0	0	0	1	0	0	1	0	na
PRET1608S25F07_ctg_1111	0	0	0	0	0	0	0	0	0	0	4	0	0	2	1	Myoviridae
PRET1608S25F00_ctg_20	0	0	0	0	0	0	0	0	0	1	1	0	1	3	0	na
PRET1608S01F02_ctg_728	0	1	2	0	0	0	0	0	0	0	0	0	0	0	0	na
PRET1608S09F00_ctg_13	0	0	0	1	2	0	0	0	0	0	0	0	0	0	0	Podoviridae
PRET1608S17F02_ctg_1129	0	0	0	0	0	0	0	1	0	1	5	0	0	4	0	na
PRET1608S21F02_ctg_1120	0	0	0	0	0	0	0	0	0	0	1	0	0	0	0	na
PRET1608S21F02_ctg_1123	0	0	0	0	0	0	0	0	0	0	1	1	0	1	0	na
PRET1608S25F02_ctg_1163	0	0	0	0	0	0	0	1	0	0	1	0	0	1	0	na
PRET1608S21F07_ctg_1179	0	0	0	0	0	0	0	2	4	0	3	1	0	3	3	na
PRET1608S21F02_ctg_1125	0	0	0	0	0	0	0	0	0	0	1	0	0	2	0	na
PRET1608S25F02_ctg_1167	0	0	0	0	0	0	0	2	0	0	1	0	0	1	1	virus
PRET1608S01F02_ctg_738	0	1	1	0	0	0	0	0	0	0	0	0	0	0	0	na
PRET1608S21F02_ctg_1126	0	0	0	0	0	0	0	0	0	0	1	0	0	2	0	na
PRET1608S21F02_ctg_1127	0	0	0	0	0	0	0	0	0	0	1	0	0	2	0	na
PRET1608S17F02_ctg_1135	0	0	0	0	0	0	0	1	0	0	1	1	0	2	1	Myoviridae
PRET1608S17F02_ctg_1138	0	0	0	0	0	0	0	1	0	0	2	0	0	4	0	na
PRET1608S17F02_ctg_1139	0	1	0	0	0	0	0	1	0	0	0	0	0	0	0	na
PRET1608S01F02_ctg_743	0	1	1	0	3	3	0	0	0	0	0	0	0	0	0	na
PRET1608S01F00_ctg_61	1	0	0	0	0	0	0	0	0	0	0	0	0	0	0	na
PRET1608S17F02_ctg_1142	0	0	0	0	0	0	0	1	0	0	2	0	0	0	0	na
PRET1608S17F02_ctg_1144	0	1	0	0	0	0	0	1	3	0	0	0	0	0	0	virus
PRET1608S25F00_ctg_107	0	0	0	0	0	0	2	2	0	1	2	0	1	1	0	na
PRET1608S09F07_ctg_818	0	0	1	0	0	1	0	0	0	0	0	0	0	0	0	na
PRET1608S21F07_ctg_1197	0	0	0	0	0	0	0	0	0	0	1	1	0	1	1	na
PRET1608S25F02_ctg_1175	0	0	0	0	0	0	0	1	2	0	1	1	0	1	2	na
PRET1608S25F02_ctg_1176	0	0	0	0	0	0	0	1	0	0	2	0	0	1	0	na
PRET1608S17F02_ctg_1151	0	0	0	0	0	0	0	1	0	0	0	0	0	0	0	na
PRET1608S21F00_ctg_22	0	0	0	0	0	0	0	0	0	1	2	0	0	2	0	na
PRET1608S09F02_ctg_789	0	0	0	0	1	3	0	2	0	0	0	0	0	0	0	Myoviridae
PRET1608S25F02_ctg_1181	0	0	0	0	0	0	0	0	0	0	0	0	0	1	0	na
PRET1608S01F07_ctg_790	0	0	1	0	0	0	0	0	0	0	0	0	0	0	0	na
PRET1608S17F02_ctg_1152	0	0	0	0	0	0	1	1	0	0	0	0	1	0	0	na
PRET1608S01F07_ctg_792	0	2	1	0	2	0	0	0	0	0	0	0	0	0	0	Myoviridae
PRET1608S21F02_ctg_1149	0	0	0	0	0	0	0	0	0	0	1	1	0	0	1	na
PRET1608S17F02_ctg_1158	0	0	0	0	0	0	0	1	0	0	0	0	0	0	0	na
PRET1608S17F07_ctg_1092	0	0	0	0	0	0	0	1	1	0	2	2	0	2	2	na
PRET1608S21F02_ctg_1154	0	0	0	0	0	0	1	0	1	0	1	2	0	0	0	na
PRET1608S21F07_ctg_1218	0	0	0	0	0	0	0	1	2	0	1	1	0	0	0	na
PRET1608S25F07_ctg_1149	0	0	0	0	0	0	0	1	2	0	2	3	0	2	1	na
PRET1608S21F02_ctg_1162	0	0	0	0	0	0	0	0	0	0	1	0	0	3	0	na
PRET1608S17F02_ctg_1169	0	0	0	0	0	0	0	1	0	0	2	1	0	1	3	na
PRET1608S17F07_ctg_1107	0	0	0	0	0	0	0	0	1	0	0	0	0	0	0	na
PRET1608S25F00_ctg_45	0	0	0	0	0	0	0	0	0	0	1	0	1	0	0	na
PRET1608S21F02_ctg_1172	0	0	0	0	0	0	0	1	0	0	1	0	0	2	2	na
PRET1608S21F02_ctg_1174	0	0	0	0	0	0	0	0	0	0	1	0	0	0	0	na
PRET1608S25F02_ctg_1209	0	0	0	0	0	0	0	0	0	0	1	0	0	1	1	na
PRET1608S25F02_ctg_1210	0	0	0	0	0	0	0	0	0	0	1	0	0	1	1	na
PRET1608S17F02_ctg_1180	0	0	0	0	0	0	0	1	1	0	1	1	0	0	0	na
PRET1608S17F07_ctg_1112	0	0	0	0	0	0	0	0	1	0	0	0	0	0	0	na
PRET1608S17F00_ctg_29	0	0	0	0	0	0	1	0	0	0	1	0	0	2	1	na
PRET1608S01F07_ctg_811	0	2	1	0	0	0	0	0	0	0	0	0	0	0	0	na
PRET1608S17F02_ctg_1185	0	0	0	0	0	0	0	1	0	0	0	1	0	0	0	Phycodnaviridae
PRET1608S25F02_ctg_1215	0	0	0	0	0	0	0	1	0	0	3	0	0	1	0	na
PRET1608S21F07_ctg_1250	0	0	0	0	0	0	0	1	2	0	0	1	0	1	2	na
PRET1608S25F02_ctg_1220	0	0	0	0	0	0	1	2	0	1	1	0	0	1	0	na
PRET1608S17F07_ctg_1119	0	0	0	0	1	1	0	1	1	0	2	1	0	0	0	na
PRET1608S25F02_ctg_1221	0	0	0	0	0	0	0	0	0	0	1	0	0	1	2	na
PRET1608S21F07_ctg_1251	0	0	0	0	0	0	0	0	0	0	3	1	0	0	0	na
PRET1608S21F02_ctg_1182	0	1	2	0	1	1	0	1	0	0	1	0	0	0	0	na
PRET1608S25F02_ctg_1222	0	0	0	0	1	2	0	0	1	0	0	2	0	1	1	na
PRET1608S17F07_ctg_1121	0	0	0	0	0	0	0	0	1	0	0	1	0	0	2	na
PRET1608S25F07_ctg_1175	0	0	0	0	0	0	0	0	0	0	0	0	0	0	1	na
PRET1608S17F02_ctg_1190	0	1	0	0	0	0	0	1	0	0	0	0	0	0	0	virus
PRET1608S17F02_ctg_1191	0	0	0	0	0	0	0	1	0	0	1	1	0	0	0	virus
PRET1608S21F07_ctg_1257	0	0	0	2	3	0	0	2	1	0	3	1	0	2	0	na
PRET1608S21F02_ctg_1187	0	0	0	0	0	0	0	0	0	0	1	0	0	0	0	na
PRET1608S01F00_ctg_65	1	0	0	0	0	0	0	0	0	0	0	0	0	0	0	Autographiviridae
PRET1608S17F07_ctg_1131	0	0	0	0	0	0	0	0	1	0	0	0	0	0	0	na
PRET1608S25F07_ctg_1185	0	0	0	0	0	0	0	0	0	0	0	0	0	0	1	na
PRET1608S25F02_ctg_1229	0	0	0	0	0	0	0	0	0	0	3	0	0	1	3	Myoviridae
PRET1608S25F02_ctg_1231	0	0	0	0	2	0	1	1	0	1	0	0	1	1	0	na
PRET1608S09F00_ctg_9	0	0	0	1	1	0	3	0	0	1	1	0	0	0	0	na
PRET1608S01F02_ctg_797	0	1	3	0	2	0	0	0	0	0	0	0	0	0	0	na
PRET1608S01F00_ctg_72	1	0	0	0	0	0	0	0	0	0	0	0	0	0	0	na
PRET1608S21F02_ctg_1197	0	0	0	0	1	1	0	0	0	0	1	0	0	0	0	na
PRET1608S17F07_ctg_1133	0	0	0	0	0	0	0	0	1	0	0	0	0	0	0	na
PRET1608S25F07_ctg_1190	0	0	0	0	0	0	0	0	0	0	0	1	0	0	1	na
PRET1608S25F02_ctg_1237	0	0	0	0	0	0	0	0	0	0	2	0	0	1	0	virus
PRET1608S17F07_ctg_1141	0	1	0	0	0	0	0	0	1	0	0	0	0	0	0	virus
PRET1608S25F02_ctg_1239	0	0	0	0	0	0	0	0	0	0	0	0	0	1	0	na
PRET1608S21F02_ctg_1202	0	0	0	0	0	0	0	0	0	0	1	1	0	2	2	na
PRET1608S21F02_ctg_1204	0	0	0	0	0	0	0	0	0	0	1	0	0	0	0	na
PRET1608S17F07_ctg_1153	0	0	0	0	0	0	0	0	1	0	0	0	0	0	0	na
PRET1608S21F07_ctg_1280	0	0	0	0	0	0	0	0	1	0	1	1	1	3	3	na
PRET1608S17F02_ctg_1212	0	0	0	0	0	0	0	1	0	0	1	2	0	0	1	na
PRET1608S17F02_ctg_1213	0	0	0	0	0	0	0	1	0	0	1	0	0	0	0	na
PRET1608S17F02_ctg_1215	0	0	0	0	0	0	0	1	0	0	0	0	0	0	0	na
PRET1608S09F02_ctg_821	0	0	0	0	1	0	0	0	0	0	0	0	0	0	0	na
PRET1608S01F07_ctg_836	0	1	1	0	1	0	0	0	0	0	0	0	0	0	0	na
PRET1608S25F07_ctg_1202	0	0	0	0	1	0	0	1	1	0	0	1	0	0	1	na
PRET1608S01F02_ctg_803	0	1	1	0	0	0	0	0	0	0	0	0	0	0	0	na
PRET1608S17F02_ctg_1219	0	0	1	0	1	1	0	1	0	0	0	0	0	0	0	virus
PRET1608S25F00_ctg_24	0	0	0	0	0	0	0	0	0	2	0	0	1	0	0	na
PRET1608S25F02_ctg_1249	0	0	0	0	0	0	0	0	0	0	0	0	0	1	0	na
PRET1608S09F07_ctg_872	0	0	0	0	0	1	0	0	0	0	0	0	0	0	0	na
PRET1608S25F02_ctg_1251	0	0	0	0	0	0	0	0	0	0	1	0	0	1	0	na
PRET1608S25F02_ctg_1253	0	0	0	0	0	0	0	0	0	0	3	0	0	1	0	na
PRET1608S09F02_ctg_824	0	0	0	0	1	0	0	0	0	0	0	0	0	0	0	na
PRET1608S25F02_ctg_1255	0	0	0	0	1	1	0	1	1	0	1	1	0	1	1	virus
PRET1608S01F02_ctg_807	0	1	1	0	0	0	0	1	0	0	0	0	0	0	0	na
PRET1608S21F02_ctg_1214	0	0	0	0	0	0	0	0	0	0	1	0	0	0	0	na
PRET1608S25F07_ctg_1213	0	0	0	0	0	0	0	0	0	0	0	0	0	0	1	na
PRET1608S25F07_ctg_1214	0	0	0	0	0	0	0	0	0	0	0	0	0	1	1	na
PRET1608S21F07_ctg_1287	0	0	0	0	0	0	2	0	1	2	2	1	2	2	1	na
PRET1608S21F02_ctg_1219	0	0	0	0	0	0	0	0	0	0	1	0	0	1	0	na
PRET1608S09F02_ctg_830	0	1	3	0	1	1	0	0	0	0	0	0	0	0	0	Myoviridae
PRET1608S25F02_ctg_1263	0	0	0	0	0	0	0	0	0	0	0	0	0	1	0	na
PRET1608S17F07_ctg_1175	0	0	0	0	0	0	0	0	1	0	0	1	0	0	1	na
PRET1608S01F02_ctg_813	0	1	0	0	0	0	0	0	0	0	0	0	0	0	0	na
PRET1608S09F02_ctg_832	0	0	0	0	1	0	0	0	0	0	0	0	0	0	0	na
PRET1608S09F07_ctg_887	0	0	0	0	2	1	0	1	0	0	1	0	0	0	0	na
PRET1608S21F07_ctg_1301	0	0	0	0	0	0	0	0	0	0	1	1	0	0	0	na
PRET1608S25F02_ctg_1272	0	0	0	0	0	0	0	0	0	0	0	0	0	1	0	na
PRET1608S25F00_ctg_25	0	0	0	0	0	0	1	0	0	0	1	0	1	1	0	na
PRET1608S25F07_ctg_1227	0	0	0	0	0	0	0	0	0	0	0	0	0	1	1	na
PRET1608S17F02_ctg_1238	0	0	0	0	0	0	0	1	0	0	3	0	0	0	0	na
PRET1608S17F02_ctg_1240	0	0	0	0	0	0	0	1	0	0	1	0	0	1	1	na
PRET1608S21F07_ctg_1304	0	0	0	0	0	0	0	0	0	0	2	1	0	0	0	na
PRET1608S25F02_ctg_1281	0	0	0	0	0	0	0	0	0	0	1	0	0	1	3	na
PRET1608S21F02_ctg_1231	0	0	0	0	0	0	0	1	0	0	1	0	0	0	0	na
PRET1608S17F02_ctg_1252	0	0	0	0	0	0	0	1	0	0	0	0	0	0	0	Phycodnaviridae
PRET1608S01F02_ctg_824	0	1	0	0	0	0	0	1	0	0	0	0	0	0	0	na
PRET1608S25F02_ctg_1291	0	0	0	0	0	0	0	0	0	0	0	0	0	1	1	na
PRET1608S17F02_ctg_1258	0	0	0	0	0	0	0	1	0	0	1	0	0	3	0	na
PRET1608S09F07_ctg_899	0	1	0	0	1	1	0	0	0	0	0	0	0	0	0	na
PRET1608S21F00_ctg_24	0	0	0	0	0	0	2	0	0	1	3	0	1	0	0	na
PRET1608S21F02_ctg_1237	0	0	0	0	0	0	0	0	0	0	1	0	0	0	0	na
PRET1608S17F02_ctg_1263	0	0	0	0	0	0	0	1	0	0	0	0	0	0	0	na
PRET1608S17F02_ctg_1266	0	0	0	0	0	0	0	1	0	0	1	0	0	1	0	na
PRET1608S25F07_ctg_1248	0	0	0	0	0	0	0	0	0	0	0	0	0	0	1	Phycodnaviridae
PRET1608S21F02_ctg_1240	0	0	0	0	0	0	0	0	0	0	1	0	0	1	0	Phycodnaviridae
PRET1608S21F02_ctg_1241	0	0	0	0	0	0	0	0	0	0	1	2	0	1	0	Myoviridae
PRET1608S17F02_ctg_1268	0	2	2	0	4	1	0	1	0	0	2	0	0	0	0	Myoviridae
PRET1608S21F02_ctg_1243	0	0	0	0	0	0	0	0	0	0	1	0	0	0	0	na
PRET1608S09F02_ctg_864	0	0	0	0	1	1	0	0	0	0	0	0	0	0	0	na
PRET1608S25F07_ctg_1254	0	0	0	0	0	0	0	2	0	0	2	0	0	3	1	virus
PRET1608S17F02_ctg_1269	0	1	0	0	0	0	0	1	1	0	0	0	0	0	0	na
PRET1608S21F02_ctg_1245	0	0	0	0	0	0	0	1	0	1	1	0	0	0	0	na
PRET1608S25F02_ctg_1302	0	0	0	0	0	0	0	0	0	0	0	0	0	1	0	na
PRET1608S25F07_ctg_1256	0	0	0	0	0	0	0	0	0	0	0	0	0	0	1	na
PRET1608S25F07_ctg_1257	0	0	0	0	0	0	0	1	0	0	1	2	0	1	1	na
PRET1608S01F07_ctg_881	0	1	1	0	0	0	0	0	0	0	0	0	0	0	0	na
PRET1608S17F02_ctg_1276	0	0	0	0	0	0	0	1	2	0	0	0	0	0	0	virus
PRET1608S21F07_ctg_1336	0	0	0	0	0	0	0	0	0	0	1	1	0	0	0	na
PRET1608S09F07_ctg_911	0	0	0	0	0	1	0	0	0	0	0	0	0	0	0	na
PRET1608S09F02_ctg_872	0	0	0	0	1	1	0	0	0	0	0	0	0	0	0	na
PRET1608S21F02_ctg_1255	0	0	0	0	0	0	0	0	0	0	1	0	0	0	0	na
PRET1608S01F02_ctg_837	0	1	2	0	0	0	0	0	0	0	0	0	0	0	0	na
PRET1608S25F07_ctg_1265	0	0	0	0	0	0	0	0	0	0	0	0	0	2	1	na
PRET1608S21F02_ctg_1257	0	0	0	0	0	0	0	0	0	0	1	0	0	0	0	na
PRET1608S21F02_ctg_1258	0	0	0	0	0	0	0	0	0	0	1	0	0	0	0	na
PRET1608S17F02_ctg_1285	0	0	0	0	0	0	0	1	0	0	2	0	0	0	0	na
PRET1608S25F07_ctg_1273	0	0	0	0	0	0	0	0	0	0	1	0	0	1	1	na
PRET1608S25F02_ctg_1313	0	0	0	0	0	0	0	0	0	0	0	0	0	1	0	na
PRET1608S09F07_ctg_922	0	2	1	0	2	1	0	2	0	0	3	0	0	0	0	virus
PRET1608S25F02_ctg_1318	0	0	0	0	0	0	0	0	0	0	2	0	0	1	0	Myoviridae
PRET1608S21F02_ctg_1260	0	0	0	0	0	0	0	1	0	0	1	1	0	2	3	na
PRET1608S17F02_ctg_1290	0	2	0	0	1	0	0	1	0	0	0	0	0	0	0	na
PRET1608S25F02_ctg_1329	0	0	0	0	0	0	0	0	0	0	0	0	0	1	0	na
PRET1608S17F02_ctg_1296	0	0	0	0	0	0	0	1	0	0	0	0	0	0	0	na
PRET1608S25F02_ctg_1335	0	0	0	0	0	0	0	0	0	0	3	0	0	1	0	Myoviridae
PRET1608S21F02_ctg_1272	0	0	0	0	0	0	0	0	0	0	1	0	0	1	0	na
PRET1608S25F07_ctg_1290	0	0	0	0	0	0	0	0	0	0	4	0	0	2	1	Autographiviridae
PRET1608S21F02_ctg_1278	0	0	0	0	1	0	0	1	0	0	1	0	0	0	0	Myoviridae
PRET1608S25F02_ctg_1342	0	0	0	0	0	0	0	0	0	0	0	0	0	1	1	Autographiviridae
PRET1608S21F07_ctg_1363	0	0	0	0	0	0	0	1	0	0	1	1	0	2	1	na
PRET1608S25F02_ctg_1346	0	0	0	0	0	0	0	0	0	0	0	0	0	1	1	virus
PRET1608S21F02_ctg_1284	0	0	0	0	0	0	0	0	0	0	1	0	0	0	0	na
PRET1608S09F02_ctg_888	0	0	0	0	1	1	0	0	0	0	0	0	0	0	0	na
PRET1608S17F02_ctg_1302	0	0	0	0	0	0	0	1	0	0	2	2	0	3	4	na
PRET1608S21F02_ctg_1288	0	0	0	0	0	0	0	0	0	0	1	0	0	0	0	na
PRET1608S09F02_ctg_892	0	0	0	0	1	1	0	2	1	0	2	2	0	1	1	na
PRET1608S01F07_ctg_913	0	0	1	0	0	0	0	0	0	0	0	0	0	0	0	na
PRET1608S21F02_ctg_1292	0	0	0	0	0	0	0	1	0	0	1	0	0	2	0	Myoviridae
PRET1608S25F07_ctg_1310	0	0	0	0	0	0	0	0	0	0	0	0	0	0	1	na
PRET1608S09F02_ctg_895	0	0	0	0	1	2	0	1	1	0	2	1	0	1	3	na
PRET1608S09F02_ctg_896	0	0	0	0	1	0	0	0	0	0	0	0	0	0	0	Myoviridae
PRET1608S25F07_ctg_1315	0	0	0	0	0	0	0	0	0	0	0	0	0	0	1	virus
PRET1608S01F02_ctg_871	0	1	2	0	3	1	0	0	0	0	0	0	0	0	0	na
PRET1608S21F02_ctg_1304	0	0	0	0	0	0	0	2	0	0	1	2	0	0	1	na
PRET1608S21F07_ctg_1386	0	0	0	0	0	0	0	0	1	0	1	1	0	1	0	na
PRET1608S21F07_ctg_1387	0	0	0	0	0	0	0	2	1	0	3	1	0	0	0	virus
PRET1608S25F02_ctg_1363	0	0	0	0	0	0	0	0	0	0	1	0	0	1	0	Myoviridae
PRET1608S21F02_ctg_1310	0	0	0	0	0	0	0	3	0	0	1	1	0	0	0	virus
PRET1608S01F02_ctg_879	1	1	1	0	3	0	0	0	0	0	0	0	0	0	0	na
PRET1608S25F02_ctg_1370	0	0	0	0	0	0	0	2	0	0	1	0	0	1	0	Myoviridae
PRET1608S17F00_ctg_21	0	0	0	0	0	0	1	0	0	0	0	0	0	0	0	na
PRET1608S01F02_ctg_881	0	1	1	0	0	0	0	0	0	0	0	0	0	0	0	na
PRET1608S25F07_ctg_1321	0	0	0	0	0	0	0	0	0	0	1	2	0	2	1	virus
PRET1608S21F07_ctg_1394	0	0	0	0	0	0	0	0	1	0	0	1	0	0	0	na
PRET1608S21F07_ctg_1397	0	0	0	0	0	0	0	0	0	0	0	1	0	0	0	na
PRET1608S17F02_ctg_1327	0	0	0	0	0	0	0	1	0	0	2	0	0	0	0	na
PRET1608S17F02_ctg_1328	0	0	0	0	0	0	0	1	2	0	0	0	0	0	0	na
PRET1608S09F02_ctg_905	0	0	0	0	1	0	0	0	0	0	0	0	0	0	0	na
PRET1608S09F00_ctg_35	0	0	0	1	2	0	2	2	2	0	2	0	1	2	2	na
PRET1608S21F02_ctg_1320	0	0	0	0	0	0	0	0	0	0	1	1	0	2	3	na
PRET1608S21F02_ctg_1323	0	0	0	0	0	0	0	3	0	0	1	0	0	1	0	na
PRET1608S25F07_ctg_1327	0	0	0	0	0	0	0	0	0	0	0	0	0	0	1	na
PRET1608S09F02_ctg_906	0	1	1	0	1	1	0	0	0	0	0	0	0	0	0	na
PRET1608S09F07_ctg_970	0	0	0	0	0	1	0	0	0	0	0	0	0	0	0	na
PRET1608S01F07_ctg_936	0	1	1	0	0	0	0	0	0	0	0	0	0	0	0	na
PRET1608S17F02_ctg_1335	0	0	0	0	2	0	0	1	2	0	1	1	0	1	1	na
PRET1608S17F02_ctg_1336	0	0	0	0	0	0	0	1	0	0	0	0	0	0	0	na
PRET1608S01F00_ctg_70	1	4	1	0	0	0	0	0	0	0	0	0	0	0	0	na
PRET1608S01F07_ctg_937	0	0	1	0	0	1	0	0	0	0	0	0	0	0	0	na
PRET1608S09F07_ctg_975	0	0	0	0	1	1	0	3	3	0	2	1	0	3	2	na
PRET1608S25F02_ctg_1378	0	0	0	0	0	0	0	0	0	0	4	2	0	1	1	virus
PRET1608S25F02_ctg_1380	0	0	0	0	0	0	0	0	0	0	0	0	0	1	1	na
PRET1608S17F07_ctg_1297	0	0	0	0	0	0	0	0	1	0	0	1	0	0	0	na
PRET1608S01F02_ctg_891	0	1	2	0	0	0	0	0	0	0	0	0	0	0	0	na
PRET1608S25F02_ctg_1382	0	0	0	0	0	0	0	0	1	0	0	0	0	1	0	Phycodnaviridae
PRET1608S09F07_ctg_982	0	0	0	0	1	1	0	1	0	0	1	0	0	0	0	na
PRET1608S17F02_ctg_1344	0	0	0	0	0	0	0	1	1	0	0	0	0	0	0	na
PRET1608S21F07_ctg_1414	0	0	0	0	0	0	0	0	0	0	0	1	0	1	3	na
PRET1608S01F02_ctg_893	0	1	0	0	3	1	0	0	0	0	0	0	0	0	0	na
PRET1608S01F02_ctg_895	0	1	1	0	3	2	0	0	0	0	0	0	0	0	0	na
PRET1608S25F02_ctg_1393	0	0	0	0	0	0	0	1	0	0	1	0	0	1	2	na
PRET1608S21F07_ctg_1423	0	0	0	0	0	0	0	2	1	0	1	1	0	0	0	na
PRET1608S25F02_ctg_1396	0	0	0	0	0	0	0	0	0	0	3	0	0	1	0	na
PRET1608S17F07_ctg_1310	0	0	0	0	0	0	0	0	1	0	0	0	0	0	0	na
PRET1608S21F02_ctg_1351	0	0	0	0	0	0	0	1	0	1	1	0	0	1	0	na
PRET1608S25F02_ctg_1400	0	0	0	0	0	0	0	0	0	0	3	0	0	1	0	na
PRET1608S01F07_ctg_956	0	0	1	0	0	0	0	0	0	0	0	0	0	0	0	na
PRET1608S09F02_ctg_923	0	2	0	0	1	0	0	2	0	0	0	0	0	0	0	virus
PRET1608S17F00_ctg_23	0	0	0	0	0	0	1	2	0	1	0	0	0	0	1	na
PRET1608S09F02_ctg_927	0	1	1	0	1	0	0	0	0	0	0	0	0	0	0	na
PRET1608S25F02_ctg_1403	0	0	0	0	0	0	0	0	0	0	0	0	0	1	1	na
PRET1608S25F00_ctg_137	0	0	0	0	0	0	0	0	0	0	0	0	1	0	0	na
PRET1608S17F02_ctg_1356	0	0	0	0	0	0	1	1	0	1	1	1	1	0	0	Myoviridae
PRET1608S21F07_ctg_1439	0	0	0	0	1	1	0	2	1	0	3	1	0	2	0	na
PRET1608S09F02_ctg_931	0	0	0	0	1	1	0	0	0	0	0	0	0	0	0	na
PRET1608S21F02_ctg_1361	0	0	0	0	0	0	0	1	0	0	1	0	0	0	2	na
PRET1608S25F02_ctg_1409	0	0	0	0	0	0	0	0	0	0	4	0	0	1	1	virus
PRET1608S21F07_ctg_1444	0	0	0	0	0	0	0	0	2	0	0	1	0	0	0	na
PRET1608S25F02_ctg_1410	0	0	0	0	0	0	0	0	0	0	2	0	0	1	0	na
PRET1608S21F02_ctg_1363	0	0	0	0	0	0	0	0	0	0	1	0	0	2	2	na
PRET1608S21F02_ctg_1365	0	0	0	0	0	0	0	0	0	0	1	0	0	1	0	na
PRET1608S25F02_ctg_1411	0	0	0	0	0	0	0	0	0	0	4	0	0	1	0	na
PRET1608S17F02_ctg_1362	0	0	0	0	0	0	0	1	0	0	0	0	0	0	0	na
PRET1608S21F07_ctg_1450	0	0	0	0	0	0	0	0	2	0	0	1	0	0	1	na
PRET1608S21F07_ctg_1452	0	0	0	0	0	0	0	2	0	0	3	1	0	2	0	na
PRET1608S25F07_ctg_1357	0	0	0	0	0	0	0	1	0	0	0	1	1	1	1	na
PRET1608S17F02_ctg_1364	0	0	0	0	0	0	0	1	0	0	1	1	0	1	1	virus
PRET1608S01F02_ctg_907	0	1	1	0	1	0	0	0	0	0	0	0	0	0	0	na
PRET1608S25F07_ctg_1361	0	0	0	0	0	0	0	0	0	0	0	2	0	0	1	na
PRET1608S09F02_ctg_944	0	0	0	0	1	0	0	0	0	0	0	0	0	0	0	na
PRET1608S01F02_ctg_911	0	1	0	0	1	0	0	0	0	0	0	0	0	0	0	na
PRET1608S09F02_ctg_947	0	0	0	0	1	1	0	0	0	0	0	0	0	0	0	na
PRET1608S01F02_ctg_914	0	1	0	0	0	0	0	0	0	0	0	0	0	0	0	na
PRET1608S21F07_ctg_1459	0	0	0	0	0	0	2	3	0	0	2	1	0	3	2	na
PRET1608S01F07_ctg_978	0	0	1	0	0	0	0	0	0	0	0	0	0	0	0	na
PRET1608S25F02_ctg_1421	0	0	0	0	0	0	0	0	0	0	0	0	0	1	0	na
PRET1608S21F02_ctg_1380	0	0	0	0	0	0	0	0	0	0	1	1	0	2	2	virus
PRET1608S09F02_ctg_953	0	2	3	0	1	0	0	0	0	0	0	0	0	0	0	na
PRET1608S21F00_ctg_30	0	0	0	0	0	0	3	1	0	1	3	0	2	2	0	na
PRET1608S25F07_ctg_1371	0	0	0	0	0	0	0	0	0	0	0	0	0	0	1	na
PRET1608S25F02_ctg_1428	0	0	0	0	0	0	0	0	1	0	1	1	0	1	2	na
PRET1608S01F02_ctg_919	0	1	0	0	0	0	0	2	1	0	0	0	0	0	0	na
PRET1608S21F02_ctg_1386	0	0	0	0	0	0	0	0	0	0	1	2	0	2	0	na
PRET1608S09F07_ctg_1020	0	0	0	0	1	1	0	0	0	0	0	0	0	0	0	na
PRET1608S25F02_ctg_1429	0	0	0	0	0	0	0	0	0	0	1	0	0	1	3	virus
PRET1608S01F07_ctg_988	0	1	1	0	0	0	0	0	0	0	0	0	0	0	0	na
PRET1608S01F02_ctg_924	0	1	1	0	0	0	0	0	0	0	0	0	0	0	0	na
PRET1608S09F02_ctg_957	0	3	0	0	1	2	0	0	0	0	0	0	0	0	0	na
PRET1608S09F07_ctg_1022	0	0	0	0	0	1	0	0	0	0	0	0	0	0	0	na
PRET1608S25F02_ctg_1437	0	0	0	0	0	0	0	2	0	0	3	2	0	1	2	na
PRET1608S21F02_ctg_1394	0	0	0	0	0	0	0	0	0	0	1	0	0	0	0	virus
PRET1608S09F07_ctg_1030	0	0	1	0	2	1	0	0	0	0	0	0	0	0	0	na
PRET1608S09F02_ctg_967	0	1	0	0	1	0	0	0	0	0	0	0	0	0	0	na
PRET1608S09F07_ctg_1031	0	0	0	0	1	1	0	1	0	0	0	0	0	0	0	na
PRET1608S01F02_ctg_936	0	1	1	0	0	0	0	1	0	0	0	0	0	0	0	na
PRET1608S01F02_ctg_937	0	1	1	0	0	0	0	0	0	0	0	0	0	0	0	na
PRET1608S09F00_ctg_14	0	0	0	1	0	0	0	0	0	0	0	0	0	0	0	na
PRET1608S25F02_ctg_1447	0	0	0	0	0	0	0	0	0	0	0	0	0	1	0	na
PRET1608S21F02_ctg_1401	0	0	0	0	0	0	0	1	0	0	1	0	0	0	0	na
PRET1608S25F02_ctg_1450	0	0	0	0	0	0	0	0	0	0	0	0	0	1	0	na
PRET1608S01F02_ctg_943	0	1	1	0	0	0	0	1	1	0	0	0	0	0	0	Autographiviridae
PRET1608S17F00_ctg_24	0	0	0	0	3	2	1	2	1	0	3	0	0	2	0	Myoviridae
PRET1608S25F02_ctg_1453	0	0	0	0	0	0	0	0	0	0	0	0	0	1	0	na
PRET1608S01F02_ctg_947	0	1	1	0	0	0	2	0	0	0	0	0	0	0	0	Autographiviridae
PRET1608S21F02_ctg_1406	0	0	0	0	0	0	1	0	0	1	1	0	0	0	0	na
PRET1608S17F07_ctg_1358	0	0	0	0	0	0	0	0	1	0	0	0	0	0	0	na
PRET1608S09F02_ctg_976	0	0	1	0	1	2	0	0	0	0	0	0	0	0	0	na
PRET1608S09F07_ctg_1039	0	2	2	0	2	1	0	1	1	0	0	0	0	0	0	na
PRET1608S21F07_ctg_1490	0	0	0	0	1	0	0	3	2	0	2	1	0	2	1	Myoviridae
PRET1608S01F07_ctg_1017	0	2	1	0	3	3	0	3	0	0	0	0	0	0	0	Myoviridae
PRET1608S25F02_ctg_1455	0	0	0	0	0	0	0	0	0	0	0	0	0	1	0	Myoviridae
PRET1608S21F07_ctg_1495	0	0	0	0	1	1	0	1	1	0	1	1	0	0	0	na
PRET1608S25F02_ctg_1457	0	0	0	0	0	0	0	0	0	0	0	0	0	1	2	na
PRET1608S21F02_ctg_1417	0	0	0	0	1	1	0	1	1	0	1	2	0	0	0	na
PRET1608S01F07_ctg_1020	0	2	1	0	0	0	0	0	0	0	0	0	0	0	0	na
PRET1608S09F02_ctg_980	0	0	0	0	1	0	0	1	0	0	0	0	0	0	0	na
PRET1608S21F02_ctg_1418	0	0	0	0	0	0	0	0	0	2	1	0	2	2	0	Myoviridae
PRET1608S01F07_ctg_1022	0	1	1	0	0	0	0	0	0	0	0	0	0	0	0	na
PRET1608S21F02_ctg_1423	0	0	0	0	0	0	0	2	0	0	1	0	0	0	0	na
PRET1608S25F02_ctg_1460	0	0	0	0	0	0	0	2	0	0	1	1	0	1	1	na
PRET1608S01F02_ctg_961	0	1	2	0	0	0	0	0	0	0	0	0	0	0	0	na
PRET1608S25F02_ctg_1461	0	0	0	0	0	0	0	0	0	0	0	0	0	1	0	na
PRET1608S21F02_ctg_1427	0	0	0	0	0	0	0	3	3	0	1	1	0	1	0	na
PRET1608S01F02_ctg_964	0	1	0	0	1	1	0	1	0	0	1	2	0	0	1	na
PRET1608S25F07_ctg_1410	0	0	0	0	0	0	0	0	0	0	1	0	0	1	1	na
PRET1608S21F07_ctg_1515	0	0	0	0	0	0	0	3	3	0	2	1	0	3	2	Myoviridae
PRET1608S17F02_ctg_1413	0	0	0	0	0	0	0	1	0	0	1	0	1	1	3	Myoviridae
PRET1608S09F02_ctg_985	0	0	0	0	1	1	0	0	0	0	0	0	0	0	0	Myoviridae
PRET1608S01F07_ctg_1029	0	0	1	0	0	0	0	0	0	0	0	0	0	0	0	na
PRET1608S17F02_ctg_1416	0	0	0	0	0	0	0	1	0	0	1	0	0	0	0	Myoviridae
PRET1608S21F07_ctg_1519	0	0	0	0	1	2	0	2	2	0	2	1	0	2	0	na
PRET1608S09F07_ctg_1052	0	0	0	0	1	1	0	0	0	0	0	0	0	0	0	na
PRET1608S01F02_ctg_968	0	1	2	0	1	0	0	0	0	0	0	0	0	0	0	na
PRET1608S09F02_ctg_991	0	1	0	0	1	0	0	0	0	0	0	0	0	0	0	Myoviridae
PRET1608S25F07_ctg_1421	0	0	0	0	1	0	0	1	0	0	0	0	0	1	1	na
PRET1608S17F02_ctg_1423	0	0	0	0	0	0	0	1	0	0	1	0	0	0	0	na
PRET1608S17F02_ctg_1424	0	0	0	0	0	0	0	1	0	0	1	2	0	2	2	na
PRET1608S25F02_ctg_1477	0	0	0	0	0	0	0	0	0	0	0	0	0	1	1	na
PRET1608S09F02_ctg_999	0	1	2	0	1	0	0	0	0	0	0	0	0	0	0	virus
PRET1608S01F07_ctg_1052	0	0	1	0	1	0	0	0	0	0	0	0	0	0	0	Phycodnaviridae
PRET1608S01F00_ctg_77	1	0	0	0	0	0	0	0	0	0	0	0	0	0	0	na
PRET1608S25F07_ctg_1428	0	0	0	0	0	0	0	0	0	0	0	0	0	1	1	na
PRET1608S17F02_ctg_1434	0	0	0	0	0	0	0	1	0	0	1	0	0	1	0	Myoviridae
PRET1608S17F02_ctg_1436	0	0	0	0	1	0	0	1	0	0	0	0	0	0	0	na
PRET1608S25F02_ctg_1488	0	0	0	0	0	0	0	0	0	0	1	1	0	1	0	na
PRET1608S01F02_ctg_979	0	1	1	0	2	0	0	0	0	0	0	0	0	0	0	na
PRET1608S17F07_ctg_1394	0	0	0	0	0	0	0	2	1	0	0	0	0	0	0	na
PRET1608S25F02_ctg_1489	0	0	0	0	0	0	0	0	0	0	0	0	0	1	0	na
PRET1608S25F02_ctg_1493	0	0	0	0	0	0	0	0	0	0	1	0	0	1	0	na
PRET1608S17F02_ctg_1441	0	0	0	0	0	0	0	1	0	1	1	0	1	1	0	na
PRET1608S09F02_ctg_1004	0	0	0	0	1	0	0	0	0	0	0	0	0	0	0	na
PRET1608S25F07_ctg_1438	0	0	0	0	0	0	0	0	0	0	0	0	0	1	1	na
PRET1608S25F02_ctg_1499	0	0	0	0	1	2	0	1	0	0	1	0	0	1	0	na
PRET1608S21F02_ctg_1459	0	0	0	0	0	0	0	1	0	0	1	0	0	0	2	Myoviridae
PRET1608S17F02_ctg_1452	0	0	0	0	1	1	0	1	0	0	0	0	0	0	0	na
PRET1608S01F02_ctg_984	0	1	0	0	0	0	0	0	0	0	0	0	0	0	0	Myoviridae
PRET1608S21F02_ctg_1464	0	0	0	0	0	0	0	0	0	0	1	0	0	0	0	na
PRET1608S21F02_ctg_1465	0	0	0	0	0	0	0	1	0	1	1	0	0	2	1	virus
PRET1608S21F02_ctg_1467	0	0	0	0	0	0	3	0	3	2	1	2	2	1	0	na
PRET1608S09F07_ctg_1081	0	0	0	0	1	1	0	2	1	0	2	2	0	1	2	na
PRET1608S21F00_ctg_66	0	0	0	0	1	0	1	0	0	1	1	0	0	0	0	na
PRET1608S01F00_ctg_78	1	0	0	0	0	0	0	0	0	0	0	0	0	0	0	na
PRET1608S25F02_ctg_1510	0	0	0	0	0	0	0	0	0	0	0	1	0	1	1	na
PRET1608S17F02_ctg_1461	0	0	0	0	0	0	0	1	0	0	0	0	0	0	0	na
PRET1608S17F07_ctg_1426	0	0	0	0	0	0	0	2	1	0	1	1	0	0	0	na
PRET1608S21F02_ctg_1471	0	0	0	0	0	0	0	0	0	0	1	0	0	0	0	Phycodnaviridae
PRET1608S21F02_ctg_1472	0	0	0	0	0	0	0	0	0	0	1	0	0	0	0	na
PRET1608S25F02_ctg_1519	0	0	0	0	0	0	0	0	0	0	1	0	0	1	0	na
PRET1608S25F02_ctg_1523	0	0	0	0	0	0	0	2	0	0	1	0	0	1	0	na
PRET1608S21F02_ctg_1480	0	0	0	0	0	0	0	4	0	0	1	0	0	1	0	Myoviridae
PRET1608S17F02_ctg_1470	0	0	0	0	0	0	0	1	0	0	1	1	0	1	1	na
PRET1608S21F07_ctg_1566	0	0	0	0	0	0	0	0	0	0	0	1	0	0	0	na
PRET1608S25F02_ctg_1524	0	0	0	0	0	0	0	2	0	0	0	0	0	1	0	Myoviridae
PRET1608S25F02_ctg_1525	0	0	0	0	0	0	0	0	0	0	0	0	0	1	2	na
PRET1608S09F02_ctg_1023	0	0	0	0	1	0	0	0	0	0	0	0	0	0	0	na
PRET1608S01F00_ctg_79	1	0	0	0	0	0	0	0	0	0	0	0	0	0	0	na
PRET1608S01F07_ctg_1087	0	1	1	0	3	0	0	2	0	0	0	0	0	0	0	Myoviridae
PRET1608S21F07_ctg_1574	0	0	0	0	0	0	0	1	0	0	0	1	0	1	0	na
PRET1608S21F02_ctg_1490	0	0	0	0	0	0	0	3	0	0	1	0	0	0	0	Myoviridae
PRET1608S21F02_ctg_1492	0	0	0	0	0	0	0	2	1	0	1	0	0	0	0	na
PRET1608S21F02_ctg_1493	0	0	0	0	0	0	0	1	0	0	1	2	0	2	0	na
PRET1608S01F07_ctg_1091	0	1	1	0	0	0	0	0	0	0	0	0	0	0	0	na
PRET1608S25F02_ctg_1538	0	0	0	0	0	0	0	0	0	0	3	0	0	1	0	Myoviridae
PRET1608S25F07_ctg_1467	0	0	0	0	0	0	0	0	0	0	0	0	0	2	1	na
PRET1608S17F07_ctg_1446	0	0	0	0	0	0	0	1	1	0	0	1	0	0	0	na
PRET1608S09F02_ctg_1027	0	0	0	0	1	1	0	0	0	0	0	0	0	0	0	na
PRET1608S21F02_ctg_1498	0	0	0	0	0	0	0	0	0	0	1	0	0	0	0	virus
PRET1608S17F02_ctg_1480	0	0	0	0	0	0	0	1	0	0	2	0	0	0	0	na
PRET1608S01F00_ctg_152	1	0	0	0	0	0	2	0	0	0	0	0	0	0	0	Siphoviridae
PRET1608S17F00_ctg_34	0	0	0	0	0	0	1	0	0	0	3	0	0	0	0	na
PRET1608S21F02_ctg_1502	0	0	0	0	0	0	0	0	0	0	1	1	0	3	2	virus
PRET1608S01F02_ctg_1004	0	1	1	0	0	0	0	1	1	0	0	0	0	0	0	na
PRET1608S21F02_ctg_1505	0	0	0	0	0	0	0	0	0	0	1	0	0	3	0	virus
PRET1608S09F02_ctg_1037	0	0	0	0	1	1	0	1	0	0	0	0	0	0	0	na
PRET1608S21F02_ctg_1513	0	0	0	0	0	0	0	0	0	0	1	0	0	0	0	na
PRET1608S21F02_ctg_1514	0	0	0	0	0	0	0	0	0	0	1	0	0	1	0	na
PRET1608S17F00_ctg_64	0	0	0	0	0	0	1	3	0	0	1	0	0	1	2	na
PRET1608S01F02_ctg_1009	0	1	0	0	0	0	0	0	0	0	0	0	0	0	0	na
PRET1608S09F07_ctg_1110	0	0	0	0	0	1	0	0	0	0	0	0	0	0	0	na
PRET1608S21F07_ctg_1592	0	0	0	0	0	0	0	0	0	0	0	1	0	1	0	na
PRET1608S09F02_ctg_1044	0	0	0	1	1	1	0	0	0	0	0	0	0	0	0	virus
PRET1608S09F07_ctg_1115	0	0	0	0	0	1	0	1	0	0	1	0	0	0	0	na
PRET1608S09F07_ctg_1117	0	0	3	0	3	1	0	4	0	0	2	0	0	0	0	na
PRET1608S17F02_ctg_1495	0	0	0	0	0	0	0	1	0	0	0	0	0	0	0	na
PRET1608S25F07_ctg_1481	0	0	0	0	0	0	0	2	0	0	3	1	0	2	1	Myoviridae
PRET1608S17F07_ctg_1467	0	0	0	0	0	0	0	3	1	0	2	0	0	0	0	na
PRET1608S25F02_ctg_1559	0	0	0	0	0	0	0	0	0	0	0	0	0	1	0	virus
PRET1608S25F02_ctg_1561	0	0	0	0	0	0	0	0	0	0	1	0	0	1	0	na
PRET1608S21F00_ctg_195	0	0	0	0	0	0	0	1	0	1	2	0	1	2	1	na
PRET1608S01F02_ctg_1016	0	1	2	0	0	0	0	0	0	0	0	0	0	0	0	Autographiviridae
PRET1608S09F02_ctg_1051	0	0	0	0	1	0	0	0	0	0	0	0	0	0	0	na
PRET1608S21F02_ctg_1526	0	0	0	0	0	0	0	2	0	0	1	0	0	0	0	na
PRET1608S25F02_ctg_1568	0	0	0	0	0	0	0	2	1	0	1	1	0	1	0	Myoviridae
PRET1608S25F07_ctg_1485	0	0	0	0	0	0	0	0	0	0	0	0	0	3	1	na
PRET1608S17F02_ctg_1506	0	0	0	0	0	0	0	1	0	0	1	0	0	0	0	virus
PRET1608S01F02_ctg_1024	0	1	1	0	0	0	0	0	0	0	0	0	0	0	0	na
PRET1608S21F02_ctg_1532	0	0	0	0	0	0	0	2	0	0	1	0	0	0	0	na
PRET1608S01F07_ctg_1119	0	3	1	0	0	0	0	0	0	0	0	0	0	0	0	na
PRET1608S09F02_ctg_1058	1	3	2	0	1	0	0	0	0	0	0	0	0	0	0	na
PRET1608S17F00_ctg_55	0	0	0	0	0	0	1	0	0	0	0	0	0	0	0	na
PRET1608S17F02_ctg_1511	0	0	0	0	0	0	0	1	0	0	0	0	0	0	0	na
PRET1608S25F02_ctg_1579	0	0	0	0	0	0	0	0	0	0	0	0	0	1	0	virus
PRET1608S21F02_ctg_1541	0	0	0	0	0	0	0	0	0	0	1	0	0	0	0	na
PRET1608S09F07_ctg_1133	0	2	1	0	1	1	0	2	1	0	0	0	0	0	0	Siphoviridae
PRET1608S25F02_ctg_1581	0	0	0	0	0	0	0	0	0	0	0	0	0	1	0	na
PRET1608S21F02_ctg_1544	0	0	0	0	0	0	0	0	0	0	1	1	0	0	0	na
PRET1608S21F02_ctg_1545	0	0	0	0	0	0	0	0	0	0	1	0	0	0	0	na
PRET1608S25F02_ctg_1584	0	0	0	0	0	0	0	0	0	0	1	0	0	1	0	na
PRET1608S17F02_ctg_1516	0	0	0	0	0	0	0	1	0	0	3	0	0	0	0	na
PRET1608S17F00_ctg_26	0	0	0	0	0	0	1	0	0	1	1	0	0	0	0	na
PRET1608S17F00_ctg_28	0	0	0	0	0	0	1	0	0	0	1	0	0	2	0	na
PRET1608S25F00_ctg_166	0	0	0	0	0	0	0	0	0	0	0	0	1	0	0	na
PRET1608S25F02_ctg_1589	0	0	0	0	0	0	0	0	0	0	0	0	0	1	1	na
PRET1608S01F07_ctg_1140	0	1	1	0	2	2	0	0	0	0	0	0	0	0	0	na
PRET1608S17F00_ctg_37	0	0	0	0	0	0	1	0	0	0	0	0	0	0	0	Autographiviridae
PRET1608S21F02_ctg_1550	0	0	0	0	0	0	0	0	0	0	1	0	0	1	0	na
PRET1608S21F02_ctg_1554	0	0	0	0	0	0	0	0	0	0	1	0	0	2	0	na
PRET1608S17F02_ctg_1524	0	0	0	0	1	2	0	1	0	0	2	1	0	0	0	virus
PRET1608S17F02_ctg_1527	0	0	0	0	0	0	0	1	1	0	0	2	0	0	0	virus
PRET1608S09F02_ctg_1071	0	0	0	0	1	1	0	0	0	0	0	0	0	0	0	na
PRET1608S25F07_ctg_1506	0	0	0	0	0	0	0	2	0	0	2	0	0	1	1	na
PRET1608S17F07_ctg_1499	0	0	0	0	0	0	0	2	1	0	2	2	0	3	2	na
PRET1608S21F02_ctg_1560	0	0	0	0	0	0	0	2	0	0	1	0	0	2	0	na
PRET1608S17F02_ctg_1531	0	0	0	0	0	0	0	1	0	0	0	0	0	0	0	na
PRET1608S17F00_ctg_53	0	0	0	0	2	0	1	0	0	2	2	0	1	0	0	virus
PRET1608S21F02_ctg_1564	0	0	0	0	0	0	0	0	0	0	1	1	0	0	0	na
PRET1608S21F02_ctg_1565	0	0	0	0	0	0	3	2	0	1	1	0	3	4	0	na
PRET1608S01F02_ctg_1049	0	1	2	0	0	0	0	0	0	0	0	0	0	0	0	na
PRET1608S17F07_ctg_1505	0	0	0	0	0	0	0	0	1	0	0	0	0	0	0	virus
PRET1608S21F02_ctg_1567	0	0	0	0	0	0	0	0	0	0	1	0	0	2	0	na
PRET1608S01F02_ctg_1050	0	1	1	0	0	0	0	0	0	0	0	0	0	0	0	na
PRET1608S21F07_ctg_1645	0	0	0	0	0	0	0	0	0	0	1	1	0	1	2	na
PRET1608S01F07_ctg_1157	0	1	1	0	0	1	0	0	0	0	0	0	0	0	0	na
PRET1608S21F00_ctg_27	0	0	0	0	0	0	0	0	0	1	0	0	0	0	0	na
PRET1608S25F00_ctg_200	0	0	0	0	0	0	0	0	0	0	0	0	1	0	0	na
PRET1608S01F02_ctg_1051	0	1	1	0	0	0	0	0	0	0	0	0	0	0	0	na
PRET1608S25F07_ctg_1522	0	0	0	0	0	0	0	1	1	0	0	1	0	0	1	Myoviridae
PRET1608S25F02_ctg_1609	0	0	0	0	0	0	0	0	0	0	0	0	0	1	1	na
PRET1608S25F02_ctg_1612	0	0	0	0	0	0	0	0	0	0	0	0	0	1	0	na
PRET1608S25F02_ctg_1613	0	0	0	0	0	0	0	1	0	0	2	2	0	1	0	na
PRET1608S17F02_ctg_1541	0	0	0	0	0	0	0	1	0	0	0	0	0	0	0	na
PRET1608S21F02_ctg_1572	0	0	0	0	0	0	0	0	0	0	1	0	0	5	0	na
PRET1608S01F02_ctg_1054	0	1	0	0	0	0	0	0	0	0	1	0	0	0	0	Siphoviridae
PRET1608S25F02_ctg_1615	0	0	0	0	0	0	3	1	0	2	2	0	1	1	0	na
PRET1608S21F02_ctg_1573	0	0	0	0	0	0	1	0	0	0	1	0	0	2	2	na
PRET1608S25F02_ctg_1616	0	0	0	0	0	0	0	0	0	0	0	0	0	1	1	na
PRET1608S01F07_ctg_1168	0	2	1	0	0	0	0	0	0	0	0	0	0	0	0	na
PRET1608S17F02_ctg_1550	0	0	0	0	0	0	0	1	2	0	2	2	0	3	0	na
PRET1608S25F02_ctg_1621	0	0	0	0	0	0	0	0	0	0	0	0	0	1	0	virus
PRET1608S25F02_ctg_1623	0	0	0	0	0	0	0	0	0	0	0	0	0	1	0	na
PRET1608S21F02_ctg_1580	0	0	0	0	0	0	0	0	0	0	1	0	0	0	0	na
PRET1608S21F02_ctg_1581	0	0	0	0	0	0	0	0	0	0	1	0	0	1	0	na
PRET1608S01F07_ctg_1173	0	2	1	0	1	0	0	0	0	0	0	0	0	0	0	Myoviridae
PRET1608S25F02_ctg_1628	0	0	0	0	0	0	0	0	0	0	0	0	0	1	0	na
PRET1608S25F07_ctg_1537	0	0	0	0	0	0	0	0	0	0	2	0	0	2	1	na
PRET1608S25F02_ctg_1629	0	0	0	0	0	0	0	0	0	0	2	0	0	1	3	na
PRET1608S25F07_ctg_1540	0	0	0	0	0	0	0	0	0	0	0	0	0	1	1	virus
PRET1608S17F02_ctg_1557	0	2	0	0	0	0	0	1	0	0	0	0	0	0	0	virus
PRET1608S01F07_ctg_1184	0	2	1	0	0	0	0	0	0	0	0	0	0	0	0	na
PRET1608S25F02_ctg_1636	0	0	0	0	0	0	0	0	0	0	0	0	0	1	0	na
PRET1608S21F02_ctg_1586	0	0	0	0	0	0	0	0	0	0	2	0	0	3	0	na
PRET1608S01F02_ctg_1068	0	1	0	0	0	0	0	0	0	0	1	0	0	0	0	na
PRET1608S25F02_ctg_1639	0	0	0	0	0	0	0	2	0	1	0	0	0	1	1	na
PRET1608S17F07_ctg_1543	0	0	0	0	0	0	0	0	1	0	0	0	0	0	0	na
PRET1608S09F02_ctg_1097	0	0	0	0	1	1	0	0	0	0	0	0	0	0	0	na
PRET1608S17F02_ctg_1567	0	0	0	0	0	0	0	1	0	0	1	2	0	1	1	na
PRET1608S21F07_ctg_1685	0	0	0	0	0	0	0	2	1	0	2	1	0	3	1	na
PRET1608S17F00_ctg_30	0	0	0	0	0	0	1	0	0	0	0	0	0	0	0	Myoviridae
PRET1608S25F02_ctg_1640	0	0	0	0	0	0	0	0	0	0	0	0	0	1	0	na
PRET1608S01F00_ctg_122	1	0	0	0	0	0	0	0	0	0	0	0	0	0	0	na
PRET1608S01F07_ctg_1187	0	1	1	0	0	0	0	0	0	0	0	0	0	0	0	na
PRET1608S21F02_ctg_1599	0	0	0	0	0	0	0	0	0	0	1	0	0	1	1	na
PRET1608S09F02_ctg_1103	0	0	0	2	1	2	2	1	1	2	2	0	0	2	0	na
PRET1608S25F02_ctg_1645	0	0	0	0	0	0	0	0	0	0	1	0	0	1	0	na
PRET1608S25F02_ctg_1646	0	0	0	0	0	0	0	3	0	0	2	0	0	1	3	virus
PRET1608S09F02_ctg_1105	0	0	0	0	1	1	0	0	0	0	1	1	0	0	0	na
PRET1608S25F02_ctg_1647	0	0	0	0	0	0	0	0	0	0	0	0	0	1	0	na
PRET1608S25F02_ctg_1650	0	0	0	0	0	0	0	0	0	0	4	0	0	1	3	na
PRET1608S21F02_ctg_1605	0	0	0	0	0	0	0	1	4	0	1	1	0	1	1	Myoviridae
PRET1608S17F02_ctg_1579	0	0	0	0	0	0	0	1	0	0	0	0	0	1	0	na
PRET1608S21F02_ctg_1613	0	0	0	0	0	0	0	0	0	0	1	0	0	2	0	na
PRET1608S17F07_ctg_1556	0	0	0	0	0	0	0	0	1	0	0	0	0	0	0	Myoviridae
PRET1608S01F02_ctg_1079	0	1	1	0	0	0	0	0	0	0	0	0	0	0	0	virus
PRET1608S25F02_ctg_1655	0	0	0	0	0	0	0	0	0	0	0	0	0	1	1	na
PRET1608S01F02_ctg_1080	1	1	1	1	0	0	0	0	0	0	0	0	0	0	0	na
PRET1608S09F07_ctg_1185	0	0	0	0	1	1	0	0	0	0	0	0	0	0	0	na
PRET1608S09F07_ctg_1188	0	0	0	0	1	1	0	0	0	0	0	0	0	0	0	na
PRET1608S17F02_ctg_1583	0	0	0	0	0	0	0	1	0	0	1	3	0	4	3	na
PRET1608S25F02_ctg_1659	0	0	0	0	0	0	0	0	0	0	1	0	0	1	0	na
PRET1608S01F02_ctg_1083	0	1	2	0	1	0	0	1	0	0	1	0	0	0	0	na
PRET1608S09F02_ctg_1116	0	0	0	0	1	0	0	0	0	0	0	0	0	0	0	na
PRET1608S09F02_ctg_1120	0	2	2	0	1	0	0	0	0	0	0	0	0	0	0	na
PRET1608S01F00_ctg_86	1	0	0	0	0	0	0	0	0	0	0	0	0	0	0	na
PRET1608S25F07_ctg_1575	0	0	0	0	0	0	0	2	2	1	1	4	1	2	1	na
PRET1608S17F02_ctg_1586	0	0	0	0	0	0	0	1	0	0	2	2	0	2	1	na
PRET1608S17F02_ctg_1587	0	0	0	0	0	1	0	1	0	0	0	0	0	0	0	na
PRET1608S09F07_ctg_1194	0	0	0	0	0	1	0	0	0	0	0	0	0	0	0	na
PRET1608S09F07_ctg_1195	0	0	0	0	1	1	0	0	0	0	0	0	0	0	0	na
PRET1608S01F02_ctg_1089	0	1	2	0	2	1	0	0	0	0	0	0	0	0	0	na
PRET1608S25F02_ctg_1669	0	0	0	0	0	0	0	0	0	0	1	0	0	1	0	na
PRET1608S21F07_ctg_1718	0	0	0	0	0	0	0	1	0	0	4	1	0	2	2	virus
PRET1608S21F02_ctg_1622	0	0	0	0	0	0	0	0	0	0	1	0	0	3	0	Podoviridae
PRET1608S09F02_ctg_1124	0	0	0	0	1	0	0	1	0	0	0	0	0	0	0	na
PRET1608S17F02_ctg_1592	0	0	0	0	0	0	0	1	0	0	2	2	0	3	1	Myoviridae
PRET1608S09F00_ctg_36	0	0	0	1	1	0	0	0	0	1	1	0	0	0	0	virus
PRET1608S17F02_ctg_1593	0	0	0	0	0	0	0	1	0	0	0	0	0	0	0	na
PRET1608S21F00_ctg_29	0	0	0	0	0	0	0	0	0	1	0	0	0	0	0	na
PRET1608S25F02_ctg_1678	0	0	0	0	0	0	0	0	0	0	0	0	0	1	0	na
PRET1608S17F02_ctg_1597	0	0	0	0	0	0	0	1	0	0	3	1	0	2	3	virus
PRET1608S21F02_ctg_1630	0	0	0	0	0	0	0	0	0	0	1	0	0	2	0	na
PRET1608S01F02_ctg_1095	0	1	2	0	0	0	0	0	0	0	0	0	0	0	0	na
PRET1608S01F02_ctg_1096	0	1	2	0	0	0	0	0	0	0	0	0	0	0	0	virus
PRET1608S01F00_ctg_87	1	0	0	0	0	0	0	0	0	0	0	0	0	0	0	na
PRET1608S01F07_ctg_1210	0	2	1	0	1	0	0	0	0	0	1	0	0	0	0	na
PRET1608S21F02_ctg_1636	0	0	0	0	0	0	0	0	0	1	1	0	0	0	0	na
PRET1608S17F02_ctg_1607	0	0	0	0	0	0	0	1	3	0	0	0	0	0	0	virus
PRET1608S25F00_ctg_32	0	0	0	0	0	0	4	0	0	1	0	0	1	0	0	na
PRET1608S01F02_ctg_1100	0	1	0	0	0	0	1	0	0	0	0	0	0	0	0	virus
PRET1608S17F02_ctg_1608	0	0	0	0	2	1	0	1	0	0	1	0	0	0	0	virus
PRET1608S17F02_ctg_1612	0	0	0	0	0	0	0	1	0	0	0	0	0	0	0	na
PRET1608S09F02_ctg_1132	0	0	0	0	1	1	0	1	1	0	1	2	0	1	0	na
PRET1608S01F02_ctg_1103	0	1	0	0	0	0	0	1	1	0	0	0	0	0	0	virus
PRET1608S25F07_ctg_1593	0	0	0	0	0	0	0	0	0	0	2	0	0	2	1	na
PRET1608S01F02_ctg_1110	0	1	1	0	2	1	0	0	0	0	0	0	0	0	0	na
PRET1608S17F07_ctg_1595	0	0	0	0	0	0	0	0	1	0	0	0	0	0	0	na
PRET1608S21F07_ctg_1745	0	0	0	0	0	0	0	1	0	0	2	1	0	0	0	na
PRET1608S09F07_ctg_1228	0	0	0	0	0	1	0	0	0	0	0	0	0	0	0	na
PRET1608S21F07_ctg_1750	0	0	0	0	0	0	0	1	0	0	2	1	0	1	2	na
PRET1608S25F00_ctg_93	0	0	0	0	0	0	0	0	0	0	0	0	1	1	0	na
PRET1608S09F07_ctg_1230	0	0	0	0	1	1	0	2	0	0	2	0	0	0	0	na
PRET1608S01F07_ctg_1234	0	1	1	0	0	2	0	0	0	0	0	0	0	0	0	na
PRET1608S21F02_ctg_1651	0	0	0	0	0	0	0	1	0	0	1	0	0	0	0	na
PRET1608S25F02_ctg_1698	0	0	0	0	1	1	0	1	1	1	2	1	0	1	3	na
PRET1608S01F00_ctg_89	1	0	0	0	0	0	0	0	0	0	0	0	0	0	0	na
PRET1608S01F07_ctg_1235	0	3	1	0	0	0	0	0	0	0	0	0	0	0	0	na
PRET1608S01F00_ctg_90	1	0	0	0	0	0	0	0	0	0	0	0	0	0	0	na
PRET1608S21F07_ctg_1759	0	0	0	0	0	0	0	0	0	0	1	1	0	1	2	na
PRET1608S25F07_ctg_1605	0	0	0	0	0	0	0	0	0	0	0	0	0	0	1	na
PRET1608S25F02_ctg_1703	0	0	0	0	0	0	0	0	0	0	0	0	0	1	0	na
PRET1608S21F02_ctg_1658	0	0	0	0	1	0	0	0	0	0	1	0	0	0	0	virus
PRET1608S01F00_ctg_91	1	0	0	0	0	0	0	0	0	0	0	0	0	0	0	na
PRET1608S21F02_ctg_1661	0	0	0	0	0	0	0	0	0	0	1	0	0	1	0	na
PRET1608S25F02_ctg_1705	0	0	0	0	0	0	0	0	0	0	0	0	0	1	0	na
PRET1608S21F02_ctg_1664	0	0	0	0	0	0	3	0	3	2	1	2	0	0	0	na
PRET1608S21F02_ctg_1665	0	0	0	0	0	0	0	0	0	0	1	0	0	2	0	na
PRET1608S09F02_ctg_1155	0	0	0	0	1	0	0	1	0	0	1	0	0	0	0	na
PRET1608S01F07_ctg_1254	0	0	1	0	0	0	0	0	0	0	0	0	0	0	0	na
PRET1608S25F02_ctg_1710	0	0	0	0	0	0	0	0	0	0	4	0	0	1	0	na
PRET1608S21F02_ctg_1671	0	0	0	0	0	0	0	0	0	0	1	0	0	1	0	na
PRET1608S21F02_ctg_1673	0	0	0	0	0	0	0	0	0	0	1	0	0	1	0	na
PRET1608S09F02_ctg_1160	0	0	0	0	1	0	0	0	0	0	0	0	0	0	0	Myoviridae
PRET1608S25F02_ctg_1714	0	0	0	0	0	0	0	0	0	0	0	0	0	1	1	Myoviridae
PRET1608S25F02_ctg_1718	0	0	0	0	0	0	0	0	0	0	0	0	0	1	0	Myoviridae
PRET1608S25F02_ctg_1720	0	0	0	0	0	0	0	0	0	0	2	0	0	1	0	na
PRET1608S17F02_ctg_1646	0	0	0	0	0	0	0	1	0	0	0	0	0	0	0	na
PRET1608S21F02_ctg_1680	0	0	0	0	0	0	0	0	0	0	1	0	0	2	0	na
PRET1608S21F02_ctg_1681	0	0	0	0	0	0	0	0	0	0	1	0	0	0	0	na
PRET1608S21F07_ctg_1780	0	0	0	0	0	0	0	3	5	0	3	1	0	2	3	na
PRET1608S25F07_ctg_1634	0	0	0	0	0	0	0	0	0	0	0	1	0	0	1	na
PRET1608S21F00_ctg_32	0	0	0	0	0	0	0	0	0	1	0	0	3	0	0	na
PRET1608S21F02_ctg_1687	0	0	0	0	0	0	0	2	3	0	1	4	0	3	2	na
PRET1608S17F02_ctg_1654	0	0	0	0	0	0	0	1	3	0	2	3	0	2	2	virus
PRET1608S01F02_ctg_1144	0	1	2	0	3	0	0	1	0	0	1	0	0	0	0	na
PRET1608S25F02_ctg_1730	0	0	0	0	0	0	0	0	0	0	4	0	0	1	3	Myoviridae
PRET1608S01F07_ctg_1269	0	4	1	0	0	0	0	0	0	0	0	0	0	0	0	na
PRET1608S25F02_ctg_1735	0	0	0	0	0	0	0	1	0	0	1	2	1	1	1	na
PRET1608S01F02_ctg_1149	0	1	1	0	0	0	0	0	0	0	0	0	0	0	0	na
PRET1608S01F02_ctg_1151	2	1	2	1	2	0	0	0	0	0	0	0	0	0	0	na
PRET1608S25F02_ctg_1737	0	0	0	0	0	0	0	0	0	0	1	0	0	1	1	na
PRET1608S25F02_ctg_1738	0	0	0	0	0	0	0	0	0	0	0	0	0	1	0	na
PRET1608S21F02_ctg_1699	0	0	0	0	0	0	0	0	0	0	1	0	0	0	0	Myoviridae
PRET1608S21F02_ctg_1700	0	0	0	0	0	0	0	1	0	0	1	1	0	1	0	na
PRET1608S21F07_ctg_1802	0	0	0	0	0	0	3	1	2	0	1	1	0	0	0	na
PRET1608S21F02_ctg_1701	0	0	0	0	0	0	0	0	0	0	1	0	0	0	0	na
PRET1608S25F07_ctg_1657	0	0	0	0	0	0	0	0	0	0	0	0	0	0	1	na
PRET1608S09F02_ctg_1186	0	0	0	1	1	0	1	0	0	0	0	0	0	0	0	na
PRET1608S09F02_ctg_1188	0	0	0	0	1	0	2	2	0	0	2	1	0	1	0	na
PRET1608S25F02_ctg_1748	0	0	0	0	0	0	0	0	0	0	0	0	0	1	0	na
PRET1608S17F07_ctg_1652	0	0	0	0	0	0	0	1	1	0	1	0	0	0	1	na
PRET1608S25F02_ctg_1750	0	0	0	0	0	0	0	0	0	0	0	0	0	1	0	na
PRET1608S21F07_ctg_1808	0	0	0	0	0	0	0	2	0	0	2	1	0	2	2	Siphoviridae
PRET1608S09F02_ctg_1193	0	0	0	0	1	1	0	0	0	0	0	0	0	0	0	na
PRET1608S09F07_ctg_1266	0	0	0	0	0	1	0	2	0	0	0	0	0	0	0	na
PRET1608S17F02_ctg_1670	0	1	0	0	0	0	0	1	1	0	0	0	0	0	0	na
PRET1608S01F02_ctg_1164	0	1	1	0	2	0	0	0	0	0	1	0	0	0	0	na
PRET1608S09F07_ctg_1272	0	2	2	0	2	2	0	1	0	0	0	0	0	0	0	virus
PRET1608S17F02_ctg_1672	0	0	0	0	0	0	0	1	0	0	4	0	0	1	0	na
PRET1608S21F00_ctg_102	0	0	0	0	0	0	0	0	0	1	0	0	0	2	0	na
PRET1608S21F02_ctg_1718	0	0	0	0	0	0	0	2	0	0	1	0	0	0	0	na
PRET1608S09F02_ctg_1198	0	2	0	0	1	0	0	1	0	0	0	0	0	0	0	na
PRET1608S21F02_ctg_1722	0	0	0	0	0	0	0	0	0	0	1	0	0	0	0	na
PRET1608S09F02_ctg_1205	0	1	1	0	1	1	0	1	0	0	0	0	0	0	0	Myoviridae
PRET1608S17F00_ctg_36	0	0	0	0	0	0	1	0	0	2	0	0	0	0	0	na
PRET1608S21F07_ctg_1829	0	0	0	0	0	0	0	0	0	0	2	1	0	3	2	Myoviridae
PRET1608S01F07_ctg_1302	0	1	1	0	0	0	0	0	0	0	0	0	0	0	0	na
PRET1608S17F02_ctg_1684	0	0	0	0	0	0	0	1	0	0	2	2	0	3	1	na
PRET1608S21F00_ctg_56	0	0	0	0	0	0	0	0	0	1	0	0	0	0	0	na
PRET1608S01F02_ctg_1177	0	1	1	0	0	0	0	0	0	0	0	0	0	0	0	virus
PRET1608S21F02_ctg_1731	0	0	0	0	0	0	0	0	0	0	1	0	0	0	0	na
PRET1608S17F00_ctg_35	0	0	0	0	0	0	1	1	0	0	3	0	3	1	1	na
PRET1608S17F02_ctg_1686	0	0	0	0	0	0	0	1	0	0	2	0	0	1	0	na
PRET1608S21F02_ctg_1732	0	0	0	0	0	0	0	0	0	0	1	0	0	1	0	na
PRET1608S09F07_ctg_1288	0	0	0	0	1	1	0	3	0	0	0	0	0	0	0	na
PRET1608S17F07_ctg_1672	0	0	0	0	1	0	0	0	1	0	2	1	0	1	3	na
PRET1608S09F02_ctg_1215	0	0	0	0	1	2	0	0	0	0	0	0	0	0	0	na
PRET1608S21F07_ctg_1838	0	0	0	0	0	0	0	1	0	0	0	1	0	0	0	na
PRET1608S17F02_ctg_1688	0	0	0	0	0	0	0	1	0	0	3	0	0	0	0	na
PRET1608S09F02_ctg_1217	0	0	0	0	1	3	0	0	0	0	0	0	0	0	0	na
PRET1608S21F02_ctg_1736	0	0	0	0	0	0	0	0	0	0	1	0	0	1	0	na
PRET1608S09F02_ctg_1220	0	0	0	0	1	1	0	2	0	1	1	1	0	0	0	na
PRET1608S25F07_ctg_1687	0	0	0	0	0	0	0	0	0	0	0	0	0	0	1	na
PRET1608S25F02_ctg_1788	0	0	0	0	0	0	0	0	0	0	2	1	0	1	2	na
PRET1608S25F02_ctg_1789	0	0	0	0	0	0	0	0	0	0	0	0	0	1	0	na
PRET1608S09F02_ctg_1221	0	1	3	0	1	3	0	2	0	0	1	0	0	0	0	na
PRET1608S17F02_ctg_1690	0	0	0	0	0	0	0	1	0	0	2	0	0	4	3	virus
PRET1608S21F00_ctg_74	0	0	0	0	0	0	0	0	0	1	2	0	2	1	0	Myoviridae
PRET1608S21F07_ctg_1844	0	0	0	0	0	0	0	0	1	0	0	1	0	1	2	na
PRET1608S21F02_ctg_1740	0	0	0	0	0	0	0	0	0	2	1	0	0	1	0	na
PRET1608S21F02_ctg_1743	0	0	0	0	0	0	0	0	0	0	1	0	0	0	0	na
PRET1608S25F00_ctg_221	0	0	0	0	0	0	1	0	0	0	0	0	1	0	0	na
PRET1608S25F00_ctg_150	0	0	0	0	0	0	0	0	0	0	0	0	1	0	0	na
PRET1608S17F02_ctg_1695	0	0	0	0	0	0	0	1	2	0	1	2	0	1	0	na
PRET1608S17F02_ctg_1696	0	0	0	0	0	0	0	1	0	0	2	0	0	0	1	na
PRET1608S25F02_ctg_1798	0	0	0	0	0	0	0	0	0	0	0	0	0	1	3	Autographiviridae
PRET1608S21F02_ctg_1745	0	0	0	0	0	0	0	0	0	0	1	0	0	1	0	na
PRET1608S25F02_ctg_1799	0	0	0	0	0	0	0	3	0	0	2	1	0	1	2	Myoviridae
PRET1608S01F02_ctg_1184	0	1	0	0	2	0	0	2	0	0	0	0	0	0	0	na
PRET1608S01F07_ctg_1321	0	1	1	0	1	0	0	0	0	0	1	0	0	0	0	na
PRET1608S25F07_ctg_1696	0	0	0	0	0	0	0	0	0	0	1	0	0	1	1	na
PRET1608S21F02_ctg_1748	0	0	0	0	0	0	0	0	0	0	1	0	0	2	0	na
PRET1608S21F07_ctg_1859	0	0	0	0	0	0	0	0	0	0	2	1	0	1	3	na
PRET1608S25F07_ctg_1702	0	0	0	0	0	0	0	0	0	0	3	2	0	0	1	virus
PRET1608S25F02_ctg_1806	0	0	0	0	0	0	0	0	0	0	1	0	0	1	0	na
PRET1608S17F07_ctg_1696	0	0	0	0	0	0	0	2	1	0	2	3	0	1	1	na
PRET1608S25F07_ctg_1706	0	0	0	0	5	3	0	4	3	0	2	4	0	3	1	na
PRET1608S01F02_ctg_1193	0	1	2	0	0	0	0	0	0	0	0	0	0	0	0	na
PRET1608S25F07_ctg_1710	0	0	0	0	0	0	0	0	0	0	0	0	0	0	1	na
PRET1608S25F02_ctg_1814	0	0	0	0	0	0	0	1	0	0	0	1	0	1	1	na
PRET1608S17F02_ctg_1715	0	0	0	0	0	0	0	1	0	0	0	0	0	0	0	virus
PRET1608S21F02_ctg_1766	0	0	0	0	0	0	0	0	0	0	1	0	0	0	0	na
PRET1608S17F07_ctg_1708	0	0	0	0	0	0	0	0	1	0	0	0	0	0	0	na
PRET1608S01F07_ctg_1346	0	0	1	0	0	0	0	0	0	0	0	0	0	0	0	Phycodnaviridae
PRET1608S09F02_ctg_1242	0	0	0	0	1	0	0	0	0	0	0	0	0	0	0	na
PRET1608S25F02_ctg_1825	0	0	0	0	0	0	0	0	0	0	0	0	0	1	3	virus
PRET1608S09F07_ctg_1322	0	0	0	0	0	1	0	0	0	0	0	0	0	0	0	na
PRET1608S21F02_ctg_1768	0	0	0	0	0	0	0	0	0	0	1	0	0	1	0	na
PRET1608S21F02_ctg_1769	0	0	0	0	0	0	0	0	0	0	1	0	0	2	2	na
PRET1608S21F02_ctg_1770	0	0	0	0	0	0	0	2	0	0	1	0	0	0	0	na
PRET1608S25F02_ctg_1830	0	0	0	0	0	0	0	0	0	0	0	0	0	1	0	na
PRET1608S17F02_ctg_1721	0	0	0	0	0	0	0	1	0	0	1	0	0	0	0	na
PRET1608S09F02_ctg_1246	0	0	0	0	1	0	0	0	0	0	0	0	0	0	0	na
PRET1608S25F02_ctg_1831	0	0	0	0	0	0	0	1	0	0	0	0	0	1	0	na
PRET1608S21F02_ctg_1772	0	0	0	0	0	0	0	0	0	0	1	0	0	2	1	na
PRET1608S01F02_ctg_1203	0	1	0	0	0	0	0	0	0	0	0	0	0	0	0	na
PRET1608S01F07_ctg_1356	0	0	1	0	0	0	0	1	1	0	0	0	0	0	0	na
PRET1608S25F07_ctg_1723	0	0	0	0	0	0	0	0	0	0	0	0	0	2	1	na
PRET1608S25F02_ctg_1837	0	0	0	0	0	0	0	0	0	0	0	0	0	1	1	na
PRET1608S21F02_ctg_1776	0	0	0	0	0	0	0	0	0	0	1	0	0	0	0	na
PRET1608S01F07_ctg_1361	0	1	1	0	0	0	0	0	0	0	0	0	0	0	0	na
PRET1608S21F02_ctg_1780	0	0	0	0	0	0	0	2	0	0	1	0	0	2	0	na
PRET1608S01F07_ctg_1364	0	0	1	0	0	0	0	0	0	0	0	0	0	0	0	na
PRET1608S21F02_ctg_1781	0	0	0	0	3	0	0	1	0	0	1	1	0	0	0	virus
PRET1608S25F02_ctg_1844	0	0	0	0	0	0	0	0	0	0	2	0	0	1	0	na
PRET1608S21F07_ctg_1888	0	0	0	0	0	0	0	0	0	0	0	1	0	0	0	na
PRET1608S09F07_ctg_1336	0	0	0	0	2	1	0	1	2	0	2	1	0	2	2	na
PRET1608S01F07_ctg_1365	0	2	1	0	0	1	0	1	0	0	1	0	0	0	0	na
PRET1608S21F02_ctg_1785	0	0	0	0	0	0	0	0	0	0	1	0	0	0	0	na
PRET1608S21F02_ctg_1786	0	0	0	0	0	0	0	0	0	0	1	0	0	0	0	na
PRET1608S21F02_ctg_1787	0	0	0	0	0	0	0	1	0	0	1	0	0	0	0	virus
PRET1608S09F02_ctg_1252	0	0	0	0	1	0	0	2	0	0	0	0	0	0	0	Myoviridae
PRET1608S25F02_ctg_1847	0	0	0	0	0	0	0	0	0	0	1	1	0	1	0	na
PRET1608S21F07_ctg_1894	0	0	0	0	0	0	0	1	0	0	1	1	0	1	1	na
PRET1608S01F00_ctg_97	1	1	1	0	0	0	0	0	0	0	0	0	0	0	0	na
PRET1608S25F02_ctg_1848	0	0	0	0	0	0	0	0	0	0	2	1	0	1	0	na
PRET1608S17F02_ctg_1736	0	0	0	0	0	0	0	1	0	0	0	0	0	0	0	na
PRET1608S21F07_ctg_1901	0	0	0	0	0	0	0	0	0	0	1	1	0	0	1	na
PRET1608S25F07_ctg_1741	0	0	0	0	0	0	0	3	0	0	2	2	0	2	1	na
PRET1608S01F02_ctg_1218	0	1	0	0	0	0	0	0	0	0	0	0	0	0	0	na
PRET1608S25F07_ctg_1744	0	0	0	0	0	0	0	0	0	0	1	0	0	1	1	na
PRET1608S01F02_ctg_1222	0	1	2	0	0	0	0	0	0	0	0	0	0	0	0	Myoviridae
PRET1608S17F02_ctg_1740	0	0	0	0	0	0	0	1	0	0	1	2	0	2	2	na
PRET1608S09F02_ctg_1262	0	0	0	0	1	0	0	0	0	0	0	0	0	0	0	na
PRET1608S17F02_ctg_1745	0	0	0	0	1	1	0	1	0	0	1	0	0	0	0	Myoviridae
PRET1608S21F02_ctg_1796	0	0	0	0	0	0	0	1	0	0	1	0	0	0	0	na
PRET1608S09F02_ctg_1265	0	0	0	0	1	2	0	0	0	0	0	0	0	0	0	na
PRET1608S25F02_ctg_1865	0	0	0	0	0	0	0	2	0	0	2	0	0	1	2	na
PRET1608S25F02_ctg_1866	0	0	0	0	0	0	0	0	0	0	1	0	0	1	0	na
PRET1608S01F02_ctg_1226	0	1	1	0	5	2	0	0	0	0	0	0	0	0	0	na
PRET1608S25F07_ctg_1754	0	0	0	0	0	0	0	0	0	0	1	0	0	1	1	na
PRET1608S01F07_ctg_1384	1	1	1	0	0	0	0	0	0	0	0	0	0	0	0	na
PRET1608S01F02_ctg_1231	0	1	2	0	0	0	0	0	0	0	0	0	0	0	0	na
PRET1608S25F02_ctg_1870	0	0	0	0	0	0	0	0	0	0	0	0	0	1	0	na
PRET1608S17F02_ctg_1748	0	0	0	0	0	1	0	1	1	0	0	0	0	0	0	na
PRET1608S21F07_ctg_1916	0	0	0	0	0	0	0	0	0	0	1	1	0	0	0	na
PRET1608S21F02_ctg_1800	0	0	0	0	0	0	0	0	0	0	1	0	0	0	0	na
PRET1608S25F02_ctg_1872	0	0	0	0	0	0	0	1	0	0	2	1	0	1	0	na
PRET1608S25F07_ctg_1764	0	0	0	0	0	0	0	0	0	0	0	0	0	0	1	na
PRET1608S17F07_ctg_1761	0	0	0	0	0	0	0	0	1	0	0	0	0	0	0	na
PRET1608S25F02_ctg_1873	0	0	0	0	0	0	0	0	0	0	0	0	0	1	1	na
PRET1608S21F02_ctg_1808	0	0	0	0	1	0	0	1	0	0	1	0	0	0	0	na
PRET1608S17F02_ctg_1752	0	0	0	0	0	0	0	1	0	0	0	1	0	0	0	na
PRET1608S17F02_ctg_1753	0	0	0	0	0	0	0	1	0	0	3	1	0	2	0	Myoviridae
PRET1608S21F02_ctg_1810	0	0	0	0	2	0	0	0	0	0	1	0	0	0	0	na
PRET1608S21F02_ctg_1811	0	0	0	0	0	0	0	0	0	0	1	0	0	0	0	na
PRET1608S17F02_ctg_1755	0	0	0	0	0	0	0	1	0	0	1	2	0	2	0	na
PRET1608S21F02_ctg_1813	0	0	0	0	0	0	0	1	0	0	1	1	0	0	0	na
PRET1608S01F07_ctg_1399	0	0	1	0	1	0	0	1	1	0	0	0	0	0	0	Myoviridae
PRET1608S25F02_ctg_1878	0	0	0	0	0	0	0	0	0	0	2	0	0	1	3	na
PRET1608S09F02_ctg_1278	0	0	0	0	1	0	0	0	0	0	0	0	0	0	0	na
PRET1608S25F00_ctg_36	0	0	0	0	0	0	0	0	0	0	0	0	1	0	0	na
PRET1608S09F02_ctg_1280	0	1	2	0	1	1	0	0	0	0	0	0	0	0	0	virus
PRET1608S01F02_ctg_1239	0	1	0	0	0	0	0	0	0	0	0	0	0	0	0	Myoviridae
PRET1608S01F07_ctg_1407	0	1	1	0	1	2	0	0	0	0	0	0	0	0	0	virus
PRET1608S09F02_ctg_1286	0	0	0	0	1	0	0	0	0	0	0	0	0	0	0	na
PRET1608S21F07_ctg_1938	0	0	0	0	0	0	0	2	0	0	1	1	0	0	0	Myoviridae
PRET1608S17F02_ctg_1773	0	0	0	0	0	0	0	1	0	0	3	3	0	2	2	virus
PRET1608S21F00_ctg_37	0	0	0	1	0	0	2	0	0	1	2	0	0	0	0	na
PRET1608S21F02_ctg_1824	0	0	0	0	0	0	0	0	0	0	1	0	0	0	0	na
PRET1608S25F02_ctg_1898	0	0	0	0	0	0	0	0	1	0	0	1	0	1	1	na
PRET1608S17F02_ctg_1776	0	0	0	0	2	0	0	1	0	0	1	0	0	2	0	Myoviridae
PRET1608S21F02_ctg_1828	0	1	2	0	1	0	0	0	0	0	1	0	0	0	0	na
PRET1608S25F02_ctg_1905	0	0	0	0	0	0	0	0	0	0	0	0	0	1	0	na
PRET1608S21F02_ctg_1830	0	0	0	0	0	0	0	0	0	0	1	0	0	0	0	na
PRET1608S25F02_ctg_1907	0	0	0	0	0	0	0	0	0	0	0	0	0	1	4	virus
PRET1608S25F02_ctg_1909	0	0	0	0	0	0	0	0	0	0	1	0	0	1	0	na
PRET1608S17F02_ctg_1782	0	0	0	0	0	0	0	1	0	0	0	0	0	0	0	na
PRET1608S09F02_ctg_1298	0	1	0	0	1	2	0	0	0	0	0	0	0	0	0	na
PRET1608S21F07_ctg_1964	0	0	0	0	0	0	0	2	2	0	2	1	0	3	3	Myoviridae
PRET1608S25F00_ctg_65	0	0	0	0	0	0	2	0	0	0	0	0	1	0	0	na
PRET1608S01F07_ctg_1419	0	1	1	0	0	0	0	0	0	0	0	0	0	0	0	na
PRET1608S09F02_ctg_1302	0	0	0	0	1	1	0	2	0	0	1	0	0	1	0	na
PRET1608S21F00_ctg_129	0	0	0	0	0	0	0	0	0	1	0	0	0	0	0	na
PRET1608S25F02_ctg_1919	0	0	0	0	0	0	0	0	0	0	1	0	0	1	0	Myoviridae
PRET1608S21F02_ctg_1839	0	0	0	0	0	0	0	0	0	0	1	0	0	2	0	na
PRET1608S09F07_ctg_1399	0	0	0	0	3	1	0	0	0	0	0	0	0	0	0	na
PRET1608S09F02_ctg_1306	0	0	0	0	1	0	0	0	0	0	0	0	0	0	0	na
PRET1608S09F02_ctg_1307	0	0	0	0	1	0	0	0	0	0	0	0	0	0	0	na
PRET1608S25F02_ctg_1923	0	0	0	0	0	0	0	0	0	0	0	0	0	1	0	na
PRET1608S25F07_ctg_1793	0	0	0	0	2	0	0	2	0	0	1	2	0	2	1	virus
PRET1608S21F02_ctg_1842	0	0	0	0	0	0	0	1	0	0	1	0	0	0	0	na
PRET1608S21F02_ctg_1844	0	0	0	0	0	0	0	1	0	0	1	0	0	2	0	na
PRET1608S25F07_ctg_1797	0	0	0	0	0	0	0	0	0	0	1	0	0	1	1	na
PRET1608S09F07_ctg_1409	0	0	0	0	2	1	0	0	0	0	0	0	0	0	0	na
PRET1608S25F02_ctg_1927	0	0	0	0	0	0	0	0	0	0	0	0	0	1	0	Phycodnaviridae
PRET1608S01F07_ctg_1430	0	2	1	0	1	0	0	0	0	0	0	0	0	0	0	na
PRET1608S09F02_ctg_1312	0	1	0	0	1	1	0	0	0	0	0	0	0	0	0	na
PRET1608S01F07_ctg_1434	0	0	1	0	0	0	0	0	0	0	0	0	0	0	0	na
PRET1608S21F02_ctg_1856	0	0	0	0	0	0	0	0	1	0	1	1	0	1	1	na
PRET1608S01F07_ctg_1435	0	1	1	0	0	0	0	0	0	0	0	0	0	0	0	na
PRET1608S17F07_ctg_1818	0	0	0	0	1	0	0	0	1	0	1	2	0	0	0	na
PRET1608S21F02_ctg_1857	0	0	0	0	2	0	0	3	3	0	1	1	0	1	0	virus
PRET1608S21F07_ctg_1984	0	0	0	0	0	0	0	0	0	0	0	1	0	0	0	na
PRET1608S25F07_ctg_1804	0	0	0	0	0	0	0	2	0	0	3	3	0	2	1	na
PRET1608S21F02_ctg_1862	0	0	0	0	0	0	0	0	0	0	1	0	0	2	0	na
PRET1608S09F07_ctg_1426	0	1	0	0	0	1	0	0	0	0	1	0	0	0	0	na
PRET1608S21F02_ctg_1863	0	0	0	0	0	0	0	2	0	0	1	0	0	2	0	na
PRET1608S01F07_ctg_1442	0	2	1	0	0	0	0	0	0	0	0	0	0	0	0	virus
PRET1608S21F02_ctg_1866	0	0	0	0	0	0	0	2	0	0	1	0	0	0	0	na
PRET1608S21F02_ctg_1867	0	0	0	0	1	0	0	1	0	0	1	0	0	0	0	na
PRET1608S01F07_ctg_1443	0	1	1	0	0	0	0	0	0	0	0	0	0	0	0	na
PRET1608S21F02_ctg_1868	0	0	0	0	0	0	0	2	1	0	1	2	0	2	1	na
PRET1608S25F07_ctg_1810	0	0	0	0	0	0	0	0	0	0	0	0	0	0	1	na
PRET1608S25F07_ctg_1811	0	0	0	0	0	0	0	0	0	0	0	0	0	2	1	na
PRET1608S01F02_ctg_1268	0	1	0	0	0	0	0	0	0	0	0	0	0	0	0	na
PRET1608S01F02_ctg_1269	0	1	1	0	0	0	0	0	0	0	0	0	0	0	0	na
PRET1608S01F02_ctg_1272	0	1	1	0	1	0	0	0	0	0	0	0	0	0	0	na
PRET1608S25F07_ctg_1816	0	0	0	0	0	0	0	0	0	0	0	2	0	2	1	na
PRET1608S21F02_ctg_1874	0	0	0	0	0	0	0	0	0	3	1	0	1	1	2	na
PRET1608S21F00_ctg_39	0	0	0	0	0	0	0	0	0	1	0	0	0	0	0	na
PRET1608S21F02_ctg_1876	0	0	0	0	0	0	0	1	0	0	1	0	0	1	0	na
PRET1608S21F00_ctg_40	0	0	0	0	0	0	0	0	0	1	0	0	1	0	0	na
PRET1608S01F00_ctg_99	1	1	1	0	0	0	0	0	0	0	0	0	0	0	0	na
PRET1608S17F02_ctg_1819	0	0	0	0	0	0	0	1	0	0	2	3	0	2	2	na
PRET1608S21F07_ctg_2002	0	0	0	0	0	0	0	0	0	0	1	1	0	1	1	na
PRET1608S17F02_ctg_1822	0	0	0	0	3	2	0	1	0	0	1	0	0	0	0	na
PRET1608S01F00_ctg_292	1	0	0	0	0	0	0	0	0	0	0	0	0	0	0	na
PRET1608S21F00_ctg_126	0	0	0	0	0	0	1	0	0	1	0	0	1	0	0	na
PRET1608S21F07_ctg_2011	0	0	0	0	0	0	0	1	1	0	0	1	0	1	0	na
PRET1608S21F02_ctg_1886	0	0	0	0	0	0	0	2	2	0	1	3	0	3	0	Myoviridae
PRET1608S09F02_ctg_1331	0	0	0	0	1	0	1	0	0	0	1	0	0	0	0	na
PRET1608S01F02_ctg_1279	0	1	1	0	1	0	0	0	0	0	0	0	0	0	0	na
PRET1608S21F02_ctg_1893	0	0	0	0	0	0	0	2	0	0	1	0	0	1	0	na
PRET1608S01F02_ctg_1281	0	1	0	0	0	0	0	0	0	0	0	0	0	0	0	na
PRET1608S25F07_ctg_1829	0	0	0	0	0	0	0	0	0	0	2	0	0	2	1	na
PRET1608S17F02_ctg_1832	0	1	0	0	1	0	0	1	0	0	1	0	0	0	0	na
PRET1608S01F07_ctg_1466	0	2	1	0	1	1	0	0	1	0	0	0	0	0	0	Siphoviridae
PRET1608S09F02_ctg_1337	0	0	0	0	1	0	0	0	0	0	0	0	0	0	0	na
PRET1608S25F02_ctg_1961	0	0	0	0	0	0	0	1	0	0	2	0	0	1	0	na
PRET1608S21F00_ctg_57	0	0	0	0	0	0	1	0	0	1	0	0	0	0	0	Siphoviridae
PRET1608S25F02_ctg_1963	0	0	0	0	0	0	0	0	0	0	0	0	0	1	1	na
PRET1608S17F02_ctg_1836	0	2	1	0	2	3	0	1	2	0	1	0	0	0	0	na
PRET1608S01F00_ctg_102	1	0	0	0	0	0	0	0	0	0	0	0	0	0	0	na
PRET1608S01F02_ctg_1285	0	1	0	0	0	0	0	0	0	0	0	0	0	0	0	na
PRET1608S17F02_ctg_1837	0	0	0	0	0	0	0	1	0	0	1	0	0	0	0	na
PRET1608S17F07_ctg_1857	0	0	0	0	0	0	0	2	1	0	1	2	0	1	3	na
PRET1608S09F02_ctg_1342	0	0	0	0	1	2	2	2	2	2	1	2	2	1	2	na
PRET1608S21F02_ctg_1911	0	0	0	0	0	0	0	0	0	0	1	0	0	1	0	na
PRET1608S17F02_ctg_1842	0	0	0	0	0	0	0	1	0	0	1	0	0	0	0	virus
PRET1608S21F02_ctg_1914	0	0	0	0	0	0	0	3	1	0	1	2	0	2	0	na
PRET1608S01F00_ctg_131	1	0	0	0	0	0	0	0	0	0	0	0	0	0	0	na
PRET1608S21F02_ctg_1916	0	0	0	0	0	0	0	0	0	0	1	0	0	2	0	Myoviridae
PRET1608S01F02_ctg_1294	1	1	1	0	0	0	0	0	0	0	0	0	0	0	0	na
PRET1608S09F07_ctg_1468	0	0	0	0	0	1	0	0	0	0	0	0	0	0	0	na
PRET1608S17F02_ctg_1851	0	0	0	0	0	0	0	1	0	0	1	0	0	2	1	Phycodnaviridae
PRET1608S09F02_ctg_1351	0	0	0	0	1	0	0	0	0	0	0	0	0	0	0	na
PRET1608S17F02_ctg_1854	0	0	0	0	0	0	0	1	0	0	1	1	0	0	2	na
PRET1608S25F07_ctg_1853	0	0	0	0	0	0	0	0	0	0	2	0	0	1	1	na
PRET1608S01F07_ctg_1488	0	0	1	0	0	1	0	0	0	0	0	0	0	0	0	na
PRET1608S09F02_ctg_1358	0	2	0	0	1	0	0	0	0	0	0	0	0	0	0	na
PRET1608S21F02_ctg_1926	0	0	0	0	0	0	0	1	0	0	1	0	0	0	0	na
PRET1608S09F07_ctg_1477	0	0	0	0	1	1	0	2	2	0	1	1	0	1	1	na
PRET1608S01F00_ctg_104	1	1	0	0	0	0	0	0	0	1	1	0	0	0	0	na
PRET1608S21F07_ctg_2061	0	0	0	0	2	0	0	1	1	0	1	1	0	1	0	virus
PRET1608S09F02_ctg_1366	0	1	0	0	1	1	0	0	0	0	0	0	0	0	0	na
PRET1608S17F07_ctg_1884	0	1	1	0	0	0	0	1	1	0	0	0	0	0	0	virus
PRET1608S21F02_ctg_1931	0	0	0	0	0	0	0	0	0	0	1	0	0	2	0	na
PRET1608S09F02_ctg_1368	0	0	0	0	1	0	0	0	0	0	0	0	0	0	0	na
PRET1608S01F07_ctg_1495	0	3	1	0	0	0	0	0	0	0	0	0	0	0	0	Myoviridae
PRET1608S25F02_ctg_2000	0	0	0	0	0	0	0	0	0	0	2	0	0	1	0	na
PRET1608S25F07_ctg_1864	0	0	0	0	0	0	0	0	0	0	0	0	0	0	1	na
PRET1608S21F02_ctg_1938	0	0	0	0	0	0	0	0	0	0	1	1	0	0	0	na
PRET1608S25F02_ctg_2004	0	0	0	0	0	0	0	0	0	0	0	0	0	1	3	virus
PRET1608S01F02_ctg_1305	0	1	0	0	0	0	0	0	0	0	0	0	0	0	0	na
PRET1608S21F02_ctg_1940	0	0	0	0	0	0	0	0	0	1	1	0	0	0	0	na
PRET1608S21F07_ctg_2070	0	0	0	0	1	2	0	1	0	0	1	1	0	0	0	virus
PRET1608S25F02_ctg_2014	0	0	0	0	0	0	0	0	0	0	0	0	0	1	1	na
PRET1608S21F02_ctg_1942	0	0	0	0	0	0	0	0	0	0	1	0	0	0	1	na
PRET1608S21F00_ctg_41	0	0	0	0	0	0	1	0	0	1	0	0	0	0	0	na
PRET1608S17F02_ctg_1867	0	0	0	0	0	0	0	1	0	0	2	1	0	1	0	virus
PRET1608S17F07_ctg_1894	0	0	0	0	0	0	0	0	1	0	0	0	0	0	0	na
PRET1608S01F00_ctg_229	1	0	0	0	0	0	0	0	0	0	0	0	0	0	0	na
PRET1608S21F02_ctg_1945	0	0	0	0	0	0	0	0	0	0	1	0	0	1	0	na
PRET1608S01F02_ctg_1314	0	1	4	0	2	1	0	1	0	0	1	0	0	0	0	Myoviridae
PRET1608S01F00_ctg_107	1	1	3	0	0	0	0	0	0	0	0	0	0	0	0	na
PRET1608S09F02_ctg_1382	0	0	0	0	1	0	0	0	0	0	0	0	0	0	0	na
PRET1608S25F07_ctg_1880	0	0	0	0	0	0	0	1	0	0	2	1	0	1	1	Myoviridae
PRET1608S09F02_ctg_1385	0	0	0	0	1	0	0	0	0	0	0	0	0	0	0	na
PRET1608S17F02_ctg_1872	0	0	0	0	0	0	0	1	4	0	3	0	0	2	0	na
PRET1608S01F02_ctg_1316	2	1	2	1	1	0	1	0	0	1	2	0	1	0	0	na
PRET1608S25F02_ctg_2028	0	0	0	0	0	0	0	0	0	0	1	0	0	1	0	na
PRET1608S25F02_ctg_2030	0	0	0	0	0	0	0	0	0	0	0	0	0	1	0	na
PRET1608S01F02_ctg_1318	0	1	1	0	1	1	0	0	0	0	0	0	0	0	0	na
PRET1608S25F02_ctg_2033	0	0	0	0	0	0	0	0	0	0	1	2	0	1	2	na
PRET1608S17F02_ctg_1881	0	0	0	0	0	0	0	1	0	0	1	0	0	0	0	Myoviridae
PRET1608S01F07_ctg_1520	0	2	1	0	3	2	0	0	0	0	0	0	0	0	0	Myoviridae
PRET1608S09F02_ctg_1392	0	1	0	0	1	1	0	0	0	0	0	0	0	0	0	Myoviridae
PRET1608S17F02_ctg_1884	0	0	0	0	2	0	0	1	0	0	0	0	0	0	0	na
PRET1608S25F02_ctg_2046	0	0	0	0	0	0	0	0	0	0	0	0	0	1	0	na
PRET1608S25F07_ctg_1900	0	0	0	0	0	0	0	2	0	0	1	2	0	2	1	na
PRET1608S09F07_ctg_1512	0	0	0	0	0	1	0	0	0	0	0	0	0	0	0	na
PRET1608S25F07_ctg_1901	0	0	0	0	0	0	0	0	0	0	0	0	0	1	1	na
PRET1608S21F07_ctg_2108	0	0	0	0	0	0	0	0	0	0	0	1	0	0	0	na
PRET1608S17F07_ctg_1922	0	0	0	0	0	0	0	1	1	1	1	3	1	1	0	na
PRET1608S25F02_ctg_2056	0	0	0	0	0	0	0	0	0	0	0	0	0	1	0	Myoviridae
PRET1608S25F02_ctg_2057	0	0	0	0	1	0	0	4	2	0	2	1	0	1	1	na
PRET1608S21F02_ctg_1962	0	0	0	0	0	0	0	1	0	3	1	0	1	2	1	na
PRET1608S25F02_ctg_2062	0	0	0	0	0	0	0	0	0	0	0	0	0	1	1	na
PRET1608S21F02_ctg_1964	0	1	2	0	1	1	0	1	0	0	1	1	0	0	0	na
PRET1608S21F07_ctg_2121	0	0	0	0	0	0	0	0	0	0	0	1	0	0	0	na
PRET1608S01F02_ctg_1333	0	1	2	0	0	0	0	0	0	0	0	0	0	0	0	na
PRET1608S21F00_ctg_43	0	0	0	0	0	0	1	0	0	1	2	0	1	0	0	na
PRET1608S25F07_ctg_1911	0	0	0	0	0	0	2	1	0	0	1	1	0	2	1	na
PRET1608S21F02_ctg_1966	0	0	0	0	0	0	0	0	0	0	1	0	0	0	0	na
PRET1608S25F07_ctg_1914	0	0	0	0	0	0	0	0	0	0	0	0	0	1	1	na
PRET1608S17F00_ctg_144	0	0	0	0	0	0	1	0	0	3	1	0	2	0	0	na
PRET1608S25F00_ctg_41	0	0	0	0	0	0	0	0	0	0	2	0	1	0	0	na
PRET1608S01F07_ctg_1549	0	1	1	0	0	0	0	0	0	0	0	0	0	0	0	na
PRET1608S21F07_ctg_2129	0	0	0	0	0	0	0	0	0	0	0	1	0	0	0	na
PRET1608S09F02_ctg_1418	0	2	3	0	3	1	0	0	0	0	0	0	0	0	0	Myoviridae
PRET1608S01F00_ctg_106	1	0	0	0	0	0	0	0	0	0	0	0	0	0	0	na
PRET1608S17F02_ctg_1904	0	0	0	0	0	0	0	1	0	0	1	1	0	1	1	na
PRET1608S09F07_ctg_1540	0	0	0	0	0	1	0	0	0	0	0	0	0	0	0	na
PRET1608S25F02_ctg_2076	0	0	0	0	0	0	0	1	0	0	1	1	0	1	0	na
PRET1608S01F00_ctg_179	1	1	1	0	0	0	0	0	0	0	0	0	0	0	0	na
PRET1608S09F02_ctg_1428	0	2	1	0	1	1	0	0	0	0	0	0	0	0	0	na
PRET1608S01F02_ctg_1342	0	1	0	0	0	0	0	2	0	0	0	0	0	0	0	na
PRET1608S17F02_ctg_1910	0	0	0	0	0	0	0	1	0	0	2	0	0	0	0	na
PRET1608S21F02_ctg_1980	0	0	0	0	1	0	0	3	1	0	1	3	0	2	3	na
PRET1608S25F02_ctg_2078	0	0	0	0	0	0	0	0	0	0	2	0	0	1	0	na
PRET1608S17F07_ctg_1948	0	0	0	0	0	0	0	3	1	0	1	2	0	2	0	na
PRET1608S25F07_ctg_1925	0	0	0	0	0	0	0	2	0	0	2	2	0	2	1	na
PRET1608S01F02_ctg_1345	0	1	0	0	0	0	0	0	0	0	0	0	0	0	0	na
PRET1608S25F02_ctg_2082	0	0	0	0	0	0	0	0	0	0	3	1	0	1	4	Myoviridae
PRET1608S09F00_ctg_137	1	0	0	1	2	2	0	1	0	0	0	0	0	0	0	na
PRET1608S21F02_ctg_1984	0	0	0	0	0	0	0	1	1	0	1	1	0	1	0	na
PRET1608S21F02_ctg_1985	0	0	0	0	0	0	0	1	1	0	1	0	0	0	0	na
PRET1608S01F02_ctg_1346	0	1	1	0	1	1	0	1	0	0	0	0	0	0	0	na
PRET1608S21F00_ctg_144	0	0	0	0	0	0	1	0	0	1	0	0	0	0	0	na
PRET1608S25F02_ctg_2083	0	0	0	0	0	0	0	0	0	0	0	0	0	1	0	na
PRET1608S25F02_ctg_2084	0	0	0	0	0	0	0	1	0	0	1	0	0	1	3	na
PRET1608S21F02_ctg_1987	0	0	0	0	0	0	0	1	0	0	1	0	0	1	0	na
PRET1608S21F00_ctg_65	0	0	0	0	0	0	1	0	0	1	0	0	1	0	0	Podoviridae
PRET1608S25F02_ctg_2086	0	0	0	0	0	0	0	0	0	0	0	0	0	1	0	na
PRET1608S01F00_ctg_111	1	0	0	0	0	0	0	0	0	0	0	0	0	0	0	na
PRET1608S01F07_ctg_1571	0	5	1	0	0	0	0	0	0	0	0	0	0	0	0	na
PRET1608S01F07_ctg_1574	0	1	1	0	1	2	0	0	0	0	0	0	0	0	0	na
PRET1608S21F02_ctg_1991	0	0	0	0	0	0	0	2	0	0	1	0	0	0	0	Myoviridae
PRET1608S17F02_ctg_1923	0	0	0	0	1	1	0	1	0	0	0	0	0	0	0	na
PRET1608S21F07_ctg_2148	0	0	0	0	0	0	0	0	1	0	0	1	0	0	0	virus
PRET1608S25F07_ctg_1935	0	0	0	0	0	0	0	3	0	0	2	0	0	2	1	na
PRET1608S01F02_ctg_1349	0	1	1	0	1	1	0	1	1	0	1	0	0	0	0	Myoviridae
PRET1608S01F07_ctg_1577	0	1	1	0	0	0	0	0	0	0	0	0	0	0	0	na
PRET1608S01F02_ctg_1352	0	1	2	0	0	0	0	0	0	0	0	0	0	0	0	na
PRET1608S21F00_ctg_44	0	0	0	0	0	0	0	1	0	1	1	0	0	1	0	na
PRET1608S01F02_ctg_1353	0	1	1	0	0	0	0	0	0	0	0	0	0	0	0	na
PRET1608S25F07_ctg_1936	0	0	0	0	0	0	0	0	2	0	0	0	0	1	1	na
PRET1608S17F02_ctg_1929	0	0	0	0	0	0	0	1	0	0	0	0	0	0	0	na
PRET1608S21F02_ctg_1997	0	0	0	0	0	0	0	0	0	0	1	0	0	0	0	na
PRET1608S21F02_ctg_1999	0	0	0	0	0	0	0	2	0	1	1	0	2	2	1	na
PRET1608S17F07_ctg_1969	0	0	0	0	0	0	0	0	1	0	0	0	0	0	0	na
PRET1608S25F02_ctg_2101	0	0	0	0	0	0	0	0	0	0	0	0	0	1	1	na
PRET1608S17F02_ctg_1931	0	0	0	0	0	0	0	1	0	0	0	0	0	0	0	Myoviridae
PRET1608S21F07_ctg_2164	0	0	0	0	0	0	0	1	0	0	1	1	0	1	1	na
PRET1608S21F02_ctg_2007	0	0	0	0	0	0	0	0	0	0	1	0	0	0	0	na
PRET1608S17F02_ctg_1934	0	0	0	0	0	0	0	1	0	0	1	2	0	3	0	na
PRET1608S17F02_ctg_1935	0	0	0	0	0	0	0	1	0	0	0	0	0	0	0	na
PRET1608S21F02_ctg_2010	0	0	0	0	0	0	0	0	0	0	1	0	0	2	0	na
PRET1608S01F02_ctg_1358	1	1	2	0	0	0	0	0	0	0	0	0	0	0	0	na
PRET1608S21F07_ctg_2167	0	0	0	0	0	0	0	0	0	0	1	1	0	0	0	virus
PRET1608S25F07_ctg_1947	0	0	0	0	0	0	0	0	0	0	0	0	0	0	1	na
PRET1608S21F02_ctg_2011	0	0	0	0	0	0	0	1	0	0	1	1	0	2	0	na
PRET1608S25F02_ctg_2113	0	0	0	0	0	0	0	1	1	0	3	2	0	1	0	na
PRET1608S21F02_ctg_2013	0	0	0	0	0	0	0	0	0	0	1	0	0	0	0	na
PRET1608S09F02_ctg_1450	0	0	0	0	1	0	0	0	0	0	0	0	0	0	0	virus
PRET1608S01F07_ctg_1598	0	2	1	0	2	0	0	0	0	0	0	0	0	0	0	na
PRET1608S25F02_ctg_2118	0	0	0	0	0	0	0	1	0	0	2	0	0	1	0	na
PRET1608S25F02_ctg_2119	0	0	0	0	0	0	0	1	0	0	0	1	0	1	0	na
PRET1608S21F02_ctg_2016	0	0	0	0	0	0	0	2	2	0	1	1	0	1	1	na
PRET1608S17F07_ctg_1990	0	0	0	0	0	0	0	0	1	0	0	0	0	0	0	na
PRET1608S25F02_ctg_2122	0	0	0	0	0	0	0	0	0	0	0	0	0	1	0	na
PRET1608S09F02_ctg_1456	0	0	0	0	1	0	1	1	0	1	1	1	0	1	1	na
PRET1608S17F02_ctg_1947	0	0	0	0	0	0	0	1	0	0	2	3	0	2	2	na
PRET1608S25F02_ctg_2126	0	0	0	0	0	0	0	2	0	0	2	0	0	1	0	Myoviridae
PRET1608S01F02_ctg_1371	0	1	1	0	1	0	0	0	0	0	0	0	0	0	0	na
PRET1608S25F02_ctg_2128	0	0	0	0	0	0	0	0	0	0	0	0	0	1	0	na
PRET1608S17F00_ctg_74	0	0	0	0	0	0	1	0	0	0	0	0	0	0	0	na
PRET1608S21F02_ctg_2019	0	0	0	0	0	0	0	0	0	0	1	1	0	0	0	na
PRET1608S01F07_ctg_1609	0	1	1	0	2	0	0	0	0	0	0	0	0	0	0	virus
PRET1608S09F07_ctg_1581	1	3	1	0	3	1	0	2	0	0	3	0	0	0	0	na
PRET1608S01F00_ctg_109	1	0	0	0	0	0	0	0	0	0	0	0	0	0	0	na
PRET1608S21F02_ctg_2022	0	0	0	0	0	0	0	0	0	0	1	0	0	0	0	na
PRET1608S25F02_ctg_2137	0	0	0	0	0	0	0	0	0	0	2	0	0	1	0	virus
PRET1608S21F02_ctg_2026	0	0	0	0	0	0	0	0	0	0	1	0	0	1	0	na
PRET1608S09F02_ctg_1463	0	0	0	0	1	0	0	0	0	0	0	0	0	0	0	na
PRET1608S25F02_ctg_2140	0	0	0	0	0	0	0	1	0	0	0	0	0	1	0	Myoviridae
PRET1608S21F02_ctg_2030	0	0	0	0	0	0	0	0	0	1	1	0	0	0	0	na
PRET1608S01F02_ctg_1381	0	1	0	0	0	0	0	0	0	0	0	0	0	0	0	na
PRET1608S21F07_ctg_2198	0	0	0	0	0	0	0	2	0	0	1	1	0	2	2	na
PRET1608S21F02_ctg_2032	0	0	0	0	3	0	0	1	1	0	1	0	0	0	0	na
PRET1608S17F02_ctg_1957	0	0	0	0	0	0	0	1	1	0	1	1	0	1	0	na
PRET1608S01F07_ctg_1619	0	2	1	0	0	0	0	0	0	0	0	0	0	0	0	na
PRET1608S01F07_ctg_1621	0	1	1	0	0	0	0	0	0	0	0	0	0	0	0	na
PRET1608S17F07_ctg_2011	0	0	0	0	0	0	0	0	1	0	0	0	0	0	0	na
PRET1608S17F07_ctg_2013	0	0	0	0	0	0	0	1	1	0	2	1	0	1	1	na
PRET1608S21F02_ctg_2040	0	0	0	0	0	0	0	0	0	1	1	0	1	1	0	na
PRET1608S25F00_ctg_888	0	0	0	0	0	0	0	0	0	0	0	0	1	0	0	na
PRET1608S01F00_ctg_112	1	0	0	0	0	0	0	0	0	0	0	0	0	0	0	na
PRET1608S21F02_ctg_2043	0	0	0	0	0	0	0	0	0	1	1	0	1	2	0	na
PRET1608S21F07_ctg_2212	0	0	0	0	0	0	0	0	0	0	1	1	0	0	0	Phycodnaviridae
PRET1608S25F02_ctg_2152	0	0	0	0	0	0	0	0	0	0	2	0	0	1	0	na
PRET1608S21F07_ctg_2214	0	0	0	0	0	0	0	1	1	0	1	1	0	0	0	Myoviridae
PRET1608S21F02_ctg_2045	0	0	0	0	0	0	0	0	0	0	1	0	0	0	0	virus
PRET1608S09F02_ctg_1476	0	2	2	0	1	0	0	1	0	0	0	0	0	0	0	virus
PRET1608S21F02_ctg_2048	0	0	0	0	0	0	0	0	0	0	1	0	0	0	0	na
PRET1608S21F00_ctg_709	0	0	0	0	0	0	0	0	0	1	2	0	2	2	0	na
PRET1608S25F02_ctg_2159	0	0	0	0	0	0	0	1	0	0	2	2	0	1	1	na
PRET1608S21F07_ctg_2221	0	0	0	0	0	0	0	2	4	0	2	1	0	1	2	Myoviridae
PRET1608S21F07_ctg_2225	0	0	0	0	0	0	0	0	0	0	0	1	0	0	0	na
PRET1608S25F02_ctg_2163	0	0	0	0	0	0	0	0	0	0	2	0	0	1	1	na
PRET1608S21F02_ctg_2052	0	0	0	0	0	0	0	0	0	0	1	0	0	0	0	na
PRET1608S25F07_ctg_2004	0	0	0	0	0	0	0	0	0	0	0	0	0	0	1	na
PRET1608S01F02_ctg_1398	0	1	0	0	0	1	0	0	0	0	0	0	0	0	0	na
PRET1608S21F02_ctg_2061	0	0	0	0	0	0	0	0	0	0	1	0	0	1	0	na
PRET1608S25F07_ctg_2010	0	0	0	0	0	0	0	1	0	1	3	1	0	2	1	Myoviridae
PRET1608S25F07_ctg_2012	0	0	0	0	0	0	0	0	0	0	1	1	0	2	1	na
PRET1608S09F02_ctg_1483	0	0	1	0	1	2	0	1	0	0	0	0	0	0	0	na
PRET1608S21F07_ctg_2237	0	0	0	0	0	0	0	0	0	0	0	1	0	0	0	na
PRET1608S21F07_ctg_2238	0	0	0	0	0	0	0	0	1	0	0	1	0	0	0	na
PRET1608S25F02_ctg_2169	0	0	0	0	0	0	0	1	0	0	1	0	0	1	0	na
PRET1608S09F07_ctg_1622	0	0	1	0	0	1	0	0	0	0	0	0	0	0	0	na
PRET1608S01F02_ctg_1401	0	1	1	0	1	1	0	1	0	0	0	0	0	0	0	virus
PRET1608S25F02_ctg_2171	0	0	0	0	0	0	0	0	0	0	1	0	0	1	0	Myoviridae
PRET1608S01F07_ctg_1650	1	1	1	0	0	0	0	0	0	0	0	0	0	0	0	na
PRET1608S09F02_ctg_1487	0	0	0	0	1	2	0	0	2	0	0	0	0	0	0	na
PRET1608S25F02_ctg_2174	0	0	0	0	0	0	0	1	0	0	2	0	0	1	0	Myoviridae
PRET1608S25F02_ctg_2175	0	0	0	0	0	0	0	0	0	0	2	0	0	1	1	na
[truncated: 54,291 more rows]
