# Supplementary material for: A holistic genome dataset of bacteria, archaea and viruses of the Pearl River estuary
Source: Sci Data. 2022 Feb 14;9:49. doi: 10.1038/s41597-022-01153-4 (PMC8844013; doi:10.1038/s41597-022-01153-4)
Supplement: Supplementary file 3 — Supplementary Table 3 [file 41597_2022_1153_MOESM3_ESM.xlsx]

## Sheet: sheet1
Supplementary Table 3. The statistics of viral populations
Viral population ID	contig_length	provirus	proviral_length	gene_count	viral_genes	host_genes	checkv_quality	miuvig_quality	completeness	completeness_method	contamination	kmer_freq	warnings
PRET1608S01F00_ctg_17	83034	No	NA	115	24	0	Complete	High-quality	100	DTR (high-confidence)	0	1
PRET1608S01F00_ctg_21	70321	No	NA	122	29	0	Medium-quality	Genome-fragment	85.7	HMM-based (lower-bound)	0	1
PRET1608S01F00_ctg_26	65559	No	NA	116	2	3	Low-quality	Genome-fragment	33.57	HMM-based (lower-bound)	0	1
PRET1608S01F00_ctg_33	63511	No	NA	107	15	1	Medium-quality	Genome-fragment	53.93	HMM-based (lower-bound)	0	1
PRET1608S01F00_ctg_38	56913	No	NA	66	4	1	Complete	High-quality	100	DTR (high-confidence)	0	1
PRET1608S01F00_ctg_39	58274	No	NA	91	29	0	High-quality	High-quality	100	AAI-based (high-confidence)	0	1.01
PRET1608S01F00_ctg_41	54848	No	NA	70	9	1	Medium-quality	Genome-fragment	66.74	HMM-based (lower-bound)	0	1
PRET1608S01F00_ctg_43	56226	No	NA	90	24	0	High-quality	High-quality	100	AAI-based (high-confidence)	0	1
PRET1608S01F00_ctg_45	53700	No	NA	83	24	0	High-quality	High-quality	90.76	AAI-based (medium-confidence)	0	1
PRET1608S01F00_ctg_46	52567	No	NA	74	11	0	High-quality	High-quality	100	AAI-based (medium-confidence)	0	1
PRET1608S01F00_ctg_47	52725	No	NA	66	20	0	Medium-quality	Genome-fragment	65.41	AAI-based (high-confidence)	0	1
PRET1608S01F00_ctg_48	51608	No	NA	68	7	0	Complete	High-quality	100	DTR (medium-confidence)	0	1
PRET1608S01F00_ctg_49	68681	No	NA	96	6	8	Medium-quality	Genome-fragment	81.96	HMM-based (lower-bound)	0	1
PRET1608S01F00_ctg_61	47809	No	NA	76	6	1	High-quality	High-quality	100	AAI-based (medium-confidence)	0	1.01
PRET1608S01F00_ctg_65	46764	No	NA	62	23	0	Complete	High-quality	100	DTR (high-confidence)	0	1
PRET1608S01F00_ctg_69	74922	No	NA	84	47	1	Complete	High-quality	100	DTR (high-confidence)	0	1
PRET1608S01F00_ctg_70	44257	No	NA	68	9	2	Low-quality	Genome-fragment	40.01	HMM-based (lower-bound)	0	1	low-confidence DTR
PRET1608S01F00_ctg_72	46626	Yes	43824	64	11	3	Low-quality	Genome-fragment	48.31	HMM-based (lower-bound)	6.01	1
PRET1608S01F00_ctg_77	42577	No	NA	75	28	0	Complete	High-quality	100	DTR (high-confidence)	0	1
PRET1608S01F00_ctg_78	42224	No	NA	64	11	3	Complete	High-quality	100	DTR (high-confidence)	0	1.01
PRET1608S01F00_ctg_79	42013	No	NA	58	15	0	Medium-quality	Genome-fragment	53.81	AAI-based (high-confidence)	0	1
PRET1608S01F00_ctg_86	40379	No	NA	63	9	1	High-quality	High-quality	100	AAI-based (medium-confidence)	0	1
PRET1608S01F00_ctg_87	40199	No	NA	65	14	0	Complete	High-quality	100	DTR (high-confidence)	0	1
PRET1608S01F00_ctg_89	39940	No	NA	67	18	1	Complete	High-quality	100	DTR (high-confidence)	0	1
PRET1608S01F00_ctg_90	39927	Yes	35207	58	9	3	Complete	High-quality	100	DTR (medium-confidence)	11.82	1.01
PRET1608S01F00_ctg_91	39844	No	NA	64	23	0	High-quality	High-quality	100	AAI-based (high-confidence)	0	1
PRET1608S01F00_ctg_97	38496	No	NA	62	11	0	Complete	High-quality	100	DTR (high-confidence)	0	1
PRET1608S01F00_ctg_99	37518	No	NA	53	15	0	High-quality	High-quality	94.37	AAI-based (medium-confidence)	0	1.01
PRET1608S01F00_ctg_102	37324	No	NA	64	16	0	Low-quality	Genome-fragment	47.81	AAI-based (high-confidence)	0	1
PRET1608S01F00_ctg_104	37082	No	NA	59	14	2	Medium-quality	Genome-fragment	54.15	HMM-based (lower-bound)	0	1	low-confidence DTR
PRET1608S01F00_ctg_106	36523	No	NA	54	7	1	Complete	High-quality	100	DTR (medium-confidence)	0	1.01
PRET1608S01F00_ctg_107	36902	No	NA	61	7	0	Low-quality	Genome-fragment	49.32	HMM-based (lower-bound)	0	1
PRET1608S01F00_ctg_109	36074	No	NA	51	16	1	Medium-quality	Genome-fragment	88.12	AAI-based (medium-confidence)	0	1
PRET1608S01F00_ctg_111	36379	No	NA	61	18	0	Complete	High-quality	100	DTR (high-confidence)	0	1
PRET1608S01F00_ctg_112	35922	No	NA	68	10	0	Low-quality	Genome-fragment	39.16	HMM-based (lower-bound)	0	1	low-confidence DTR
PRET1608S01F00_ctg_122	40647	No	NA	63	12	2	Low-quality	Genome-fragment	46.01	HMM-based (lower-bound)	0	1
PRET1608S01F00_ctg_125	33656	No	NA	58	25	0	Complete	High-quality	100	DTR (high-confidence)	0	1
PRET1608S01F00_ctg_127	33416	No	NA	58	23	0	Medium-quality	Genome-fragment	87.49	AAI-based (high-confidence)	0	1
PRET1608S01F00_ctg_131	37194	No	NA	57	6	1	Medium-quality	Genome-fragment	86.47	AAI-based (medium-confidence)	0	1
PRET1608S01F00_ctg_133	32838	No	NA	47	0	2	Not-determined	Genome-fragment	NA	NA	0	1	no viral genes detected
PRET1608S01F00_ctg_134	32785	No	NA	33	17	0	Low-quality	Genome-fragment	44.99	AAI-based (medium-confidence)	0	1
PRET1608S01F00_ctg_143	31651	No	NA	55	14	0	High-quality	High-quality	100	AAI-based (medium-confidence)	0	1
PRET1608S01F00_ctg_148	31937	No	NA	37	2	0	Medium-quality	Genome-fragment	57.36	AAI-based (medium-confidence)	0	1
PRET1608S01F00_ctg_151	54137	No	NA	102	5	1	Medium-quality	Genome-fragment	59.35	HMM-based (lower-bound)	0	1	low-confidence DTR
PRET1608S01F00_ctg_152	41878	No	NA	77	35	0	Medium-quality	Genome-fragment	72.61	AAI-based (high-confidence)	0	1
PRET1608S01F00_ctg_157	29296	No	NA	26	7	0	High-quality	High-quality	100	AAI-based (medium-confidence)	0	1
PRET1608S01F00_ctg_160	35607	No	NA	52	5	0	Complete	High-quality	100	DTR (high-confidence)	0	1
PRET1608S01F00_ctg_164	28707	No	NA	42	8	0	Medium-quality	Genome-fragment	72.62	AAI-based (medium-confidence)	0	1
PRET1608S01F00_ctg_178	28087	No	NA	27	4	0	High-quality	High-quality	100	AAI-based (medium-confidence)	0	1.01
PRET1608S01F00_ctg_179	36478	No	NA	44	14	0	Medium-quality	Genome-fragment	70.87	AAI-based (medium-confidence)	0	1
PRET1608S01F00_ctg_191	33778	No	NA	38	12	0	Medium-quality	Genome-fragment	54.45	AAI-based (medium-confidence)	0	1
PRET1608S01F00_ctg_197	25973	No	NA	34	18	0	Medium-quality	Genome-fragment	61.92	AAI-based (high-confidence)	0	1
PRET1608S01F00_ctg_198	25938	No	NA	47	2	1	Low-quality	Genome-fragment	26.07	HMM-based (lower-bound)	0	1.01
PRET1608S01F00_ctg_200	25800	No	NA	47	10	0	Low-quality	Genome-fragment	23.94	HMM-based (lower-bound)	0	1
PRET1608S01F00_ctg_201	29025	No	NA	47	6	0	Medium-quality	Genome-fragment	73.23	AAI-based (medium-confidence)	0	1
PRET1608S01F00_ctg_212	25075	No	NA	40	5	1	Low-quality	Genome-fragment	37.57	HMM-based (lower-bound)	0	1
PRET1608S01F00_ctg_223	30864	No	NA	51	15	0	Medium-quality	Genome-fragment	89.56	AAI-based (high-confidence)	0	1
PRET1608S01F00_ctg_229	36914	No	NA	69	20	1	High-quality	High-quality	100	AAI-based (high-confidence)	0	1
PRET1608S01F00_ctg_230	31885	No	NA	71	1	1	Low-quality	Genome-fragment	19.07	HMM-based (lower-bound)	0	1.01	low-confidence DTR
PRET1608S01F00_ctg_231	23737	No	NA	22	13	0	Medium-quality	Genome-fragment	64.71	AAI-based (medium-confidence)	0	1
PRET1608S01F00_ctg_235	23642	No	NA	50	8	0	Low-quality	Genome-fragment	26.17	HMM-based (lower-bound)	0	1
PRET1608S01F00_ctg_241	23382	No	NA	28	16	1	Medium-quality	Genome-fragment	52.31	AAI-based (medium-confidence)	0	1
PRET1608S01F00_ctg_243	29930	No	NA	37	4	0	Medium-quality	Genome-fragment	76.8	AAI-based (medium-confidence)	0	1
PRET1608S01F00_ctg_246	29390	No	NA	32	4	0	Medium-quality	Genome-fragment	53.02	AAI-based (medium-confidence)	0	1
PRET1608S01F00_ctg_252	23119	No	NA	29	3	0	Medium-quality	Genome-fragment	51.49	AAI-based (medium-confidence)	0	1
PRET1608S01F00_ctg_253	24231	No	NA	39	15	0	Low-quality	Genome-fragment	42.15	AAI-based (medium-confidence)	0	1
PRET1608S01F00_ctg_258	22453	No	NA	26	8	1	Medium-quality	Genome-fragment	57.88	AAI-based (medium-confidence)	0	1
PRET1608S01F00_ctg_259	23113	No	NA	46	0	1	Not-determined	Genome-fragment	NA	NA	0	1	no viral genes detected
PRET1608S01F00_ctg_260	22428	No	NA	41	7	1	Medium-quality	Genome-fragment	72.41	AAI-based (high-confidence)	0	1
PRET1608S01F00_ctg_270	21979	No	NA	41	1	2	Low-quality	Genome-fragment	19.51	HMM-based (lower-bound)	0	1
PRET1608S01F00_ctg_273	21823	No	NA	20	4	0	Medium-quality	Genome-fragment	66.94	AAI-based (medium-confidence)	0	1
PRET1608S01F00_ctg_288	21144	No	NA	31	0	1	Not-determined	Genome-fragment	NA	NA	0	1	no viral genes detected
PRET1608S01F00_ctg_290	23223	No	NA	29	4	1	Medium-quality	Genome-fragment	56.16	AAI-based (medium-confidence)	0	1
PRET1608S01F00_ctg_291	27330	No	NA	44	18	0	Medium-quality	Genome-fragment	74.08	AAI-based (high-confidence)	0	1
PRET1608S01F00_ctg_292	37462	No	NA	53	9	0	Complete	High-quality	100	DTR (high-confidence)	0	1
PRET1608S01F00_ctg_294	28835	No	NA	43	9	0	High-quality	High-quality	100	AAI-based (high-confidence)	0	1
PRET1608S01F00_ctg_295	21084	No	NA	17	1	0	Low-quality	Genome-fragment	5.32	HMM-based (lower-bound)	0	1
PRET1608S01F00_ctg_297	21473	No	NA	32	9	0	Medium-quality	Genome-fragment	58.78	AAI-based (high-confidence)	0	1
PRET1608S01F00_ctg_315	19863	No	NA	31	0	9	Low-quality	Genome-fragment	5.96	AAI-based (high-confidence)	0	1	no viral genes detected
PRET1608S01F00_ctg_316	19802	No	NA	18	7	0	Low-quality	Genome-fragment	43.79	AAI-based (medium-confidence)	0	1
PRET1608S01F00_ctg_317	19795	No	NA	23	19	1	Low-quality	Genome-fragment	38.22	AAI-based (high-confidence)	0	1
PRET1608S01F00_ctg_318	29201	No	NA	34	6	0	Medium-quality	Genome-fragment	77.67	AAI-based (medium-confidence)	0	1
PRET1608S01F00_ctg_322	19674	No	NA	27	8	0	Medium-quality	Genome-fragment	57.67	AAI-based (medium-confidence)	0	1
PRET1608S01F00_ctg_327	19384	No	NA	35	0	1	Not-determined	Genome-fragment	NA	NA	0	1	no viral genes detected
PRET1608S01F00_ctg_330	19346	No	NA	27	4	1	Medium-quality	Genome-fragment	50.8	AAI-based (medium-confidence)	0	1
PRET1608S01F00_ctg_340	19006	No	NA	20	2	0	Low-quality	Genome-fragment	45.46	AAI-based (medium-confidence)	0	1
PRET1608S01F00_ctg_344	21942	No	NA	43	0	1	Not-determined	Genome-fragment	NA	NA	0	1	no viral genes detected
PRET1608S01F00_ctg_347	18921	No	NA	23	14	0	Medium-quality	Genome-fragment	50.89	AAI-based (high-confidence)	0	1
PRET1608S01F00_ctg_359	33868	No	NA	51	11	3	Medium-quality	Genome-fragment	88.69	AAI-based (medium-confidence)	0	1
PRET1608S01F00_ctg_360	30740	No	NA	55	10	0	Complete	High-quality	100	DTR (high-confidence)	0	1
PRET1608S01F00_ctg_370	22634	No	NA	58	2	0	Low-quality	Genome-fragment	16.04	HMM-based (lower-bound)	0	1
PRET1608S01F00_ctg_392	33229	No	NA	75	0	2	Not-determined	Genome-fragment	NA	NA	0	1	no viral genes detected
PRET1608S01F00_ctg_393	32818	No	NA	49	18	0	Complete	High-quality	100	DTR (high-confidence)	0	1
PRET1608S01F00_ctg_396	21662	No	NA	30	7	0	Medium-quality	Genome-fragment	59.76	AAI-based (high-confidence)	0	1
PRET1608S01F00_ctg_399	17209	No	NA	22	0	0	Not-determined	Genome-fragment	NA	NA	0	1.01	no viral genes detected
PRET1608S01F00_ctg_406	17072	No	NA	18	4	0	Low-quality	Genome-fragment	11.4	HMM-based (lower-bound)	0	1
PRET1608S01F00_ctg_414	16920	No	NA	18	12	0	Low-quality	Genome-fragment	22.94	AAI-based (medium-confidence)	0	1
PRET1608S01F00_ctg_416	16901	No	NA	24	3	1	Low-quality	Genome-fragment	46.49	AAI-based (medium-confidence)	0	1
PRET1608S01F00_ctg_417	16885	No	NA	33	2	0	Medium-quality	Genome-fragment	71.76	AAI-based (medium-confidence)	0	1
PRET1608S01F00_ctg_420	17051	No	NA	26	1	1	Low-quality	Genome-fragment	9.06	HMM-based (lower-bound)	0	1
PRET1608S01F00_ctg_424	16619	No	NA	17	5	0	Low-quality	Genome-fragment	46.26	AAI-based (high-confidence)	0	1
PRET1608S01F00_ctg_426	16603	No	NA	22	3	1	Low-quality	Genome-fragment	44.06	AAI-based (medium-confidence)	0	1
PRET1608S01F00_ctg_427	18065	No	NA	26	6	0	Low-quality	Genome-fragment	39.88	AAI-based (medium-confidence)	0	1
PRET1608S01F00_ctg_428	16572	No	NA	22	8	0	Low-quality	Genome-fragment	25.03	AAI-based (medium-confidence)	0	1
PRET1608S01F00_ctg_432	16501	No	NA	39	7	0	Low-quality	Genome-fragment	39.41	AAI-based (medium-confidence)	0	1
PRET1608S01F00_ctg_434	16819	No	NA	19	9	0	Low-quality	Genome-fragment	29.83	AAI-based (medium-confidence)	0	1
PRET1608S01F00_ctg_441	24903	No	NA	23	7	0	Complete	High-quality	100	DTR (high-confidence)	0	1.01
PRET1608S01F00_ctg_442	16246	No	NA	24	5	3	Low-quality	Genome-fragment	9.92	AAI-based (high-confidence)	0	1
PRET1608S01F00_ctg_447	16170	No	NA	28	8	0	High-quality	High-quality	100	AAI-based (medium-confidence)	0	1
PRET1608S01F00_ctg_453	16124	No	NA	12	6	0	Low-quality	Genome-fragment	26.59	AAI-based (high-confidence)	0	1
PRET1608S01F00_ctg_456	18485	No	NA	26	1	0	Low-quality	Genome-fragment	31.23	HMM-based (lower-bound)	0	1
PRET1608S01F00_ctg_457	16036	No	NA	30	0	0	Not-determined	Genome-fragment	NA	NA	0	1	no viral genes detected
PRET1608S01F00_ctg_463	15956	No	NA	24	5	2	Low-quality	Genome-fragment	37.11	AAI-based (high-confidence)	0	1
PRET1608S01F00_ctg_464	19889	No	NA	34	9	0	Low-quality	Genome-fragment	49.84	AAI-based (high-confidence)	0	1
PRET1608S01F00_ctg_467	15823	No	NA	23	8	0	Low-quality	Genome-fragment	18.89	HMM-based (lower-bound)	0	1
PRET1608S01F00_ctg_475	15657	No	NA	23	0	0	Medium-quality	Genome-fragment	66.26	AAI-based (medium-confidence)	0	1.01	no viral genes detected
PRET1608S01F00_ctg_478	15593	No	NA	28	0	0	Not-determined	Genome-fragment	NA	NA	0	1.01	no viral genes detected
PRET1608S01F00_ctg_480	15574	No	NA	16	5	0	Medium-quality	Genome-fragment	64.24	AAI-based (medium-confidence)	0	1.01	low-confidence DTR
PRET1608S01F00_ctg_484	20796	No	NA	36	5	2	Medium-quality	Genome-fragment	53.15	AAI-based (medium-confidence)	0	1.01
PRET1608S01F00_ctg_485	15478	No	NA	22	5	0	Low-quality	Genome-fragment	35.39	AAI-based (medium-confidence)	0	1
PRET1608S01F00_ctg_488	15442	No	NA	35	0	1	Not-determined	Genome-fragment	NA	NA	0	1	no viral genes detected
PRET1608S01F00_ctg_491	23238	No	NA	43	14	0	Medium-quality	Genome-fragment	66.34	AAI-based (high-confidence)	0	1
PRET1608S01F00_ctg_504	15059	No	NA	23	3	0	Low-quality	Genome-fragment	20.7	AAI-based (medium-confidence)	0	1
PRET1608S01F00_ctg_509	19803	No	NA	23	5	0	Low-quality	Genome-fragment	37.84	AAI-based (high-confidence)	0	1
PRET1608S01F00_ctg_511	14908	No	NA	12	1	1	Low-quality	Genome-fragment	0.74	HMM-based (lower-bound)	0	1
PRET1608S01F00_ctg_514	14898	No	NA	28	7	0	Low-quality	Genome-fragment	38.31	AAI-based (high-confidence)	0	1
PRET1608S01F00_ctg_515	15141	No	NA	14	0	0	Low-quality	Genome-fragment	8.72	AAI-based (medium-confidence)	0	1	no viral genes detected
PRET1608S01F00_ctg_518	14857	No	NA	22	11	0	Low-quality	Genome-fragment	34.83	AAI-based (high-confidence)	0	1
PRET1608S01F00_ctg_525	15962	No	NA	29	0	0	Not-determined	Genome-fragment	NA	NA	0	1	no viral genes detected
PRET1608S01F00_ctg_526	16676	No	NA	29	2	0	Low-quality	Genome-fragment	39.73	AAI-based (medium-confidence)	0	1
PRET1608S01F00_ctg_529	14659	No	NA	20	8	0	Low-quality	Genome-fragment	44.9	AAI-based (high-confidence)	0	1
PRET1608S01F00_ctg_535	14560	No	NA	42	2	0	Low-quality	Genome-fragment	7.68	HMM-based (lower-bound)	0	1
PRET1608S01F00_ctg_543	14424	No	NA	13	1	0	Low-quality	Genome-fragment	3.64	HMM-based (lower-bound)	0	1	low-confidence ITR
PRET1608S01F00_ctg_545	14409	No	NA	18	2	0	Low-quality	Genome-fragment	15.3	HMM-based (lower-bound)	0	1
PRET1608S01F00_ctg_546	14405	No	NA	20	2	1	Low-quality	Genome-fragment	38.26	AAI-based (medium-confidence)	0	1
PRET1608S01F00_ctg_552	14313	No	NA	15	1	0	Low-quality	Genome-fragment	6.37	HMM-based (lower-bound)	0	1
PRET1608S01F00_ctg_553	14289	No	NA	15	3	0	Medium-quality	Genome-fragment	51.67	AAI-based (medium-confidence)	0	1
PRET1608S01F00_ctg_562	14123	No	NA	19	0	0	Low-quality	Genome-fragment	27.22	AAI-based (medium-confidence)	0	1	no viral genes detected
PRET1608S01F00_ctg_576	13865	No	NA	7	1	0	Low-quality	Genome-fragment	25.01	AAI-based (medium-confidence)	0	1
PRET1608S01F00_ctg_577	13834	No	NA	22	0	0	Not-determined	Genome-fragment	NA	NA	0	1	no viral genes detected
PRET1608S01F00_ctg_585	19031	No	NA	43	0	0	Not-determined	Genome-fragment	NA	NA	0	1.01	no viral genes detected
PRET1608S01F00_ctg_591	13712	No	NA	12	1	0	Low-quality	Genome-fragment	2.95	HMM-based (lower-bound)	0	1
PRET1608S01F00_ctg_592	14784	No	NA	31	5	0	Low-quality	Genome-fragment	39.28	AAI-based (medium-confidence)	0	1
PRET1608S01F00_ctg_597	13647	No	NA	19	7	0	Low-quality	Genome-fragment	23.69	HMM-based (lower-bound)	0	1
PRET1608S01F00_ctg_598	13634	No	NA	19	9	0	Medium-quality	Genome-fragment	65.15	AAI-based (high-confidence)	0	1
PRET1608S01F00_ctg_601	13604	No	NA	17	2	0	Low-quality	Genome-fragment	20.6	AAI-based (high-confidence)	0	1
PRET1608S01F00_ctg_608	20007	No	NA	14	1	0	Low-quality	Genome-fragment	39.71	AAI-based (medium-confidence)	0	1
PRET1608S01F00_ctg_610	13462	No	NA	19	3	0	Low-quality	Genome-fragment	20.66	HMM-based (lower-bound)	0	1
PRET1608S01F00_ctg_617	16404	No	NA	25	4	0	Low-quality	Genome-fragment	19.95	HMM-based (lower-bound)	0	1
PRET1608S01F00_ctg_619	18794	No	NA	26	1	1	Low-quality	Genome-fragment	12.71	HMM-based (lower-bound)	0	1
PRET1608S01F00_ctg_620	13344	No	NA	7	2	0	Low-quality	Genome-fragment	15.38	HMM-based (lower-bound)	0	1
PRET1608S01F00_ctg_621	15668	No	NA	16	1	0	Low-quality	Genome-fragment	3.96	HMM-based (lower-bound)	0	1	low-confidence ITR
PRET1608S01F00_ctg_622	15170	No	NA	24	8	0	Complete	High-quality	100	DTR (high-confidence)	0	1
PRET1608S01F00_ctg_626	13320	No	NA	22	10	0	Low-quality	Genome-fragment	37.41	AAI-based (high-confidence)	0	1
PRET1608S01F00_ctg_628	18413	No	NA	27	4	0	Low-quality	Genome-fragment	4.72	HMM-based (lower-bound)	0	1
PRET1608S01F00_ctg_629	13303	No	NA	24	4	0	Low-quality	Genome-fragment	27.25	AAI-based (medium-confidence)	0	1
PRET1608S01F00_ctg_636	25337	No	NA	36	0	4	Not-determined	Genome-fragment	NA	NA	0	1	no viral genes detected
PRET1608S01F00_ctg_639	13168	No	NA	19	2	1	Low-quality	Genome-fragment	33.13	AAI-based (medium-confidence)	0	1
PRET1608S01F00_ctg_649	13039	No	NA	14	4	0	Low-quality	Genome-fragment	23.76	AAI-based (high-confidence)	0	1
PRET1608S01F00_ctg_655	16509	No	NA	22	4	0	Low-quality	Genome-fragment	40.9	AAI-based (high-confidence)	0	1
PRET1608S01F00_ctg_656	12972	No	NA	16	6	1	Low-quality	Genome-fragment	33.77	AAI-based (medium-confidence)	0	1
PRET1608S01F00_ctg_659	12959	No	NA	19	3	0	Low-quality	Genome-fragment	34.85	AAI-based (high-confidence)	0	1
PRET1608S01F00_ctg_661	33757	No	NA	57	23	1	High-quality	High-quality	100	AAI-based (high-confidence)	0	1
PRET1608S01F00_ctg_664	12900	No	NA	12	0	1	Not-determined	Genome-fragment	NA	NA	0	1	no viral genes detected
PRET1608S01F00_ctg_665	12885	No	NA	20	7	0	Low-quality	Genome-fragment	34.88	AAI-based (high-confidence)	0	1
PRET1608S01F00_ctg_687	17916	No	NA	20	7	0	Low-quality	Genome-fragment	24.44	HMM-based (lower-bound)	0	1
PRET1608S01F00_ctg_692	12615	No	NA	21	3	0	Low-quality	Genome-fragment	33.08	AAI-based (high-confidence)	0	1
PRET1608S01F00_ctg_695	12592	No	NA	26	6	0	Low-quality	Genome-fragment	19.59	HMM-based (lower-bound)	0	1
PRET1608S01F00_ctg_700	12549	No	NA	25	0	0	Not-determined	Genome-fragment	NA	NA	0	1	no viral genes detected
PRET1608S01F00_ctg_705	12521	No	NA	13	3	2	Low-quality	Genome-fragment	22.97	AAI-based (medium-confidence)	0	1
PRET1608S01F00_ctg_710	22137	No	NA	42	5	0	Low-quality	Genome-fragment	24.03	HMM-based (lower-bound)	0	1
PRET1608S01F00_ctg_713	12460	No	NA	16	7	0	Low-quality	Genome-fragment	33.66	AAI-based (high-confidence)	0	1
PRET1608S01F00_ctg_721	13300	No	NA	17	9	0	Low-quality	Genome-fragment	31.19	AAI-based (medium-confidence)	0	1
PRET1608S01F00_ctg_723	12381	No	NA	30	3	0	Low-quality	Genome-fragment	6.05	HMM-based (lower-bound)	0	1
PRET1608S01F00_ctg_724	20257	No	NA	31	6	0	Low-quality	Genome-fragment	36.31	HMM-based (lower-bound)	0	1
PRET1608S01F00_ctg_729	15637	No	NA	22	6	0	Low-quality	Genome-fragment	40.84	AAI-based (medium-confidence)	0	1
PRET1608S01F00_ctg_735	12279	No	NA	18	2	0	Low-quality	Genome-fragment	17.71	AAI-based (medium-confidence)	0	1
PRET1608S01F00_ctg_745	12511	No	NA	15	6	1	Low-quality	Genome-fragment	32.71	AAI-based (medium-confidence)	0	1
PRET1608S01F00_ctg_746	21725	No	NA	21	6	0	Medium-quality	Genome-fragment	59.53	AAI-based (medium-confidence)	0	1
PRET1608S01F00_ctg_748	12159	No	NA	22	6	0	Medium-quality	Genome-fragment	81.58	AAI-based (medium-confidence)	0	1
PRET1608S01F00_ctg_751	19715	No	NA	36	0	0	Not-determined	Genome-fragment	NA	NA	0	1.01	no viral genes detected
PRET1608S01F00_ctg_753	18009	No	NA	37	0	0	Low-quality	Genome-fragment	41.41	AAI-based (medium-confidence)	0	1.01	no viral genes detected
PRET1608S01F00_ctg_756	12105	No	NA	24	0	0	Not-determined	Genome-fragment	NA	NA	0	1	no viral genes detected
PRET1608S01F00_ctg_758	12091	No	NA	21	2	0	Low-quality	Genome-fragment	16.49	HMM-based (lower-bound)	0	1
PRET1608S01F00_ctg_759	22929	No	NA	32	7	1	Medium-quality	Genome-fragment	67.12	AAI-based (medium-confidence)	0	1
PRET1608S01F00_ctg_766	14205	No	NA	22	4	0	Low-quality	Genome-fragment	33.22	AAI-based (high-confidence)	0	1
PRET1608S01F00_ctg_770	12971	No	NA	17	5	0	Low-quality	Genome-fragment	7.08	AAI-based (medium-confidence)	0	1
PRET1608S01F00_ctg_773	11994	No	NA	16	1	0	Low-quality	Genome-fragment	46.68	AAI-based (medium-confidence)	0	1
PRET1608S01F00_ctg_774	19264	No	NA	21	6	0	Low-quality	Genome-fragment	6.71	HMM-based (lower-bound)	0	1
PRET1608S01F00_ctg_777	12268	Yes	5199	18	3	3	Low-quality	Genome-fragment	14.43	AAI-based (high-confidence)	57.62	1
PRET1608S01F00_ctg_790	11805	No	NA	13	3	0	Low-quality	Genome-fragment	2.02	HMM-based (lower-bound)	0	1
PRET1608S01F00_ctg_791	11804	No	NA	13	8	0	Low-quality	Genome-fragment	22.69	AAI-based (medium-confidence)	0	1
PRET1608S01F00_ctg_792	27715	No	NA	28	5	1	Low-quality	Genome-fragment	46.65	AAI-based (medium-confidence)	0	1
PRET1608S01F00_ctg_796	11769	No	NA	16	5	0	Low-quality	Genome-fragment	6.57	AAI-based (medium-confidence)	0	1
PRET1608S01F00_ctg_799	12637	No	NA	17	1	0	Low-quality	Genome-fragment	49.27	AAI-based (medium-confidence)	0	1
PRET1608S01F00_ctg_806	11649	No	NA	13	1	0	Low-quality	Genome-fragment	0.94	HMM-based (lower-bound)	0	1
PRET1608S01F00_ctg_813	11758	No	NA	11	0	0	Low-quality	Genome-fragment	29.78	AAI-based (medium-confidence)	0	1	no viral genes detected
PRET1608S01F00_ctg_815	11577	No	NA	19	6	0	Low-quality	Genome-fragment	27.38	AAI-based (medium-confidence)	0	1
PRET1608S01F00_ctg_819	16953	No	NA	32	1	2	Low-quality	Genome-fragment	18.77	HMM-based (lower-bound)	0	1
PRET1608S01F00_ctg_820	16489	No	NA	18	7	0	Medium-quality	Genome-fragment	67.22	AAI-based (medium-confidence)	0	1
PRET1608S01F00_ctg_822	13010	No	NA	20	2	0	Low-quality	Genome-fragment	7.69	HMM-based (lower-bound)	0	1
PRET1608S01F00_ctg_839	11429	No	NA	35	0	0	Not-determined	Genome-fragment	NA	NA	0	1	no viral genes detected
PRET1608S01F00_ctg_840	16242	No	NA	27	0	0	Not-determined	Genome-fragment	NA	NA	0	1	no viral genes detected
PRET1608S01F00_ctg_842	11396	No	NA	26	1	0	Low-quality	Genome-fragment	27.11	HMM-based (lower-bound)	0	1
PRET1608S01F00_ctg_847	13315	No	NA	30	1	1	Low-quality	Genome-fragment	8.62	HMM-based (lower-bound)	0	1
PRET1608S01F00_ctg_849	11321	No	NA	18	3	0	Low-quality	Genome-fragment	29.46	AAI-based (medium-confidence)	0	1
PRET1608S01F00_ctg_851	11319	No	NA	15	5	0	Low-quality	Genome-fragment	30.7	AAI-based (high-confidence)	0	1
PRET1608S01F00_ctg_856	11272	No	NA	17	10	0	Low-quality	Genome-fragment	16.89	HMM-based (lower-bound)	0	1
PRET1608S01F00_ctg_859	11259	No	NA	14	6	0	Low-quality	Genome-fragment	29.3	AAI-based (high-confidence)	0	1
PRET1608S01F00_ctg_869	21802	No	NA	47	1	0	Low-quality	Genome-fragment	24.14	HMM-based (lower-bound)	0	1
PRET1608S01F00_ctg_871	11183	No	NA	18	4	0	Low-quality	Genome-fragment	2.42	HMM-based (lower-bound)	0	1
PRET1608S01F00_ctg_877	11160	No	NA	11	4	0	Low-quality	Genome-fragment	3.97	HMM-based (lower-bound)	0	1
PRET1608S01F00_ctg_879	23366	No	NA	26	4	0	Low-quality	Genome-fragment	11.1	HMM-based (lower-bound)	0	1.01	low-confidence DTR
PRET1608S01F00_ctg_884	11092	No	NA	17	10	0	Low-quality	Genome-fragment	21.35	AAI-based (medium-confidence)	0	1
PRET1608S01F00_ctg_886	11072	No	NA	17	5	0	Medium-quality	Genome-fragment	66.5	AAI-based (medium-confidence)	0	1
PRET1608S01F00_ctg_893	11219	No	NA	13	3	1	Low-quality	Genome-fragment	21.61	AAI-based (medium-confidence)	0	1
PRET1608S01F00_ctg_894	10989	No	NA	11	2	1	Low-quality	Genome-fragment	17.13	HMM-based (lower-bound)	0	1
PRET1608S01F00_ctg_898	10947	No	NA	14	6	0	Low-quality	Genome-fragment	5.87	AAI-based (high-confidence)	0	1
PRET1608S01F00_ctg_899	18023	No	NA	28	3	0	Low-quality	Genome-fragment	47.19	AAI-based (medium-confidence)	0	1
PRET1608S01F00_ctg_901	10919	No	NA	15	0	0	Not-determined	Genome-fragment	NA	NA	0	1	no viral genes detected
PRET1608S01F00_ctg_915	23111	No	NA	42	2	1	Low-quality	Genome-fragment	33.97	HMM-based (lower-bound)	0	1
PRET1608S01F00_ctg_916	10809	No	NA	14	3	1	Low-quality	Genome-fragment	34.86	AAI-based (medium-confidence)	0	1
PRET1608S01F00_ctg_917	11105	No	NA	22	0	1	Not-determined	Genome-fragment	NA	NA	0	1.01	no viral genes detected; low-confidence DTR
PRET1608S01F00_ctg_919	10801	No	NA	7	0	3	Not-determined	Genome-fragment	NA	NA	0	1	no viral genes detected
PRET1608S01F00_ctg_921	12340	No	NA	11	2	0	Low-quality	Genome-fragment	4.45	HMM-based (lower-bound)	0	1.02
PRET1608S01F00_ctg_925	16406	No	NA	26	1	1	Low-quality	Genome-fragment	24.95	HMM-based (lower-bound)	0	1
PRET1608S01F00_ctg_928	10743	No	NA	23	1	0	Low-quality	Genome-fragment	5.66	HMM-based (lower-bound)	0	1
PRET1608S01F00_ctg_929	11175	No	NA	24	4	0	Low-quality	Genome-fragment	12.65	HMM-based (lower-bound)	0	1
PRET1608S01F00_ctg_932	12832	No	NA	13	3	0	Low-quality	Genome-fragment	19.13	HMM-based (lower-bound)	0	1
PRET1608S01F00_ctg_936	10697	No	NA	11	1	0	Low-quality	Genome-fragment	30.94	AAI-based (medium-confidence)	0	1
PRET1608S01F00_ctg_946	12055	No	NA	20	3	0	Low-quality	Genome-fragment	2.68	HMM-based (lower-bound)	0	1
PRET1608S01F00_ctg_960	10569	No	NA	10	0	1	Low-quality	Genome-fragment	24.63	AAI-based (high-confidence)	0	1	no viral genes detected
PRET1608S01F00_ctg_971	10502	No	NA	14	0	0	Not-determined	Genome-fragment	NA	NA	0	1	no viral genes detected
PRET1608S01F00_ctg_975	10487	No	NA	16	6	0	Low-quality	Genome-fragment	16.79	AAI-based (high-confidence)	0	1
PRET1608S01F00_ctg_980	10996	No	NA	13	2	0	Low-quality	Genome-fragment	40.22	AAI-based (medium-confidence)	0	1
PRET1608S01F00_ctg_999	10347	No	NA	13	6	0	Low-quality	Genome-fragment	49.26	AAI-based (high-confidence)	0	1
PRET1608S01F00_ctg_1000	10346	No	NA	17	3	0	Low-quality	Genome-fragment	5.55	HMM-based (lower-bound)	0	1
PRET1608S01F00_ctg_1003	11254	No	NA	15	1	0	Low-quality	Genome-fragment	9.91	HMM-based (lower-bound)	0	1
PRET1608S01F00_ctg_1005	10325	No	NA	16	4	0	Low-quality	Genome-fragment	2.68	HMM-based (lower-bound)	0	1
PRET1608S01F00_ctg_1006	10323	No	NA	14	7	0	Low-quality	Genome-fragment	24.65	AAI-based (medium-confidence)	0	1
PRET1608S01F00_ctg_1007	12168	No	NA	22	5	0	Medium-quality	Genome-fragment	80.27	AAI-based (high-confidence)	0	1
PRET1608S01F00_ctg_1019	10219	No	NA	11	2	0	Low-quality	Genome-fragment	25.44	AAI-based (medium-confidence)	0	1
PRET1608S01F00_ctg_1026	12372	No	NA	17	7	0	Low-quality	Genome-fragment	16.87	HMM-based (lower-bound)	0	1
PRET1608S01F00_ctg_1028	10173	No	NA	11	3	0	Low-quality	Genome-fragment	29.93	AAI-based (medium-confidence)	0	1
PRET1608S01F00_ctg_1034	10137	No	NA	18	3	0	Low-quality	Genome-fragment	4.07	HMM-based (lower-bound)	0	1
PRET1608S01F00_ctg_1043	12314	No	NA	25	4	0	Low-quality	Genome-fragment	33.96	AAI-based (high-confidence)	0	1
PRET1608S01F00_ctg_1045	10075	No	NA	18	1	1	Low-quality	Genome-fragment	8.95	AAI-based (medium-confidence)	0	1
PRET1608S01F00_ctg_1055	14646	No	NA	18	2	0	Low-quality	Genome-fragment	37.25	AAI-based (high-confidence)	0	1
PRET1608S01F00_ctg_1061	9980	No	NA	10	3	0	Low-quality	Genome-fragment	0.99	HMM-based (lower-bound)	0	1
PRET1608S01F00_ctg_1068	9955	No	NA	15	1	0	Low-quality	Genome-fragment	16.82	HMM-based (lower-bound)	0	1
PRET1608S01F00_ctg_1070	9950	No	NA	19	0	0	Not-determined	Genome-fragment	NA	NA	0	1	no viral genes detected
PRET1608S01F00_ctg_1071	10751	No	NA	19	2	0	Low-quality	Genome-fragment	29.14	AAI-based (high-confidence)	0	1
PRET1608S01F00_ctg_1076	10164	No	NA	12	4	0	Low-quality	Genome-fragment	9.98	HMM-based (lower-bound)	0	1
PRET1608S01F00_ctg_1078	9905	No	NA	21	2	0	Low-quality	Genome-fragment	20.86	AAI-based (medium-confidence)	0	1
PRET1608S01F00_ctg_1084	10111	No	NA	12	6	0	Low-quality	Genome-fragment	24.16	AAI-based (high-confidence)	0	1
PRET1608S01F00_ctg_1087	10869	No	NA	18	4	0	Low-quality	Genome-fragment	30.66	AAI-based (medium-confidence)	0	1
PRET1608S01F00_ctg_1089	9824	No	NA	11	0	0	Not-determined	Genome-fragment	NA	NA	0	1	no viral genes detected
PRET1608S01F00_ctg_1090	11606	No	NA	27	3	1	High-quality	High-quality	90.76	AAI-based (high-confidence)	0	1
PRET1608S01F00_ctg_1092	19519	No	NA	35	3	1	Low-quality	Genome-fragment	47.8	AAI-based (medium-confidence)	0	1.01
PRET1608S01F00_ctg_1094	10137	No	NA	19	6	0	Low-quality	Genome-fragment	7.46	HMM-based (lower-bound)	0	1
PRET1608S01F00_ctg_1102	15289	No	NA	19	8	0	Low-quality	Genome-fragment	29.66	AAI-based (high-confidence)	0	1
PRET1608S01F00_ctg_1106	9736	No	NA	11	1	1	Low-quality	Genome-fragment	2.12	HMM-based (lower-bound)	0	1
PRET1608S01F00_ctg_1107	10296	No	NA	15	4	0	Low-quality	Genome-fragment	27.17	AAI-based (medium-confidence)	0	1
PRET1608S01F00_ctg_1110	9718	No	NA	14	6	0	Low-quality	Genome-fragment	29.3	AAI-based (high-confidence)	0	1
PRET1608S01F00_ctg_1111	9718	No	NA	15	3	0	Low-quality	Genome-fragment	35.28	AAI-based (high-confidence)	0	1
PRET1608S01F00_ctg_1116	9704	No	NA	10	10	0	Low-quality	Genome-fragment	5.19	AAI-based (medium-confidence)	0	1
PRET1608S01F00_ctg_1122	9677	No	NA	12	6	0	Low-quality	Genome-fragment	24.29	AAI-based (medium-confidence)	0	1
PRET1608S01F00_ctg_1126	9645	No	NA	11	3	0	Low-quality	Genome-fragment	21.97	AAI-based (medium-confidence)	0	1
PRET1608S01F00_ctg_1129	11955	No	NA	19	3	0	Low-quality	Genome-fragment	3.61	HMM-based (lower-bound)	0	1.01
PRET1608S01F00_ctg_1130	18139	No	NA	47	7	0	Low-quality	Genome-fragment	43.24	AAI-based (medium-confidence)	0	1
PRET1608S01F00_ctg_1141	11865	No	NA	11	1	0	Low-quality	Genome-fragment	3	HMM-based (lower-bound)	0	1
PRET1608S01F00_ctg_1142	9572	No	NA	12	6	0	Low-quality	Genome-fragment	30.59	AAI-based (medium-confidence)	0	1
PRET1608S01F00_ctg_1143	14700	No	NA	24	7	0	High-quality	High-quality	96.73	AAI-based (high-confidence)	0	1
PRET1608S01F00_ctg_1153	19929	No	NA	44	7	0	Low-quality	Genome-fragment	12.65	HMM-based (lower-bound)	0	1
PRET1608S01F00_ctg_1160	9512	No	NA	16	0	0	Not-determined	Genome-fragment	NA	NA	0	1	no viral genes detected
PRET1608S01F00_ctg_1162	12196	No	NA	18	7	0	Low-quality	Genome-fragment	32.53	AAI-based (medium-confidence)	0	1
PRET1608S01F00_ctg_1163	16212	No	NA	22	9	0	Low-quality	Genome-fragment	44.65	AAI-based (high-confidence)	0	1
PRET1608S01F00_ctg_1164	9507	No	NA	11	0	0	Low-quality	Genome-fragment	25.05	AAI-based (medium-confidence)	0	1	no viral genes detected
PRET1608S01F00_ctg_1179	9561	No	NA	23	10	0	Low-quality	Genome-fragment	27.87	AAI-based (medium-confidence)	0	1
PRET1608S01F00_ctg_1186	11646	No	NA	29	4	0	Low-quality	Genome-fragment	11.52	HMM-based (lower-bound)	0	1.01
PRET1608S01F00_ctg_1193	9374	No	NA	18	3	1	Low-quality	Genome-fragment	5.11	AAI-based (high-confidence)	0	1
PRET1608S01F00_ctg_1195	9374	No	NA	26	0	0	Not-determined	Genome-fragment	NA	NA	0	1	no viral genes detected
PRET1608S01F00_ctg_1197	9371	No	NA	17	1	0	Low-quality	Genome-fragment	22.09	AAI-based (medium-confidence)	0	1
PRET1608S01F00_ctg_1198	9367	No	NA	13	4	1	Low-quality	Genome-fragment	5.42	AAI-based (medium-confidence)	0	1
PRET1608S01F00_ctg_1204	9353	No	NA	18	5	0	Low-quality	Genome-fragment	24.85	AAI-based (high-confidence)	0	1
PRET1608S01F00_ctg_1233	9222	No	NA	11	1	0	Low-quality	Genome-fragment	8.52	HMM-based (lower-bound)	0	1
PRET1608S01F00_ctg_1247	9171	No	NA	15	0	1	Not-determined	Genome-fragment	NA	NA	0	1	no viral genes detected
PRET1608S01F00_ctg_1249	10023	No	NA	14	0	2	Not-determined	Genome-fragment	NA	NA	0	1	no viral genes detected
PRET1608S01F00_ctg_1251	9150	No	NA	13	1	0	Low-quality	Genome-fragment	4.24	HMM-based (lower-bound)	0	1
PRET1608S01F00_ctg_1252	9149	No	NA	16	8	0	Low-quality	Genome-fragment	15.62	AAI-based (high-confidence)	0	1
PRET1608S01F00_ctg_1262	11527	No	NA	13	3	0	Low-quality	Genome-fragment	41.8	AAI-based (medium-confidence)	0	1
PRET1608S01F00_ctg_1266	9257	No	NA	15	5	0	Low-quality	Genome-fragment	24.76	AAI-based (high-confidence)	0	1
PRET1608S01F00_ctg_1268	9101	No	NA	18	7	0	Low-quality	Genome-fragment	25.29	AAI-based (medium-confidence)	0	1
PRET1608S01F00_ctg_1274	9364	No	NA	27	2	0	Low-quality	Genome-fragment	6.41	HMM-based (lower-bound)	0	1
PRET1608S01F00_ctg_1279	9549	No	NA	17	3	0	Medium-quality	Genome-fragment	66.44	AAI-based (high-confidence)	0	1
PRET1608S01F00_ctg_1284	18503	No	NA	22	3	0	Low-quality	Genome-fragment	4.12	HMM-based (lower-bound)	0	1.01
PRET1608S01F00_ctg_1303	10515	No	NA	18	3	0	Low-quality	Genome-fragment	4.55	HMM-based (lower-bound)	0	1
PRET1608S01F00_ctg_1307	8960	No	NA	11	6	0	Low-quality	Genome-fragment	14.74	AAI-based (high-confidence)	0	1
PRET1608S01F00_ctg_1308	8951	No	NA	13	0	0	Low-quality	Genome-fragment	21.33	AAI-based (medium-confidence)	0	1	no viral genes detected
PRET1608S01F00_ctg_1309	8946	No	NA	12	0	0	Not-determined	Genome-fragment	NA	NA	0	1	no viral genes detected
PRET1608S01F00_ctg_1310	15188	No	NA	20	8	0	Medium-quality	Genome-fragment	53.12	AAI-based (high-confidence)	0	1
PRET1608S01F00_ctg_1316	8931	No	NA	10	3	1	Low-quality	Genome-fragment	23.16	AAI-based (high-confidence)	0	1
PRET1608S01F00_ctg_1318	8927	No	NA	10	2	0	Low-quality	Genome-fragment	2.71	HMM-based (lower-bound)	0	1
PRET1608S01F00_ctg_1320	11541	No	NA	41	0	0	Not-determined	Genome-fragment	NA	NA	0	1	no viral genes detected
PRET1608S01F00_ctg_1323	8909	Yes	7274	6	2	1	Low-quality	Genome-fragment	17.78	AAI-based (medium-confidence)	18.35	1
PRET1608S01F00_ctg_1328	10237	No	NA	14	2	0	Low-quality	Genome-fragment	13.19	HMM-based (lower-bound)	0	1
PRET1608S01F00_ctg_1329	10892	No	NA	12	1	0	Low-quality	Genome-fragment	30.71	AAI-based (medium-confidence)	0	1
PRET1608S01F00_ctg_1334	8847	No	NA	11	2	0	Low-quality	Genome-fragment	22.49	AAI-based (medium-confidence)	0	1
PRET1608S01F00_ctg_1339	9818	No	NA	9	1	0	Low-quality	Genome-fragment	2.66	HMM-based (lower-bound)	0	1
PRET1608S01F00_ctg_1341	8812	No	NA	16	0	0	Not-determined	Genome-fragment	NA	NA	0	1	no viral genes detected
PRET1608S01F00_ctg_1342	8799	No	NA	11	6	0	Low-quality	Genome-fragment	20.47	AAI-based (medium-confidence)	0	1
PRET1608S01F00_ctg_1351	8767	No	NA	16	0	0	Not-determined	Genome-fragment	NA	NA	0	1	no viral genes detected
PRET1608S01F00_ctg_1354	8954	No	NA	14	2	0	Low-quality	Genome-fragment	4.34	HMM-based (lower-bound)	0	1
PRET1608S01F00_ctg_1374	12642	No	NA	23	6	0	Low-quality	Genome-fragment	7.76	AAI-based (high-confidence)	0	1
PRET1608S01F00_ctg_1382	8645	No	NA	10	3	0	Low-quality	Genome-fragment	24.49	AAI-based (high-confidence)	0	1
PRET1608S01F00_ctg_1383	9708	No	NA	15	4	0	Low-quality	Genome-fragment	5.59	HMM-based (lower-bound)	0	1
PRET1608S01F00_ctg_1386	8632	No	NA	12	8	0	Low-quality	Genome-fragment	23.68	AAI-based (high-confidence)	0	1
PRET1608S01F00_ctg_1388	8629	No	NA	12	0	0	Low-quality	Genome-fragment	33.51	AAI-based (medium-confidence)	0	1	no viral genes detected
PRET1608S01F00_ctg_1401	8577	No	NA	9	4	2	Low-quality	Genome-fragment	22.9	AAI-based (high-confidence)	0	1
PRET1608S01F00_ctg_1403	8802	No	NA	11	4	0	Low-quality	Genome-fragment	14.78	AAI-based (medium-confidence)	0	1
PRET1608S01F00_ctg_1405	8759	No	NA	22	2	1	Low-quality	Genome-fragment	15.35	AAI-based (medium-confidence)	0	1
PRET1608S01F00_ctg_1414	8538	No	NA	16	0	0	Not-determined	Genome-fragment	NA	NA	0	1	no viral genes detected
PRET1608S01F00_ctg_1416	8933	No	NA	14	0	0	Not-determined	Genome-fragment	NA	NA	0	1	no viral genes detected
PRET1608S01F00_ctg_1420	8893	No	NA	10	3	0	Low-quality	Genome-fragment	9.33	HMM-based (lower-bound)	0	1
PRET1608S01F00_ctg_1421	8523	No	NA	9	1	0	Low-quality	Genome-fragment	14.62	HMM-based (lower-bound)	0	1
PRET1608S01F00_ctg_1428	9909	No	NA	9	2	0	Low-quality	Genome-fragment	34.91	AAI-based (medium-confidence)	0	1
PRET1608S01F00_ctg_1430	8498	No	NA	7	1	0	Low-quality	Genome-fragment	1.85	HMM-based (lower-bound)	0	1.01
PRET1608S01F00_ctg_1437	8473	No	NA	16	3	0	Low-quality	Genome-fragment	26.91	AAI-based (medium-confidence)	0	1
PRET1608S01F00_ctg_1439	8470	No	NA	14	0	3	Not-determined	Genome-fragment	NA	NA	0	1	no viral genes detected
PRET1608S01F00_ctg_1440	8669	No	NA	13	1	0	Low-quality	Genome-fragment	8.27	AAI-based (medium-confidence)	0	1
PRET1608S01F00_ctg_1444	8681	No	NA	5	0	0	Low-quality	Genome-fragment	21.61	AAI-based (medium-confidence)	0	1	no viral genes detected
PRET1608S01F00_ctg_1447	16087	No	NA	26	7	0	Low-quality	Genome-fragment	49.7	AAI-based (medium-confidence)	0	1
PRET1608S01F00_ctg_1449	15901	No	NA	42	3	1	Low-quality	Genome-fragment	24.82	HMM-based (lower-bound)	0	1
PRET1608S01F00_ctg_1459	8370	No	NA	12	3	0	Low-quality	Genome-fragment	23.12	AAI-based (high-confidence)	0	1
PRET1608S01F00_ctg_1469	8353	No	NA	11	0	0	Low-quality	Genome-fragment	22.35	AAI-based (medium-confidence)	0	1	no viral genes detected
PRET1608S01F00_ctg_1471	9433	No	NA	27	0	1	Not-determined	Genome-fragment	NA	NA	0	1.03	no viral genes detected
PRET1608S01F00_ctg_1472	12292	No	NA	23	7	0	Low-quality	Genome-fragment	1.77	HMM-based (lower-bound)	0	1
PRET1608S01F00_ctg_1478	8908	No	NA	11	1	0	Low-quality	Genome-fragment	34.39	AAI-based (medium-confidence)	0	1
PRET1608S01F00_ctg_1484	8620	No	NA	15	0	0	Not-determined	Genome-fragment	NA	NA	0	1	no viral genes detected
PRET1608S01F00_ctg_1485	8307	No	NA	13	3	0	Low-quality	Genome-fragment	23.14	AAI-based (high-confidence)	0	1
PRET1608S01F00_ctg_1494	8280	Yes	4116	9	2	3	Low-quality	Genome-fragment	10.31	AAI-based (medium-confidence)	50.29	1
PRET1608S01F00_ctg_1499	8251	No	NA	10	2	0	Low-quality	Genome-fragment	1.04	HMM-based (lower-bound)	0	1
PRET1608S01F00_ctg_1506	8227	No	NA	16	1	0	Low-quality	Genome-fragment	7.52	HMM-based (lower-bound)	0	1
PRET1608S01F00_ctg_1510	14675	No	NA	39	7	0	Low-quality	Genome-fragment	17.37	HMM-based (lower-bound)	0	1.01
PRET1608S01F00_ctg_1512	8199	No	NA	21	3	0	Low-quality	Genome-fragment	11.9	HMM-based (lower-bound)	0	1
PRET1608S01F00_ctg_1513	9285	No	NA	12	0	0	Not-determined	Genome-fragment	NA	NA	0	1	no viral genes detected
PRET1608S01F00_ctg_1519	8606	No	NA	8	1	0	Low-quality	Genome-fragment	14.16	AAI-based (medium-confidence)	0	1
PRET1608S01F00_ctg_1530	8129	No	NA	24	0	0	Not-determined	Genome-fragment	NA	NA	0	1	no viral genes detected
PRET1608S01F00_ctg_1534	8117	No	NA	11	5	0	Low-quality	Genome-fragment	14	AAI-based (high-confidence)	0	1
PRET1608S01F00_ctg_1537	8115	No	NA	8	1	0	Low-quality	Genome-fragment	27.65	AAI-based (high-confidence)	0	1
PRET1608S01F00_ctg_1539	8110	No	NA	11	2	0	Low-quality	Genome-fragment	1.57	HMM-based (lower-bound)	0	1
PRET1608S01F00_ctg_1545	8810	No	NA	10	1	0	Low-quality	Genome-fragment	34.09	AAI-based (medium-confidence)	0	1
PRET1608S01F00_ctg_1546	11804	No	NA	9	1	0	Low-quality	Genome-fragment	2.98	HMM-based (lower-bound)	0	1
PRET1608S01F00_ctg_1551	9460	No	NA	13	6	0	Low-quality	Genome-fragment	25.53	AAI-based (high-confidence)	0	1.01
PRET1608S01F00_ctg_1558	8077	No	NA	13	1	0	Low-quality	Genome-fragment	22.64	AAI-based (medium-confidence)	0	1
PRET1608S01F00_ctg_1565	10480	No	NA	15	0	0	Not-determined	Genome-fragment	NA	NA	0	1	no viral genes detected
PRET1608S01F00_ctg_1566	8041	No	NA	12	1	0	Low-quality	Genome-fragment	1.78	HMM-based (lower-bound)	0	1
PRET1608S01F00_ctg_1567	8028	No	NA	11	6	0	Low-quality	Genome-fragment	16.61	AAI-based (high-confidence)	0	1
PRET1608S01F00_ctg_1574	8020	No	NA	19	1	0	Low-quality	Genome-fragment	1.28	HMM-based (lower-bound)	0	1
PRET1608S01F00_ctg_1576	9882	No	NA	13	1	0	Low-quality	Genome-fragment	26.31	AAI-based (medium-confidence)	0	1
PRET1608S01F00_ctg_1577	8011	No	NA	14	0	0	Not-determined	Genome-fragment	NA	NA	0	1	no viral genes detected
PRET1608S01F00_ctg_1580	8009	No	NA	11	1	0	Low-quality	Genome-fragment	30.26	AAI-based (medium-confidence)	0	1
PRET1608S01F00_ctg_1581	9594	No	NA	12	6	1	Low-quality	Genome-fragment	24.64	AAI-based (medium-confidence)	0	1
PRET1608S01F00_ctg_1586	7995	No	NA	14	0	0	Not-determined	Genome-fragment	NA	NA	0	1	no viral genes detected
PRET1608S01F00_ctg_1588	8836	No	NA	19	4	0	Low-quality	Genome-fragment	10.88	AAI-based (high-confidence)	0	1
PRET1608S01F00_ctg_1589	13887	No	NA	28	5	0	Low-quality	Genome-fragment	19.41	HMM-based (lower-bound)	0	1
PRET1608S01F00_ctg_1592	7974	No	NA	11	0	0	Not-determined	Genome-fragment	NA	NA	0	1	no viral genes detected
PRET1608S01F00_ctg_1605	7943	No	NA	7	2	0	Low-quality	Genome-fragment	22.89	AAI-based (high-confidence)	0	1
PRET1608S01F00_ctg_1608	10310	No	NA	11	5	0	Low-quality	Genome-fragment	29.58	AAI-based (high-confidence)	0	1
PRET1608S01F00_ctg_1622	15707	No	NA	24	0	1	Not-determined	Genome-fragment	NA	NA	0	1.01	no viral genes detected
PRET1608S01F00_ctg_1626	10757	No	NA	16	2	0	Low-quality	Genome-fragment	30.06	AAI-based (high-confidence)	0	1
PRET1608S01F00_ctg_1633	7857	No	NA	10	1	0	Low-quality	Genome-fragment	27.48	AAI-based (medium-confidence)	0	1
PRET1608S01F00_ctg_1636	8672	No	NA	13	2	0	Low-quality	Genome-fragment	6.34	HMM-based (lower-bound)	0	1
PRET1608S01F00_ctg_1637	7846	No	NA	11	0	0	Not-determined	Genome-fragment	NA	NA	0	1	no viral genes detected
PRET1608S01F00_ctg_1640	8144	No	NA	9	1	0	Low-quality	Genome-fragment	2.06	HMM-based (lower-bound)	0	1
PRET1608S01F00_ctg_1644	7835	No	NA	7	1	0	Low-quality	Genome-fragment	4.37	HMM-based (lower-bound)	0	1
PRET1608S01F00_ctg_1645	7831	No	NA	5	0	0	Low-quality	Genome-fragment	19.43	AAI-based (medium-confidence)	0	1	no viral genes detected
PRET1608S01F00_ctg_1647	7829	No	NA	9	1	0	Low-quality	Genome-fragment	3.91	HMM-based (lower-bound)	0	1
PRET1608S01F00_ctg_1653	9238	No	NA	15	0	0	Low-quality	Genome-fragment	33.38	AAI-based (medium-confidence)	0	1.02	no viral genes detected
PRET1608S01F00_ctg_1657	10420	No	NA	22	0	0	Not-determined	Genome-fragment	NA	NA	0	1	no viral genes detected
PRET1608S01F00_ctg_1658	7798	No	NA	10	0	0	Not-determined	Genome-fragment	NA	NA	0	1	no viral genes detected
PRET1608S01F00_ctg_1659	8259	No	NA	9	3	0	Low-quality	Genome-fragment	19.21	AAI-based (medium-confidence)	0	1
PRET1608S01F00_ctg_1663	12091	No	NA	13	0	0	Low-quality	Genome-fragment	31.35	AAI-based (medium-confidence)	0	1	no viral genes detected
PRET1608S01F00_ctg_1664	7785	No	NA	12	3	0	Low-quality	Genome-fragment	21.53	AAI-based (high-confidence)	0	1
PRET1608S01F00_ctg_1665	7784	No	NA	18	5	0	Low-quality	Genome-fragment	12.49	AAI-based (high-confidence)	0	1
PRET1608S01F00_ctg_1668	12775	No	NA	37	3	0	Low-quality	Genome-fragment	16.51	HMM-based (lower-bound)	0	1
PRET1608S01F00_ctg_1677	7763	No	NA	10	0	0	Not-determined	Genome-fragment	NA	NA	0	1	no viral genes detected
PRET1608S01F00_ctg_1678	9165	No	NA	25	2	1	Low-quality	Genome-fragment	7.07	HMM-based (lower-bound)	0	1
PRET1608S01F00_ctg_1680	12317	No	NA	18	5	0	Low-quality	Genome-fragment	24.77	AAI-based (medium-confidence)	0	1
PRET1608S01F00_ctg_1688	7737	No	NA	14	0	0	Not-determined	Genome-fragment	NA	NA	0	1	no viral genes detected
PRET1608S01F00_ctg_1698	19466	No	NA	33	0	0	Not-determined	Genome-fragment	NA	NA	0	1	no viral genes detected
PRET1608S01F00_ctg_1700	8222	No	NA	11	3	0	Low-quality	Genome-fragment	11.06	AAI-based (medium-confidence)	0	1
PRET1608S01F00_ctg_1701	7713	No	NA	14	2	0	Low-quality	Genome-fragment	19.74	AAI-based (medium-confidence)	0	1
PRET1608S01F00_ctg_1714	7671	No	NA	11	0	7	Not-determined	Genome-fragment	NA	NA	0	1	no viral genes detected
PRET1608S01F00_ctg_1715	7668	No	NA	8	1	0	Low-quality	Genome-fragment	3.83	HMM-based (lower-bound)	0	1
PRET1608S01F00_ctg_1719	7665	No	NA	20	4	0	Low-quality	Genome-fragment	6.96	HMM-based (lower-bound)	0	1
PRET1608S01F00_ctg_1721	12310	No	NA	22	1	1	Complete	High-quality	100	DTR (high-confidence)	0	1.01
PRET1608S01F00_ctg_1727	8246	No	NA	11	2	0	Low-quality	Genome-fragment	5.01	AAI-based (high-confidence)	0	1
PRET1608S01F00_ctg_1732	7635	No	NA	12	0	4	Not-determined	Genome-fragment	NA	NA	0	1	no viral genes detected
PRET1608S01F00_ctg_1733	9144	No	NA	10	3	0	Low-quality	Genome-fragment	26.39	AAI-based (medium-confidence)	0	1
PRET1608S01F00_ctg_1735	7624	No	NA	10	1	0	Low-quality	Genome-fragment	18.14	HMM-based (lower-bound)	0	1
PRET1608S01F00_ctg_1736	7624	No	NA	15	0	0	Not-determined	Genome-fragment	NA	NA	0	1	no viral genes detected
PRET1608S01F00_ctg_1747	7600	No	NA	6	1	0	Low-quality	Genome-fragment	11.18	AAI-based (medium-confidence)	0	1
PRET1608S01F00_ctg_1754	9463	No	NA	11	1	0	Low-quality	Genome-fragment	0.76	HMM-based (lower-bound)	0	1
PRET1608S01F00_ctg_1759	10012	No	NA	9	0	0	Not-determined	Genome-fragment	NA	NA	0	1	no viral genes detected
PRET1608S01F00_ctg_1760	9472	No	NA	19	7	1	Low-quality	Genome-fragment	23.57	AAI-based (high-confidence)	0	1
PRET1608S01F00_ctg_1762	9610	No	NA	11	1	0	Low-quality	Genome-fragment	6.15	AAI-based (medium-confidence)	0	1
PRET1608S01F00_ctg_1763	7566	No	NA	13	4	0	Low-quality	Genome-fragment	17.72	AAI-based (medium-confidence)	0	1
PRET1608S01F00_ctg_1766	7668	No	NA	9	2	0	Low-quality	Genome-fragment	3.34	AAI-based (medium-confidence)	0	1
PRET1608S01F00_ctg_1767	9867	Yes	6385	15	2	2	Low-quality	Genome-fragment	3.74	AAI-based (high-confidence)	35.29	1
PRET1608S01F00_ctg_1771	8264	No	NA	11	2	0	Low-quality	Genome-fragment	4.61	HMM-based (lower-bound)	0	1
PRET1608S01F00_ctg_1788	8787	No	NA	12	4	0	Low-quality	Genome-fragment	24.24	AAI-based (high-confidence)	0	1
PRET1608S01F00_ctg_1790	7871	No	NA	12	2	0	Low-quality	Genome-fragment	7.68	AAI-based (medium-confidence)	0	1
PRET1608S01F00_ctg_1793	15200	No	NA	21	7	0	Low-quality	Genome-fragment	41.06	AAI-based (medium-confidence)	0	1
PRET1608S01F00_ctg_1799	7482	No	NA	15	2	0	Low-quality	Genome-fragment	9.28	HMM-based (lower-bound)	0	1.01
PRET1608S01F00_ctg_1802	7548	No	NA	24	2	0	Low-quality	Genome-fragment	7.36	HMM-based (lower-bound)	0	1.01
PRET1608S01F00_ctg_1807	7471	No	NA	10	1	0	Low-quality	Genome-fragment	6.63	HMM-based (lower-bound)	0	1
PRET1608S01F00_ctg_1810	8051	No	NA	14	0	0	Not-determined	Genome-fragment	NA	NA	0	1	no viral genes detected
PRET1608S01F00_ctg_1815	7454	No	NA	12	5	0	Low-quality	Genome-fragment	18.3	AAI-based (medium-confidence)	0	1
PRET1608S01F00_ctg_1818	7923	No	NA	15	6	0	Low-quality	Genome-fragment	13.85	AAI-based (high-confidence)	0	1
PRET1608S01F00_ctg_1821	7437	No	NA	11	4	0	Low-quality	Genome-fragment	20.51	AAI-based (high-confidence)	0	1
PRET1608S01F00_ctg_1822	9344	No	NA	18	2	0	Medium-quality	Genome-fragment	65.14	AAI-based (high-confidence)	0	1
PRET1608S01F00_ctg_1823	12125	No	NA	21	11	0	Low-quality	Genome-fragment	21.63	HMM-based (lower-bound)	0	1
PRET1608S01F00_ctg_1828	7610	No	NA	7	5	0	Low-quality	Genome-fragment	10.88	AAI-based (medium-confidence)	0	1
PRET1608S01F00_ctg_1830	7423	No	NA	9	5	0	Low-quality	Genome-fragment	19.77	AAI-based (medium-confidence)	0	1
PRET1608S01F00_ctg_1836	7404	No	NA	8	0	0	Low-quality	Genome-fragment	13.89	AAI-based (high-confidence)	0	1	no viral genes detected
PRET1608S01F00_ctg_1837	7401	No	NA	9	4	0	Low-quality	Genome-fragment	15.44	AAI-based (medium-confidence)	0	1
PRET1608S01F00_ctg_1841	9265	No	NA	13	9	0	Low-quality	Genome-fragment	21.42	AAI-based (high-confidence)	0	1
PRET1608S01F00_ctg_1847	7380	No	NA	22	0	0	Not-determined	Genome-fragment	NA	NA	0	1	no viral genes detected
PRET1608S01F00_ctg_1855	7360	No	NA	9	1	0	Low-quality	Genome-fragment	4.27	HMM-based (lower-bound)	0	1
PRET1608S01F00_ctg_1861	11732	No	NA	15	10	0	Low-quality	Genome-fragment	30.97	AAI-based (medium-confidence)	0	1
PRET1608S01F00_ctg_1863	7349	No	NA	14	1	1	Medium-quality	Genome-fragment	57.41	AAI-based (medium-confidence)	0	1
PRET1608S01F00_ctg_1868	7323	No	NA	7	5	0	Low-quality	Genome-fragment	23.77	AAI-based (high-confidence)	0	1
PRET1608S01F00_ctg_1873	7313	No	NA	13	4	0	Low-quality	Genome-fragment	26.13	AAI-based (high-confidence)	0	1
PRET1608S01F00_ctg_1879	7301	No	NA	11	2	0	Low-quality	Genome-fragment	20.84	AAI-based (high-confidence)	0	1
PRET1608S01F00_ctg_1880	7298	No	NA	12	1	0	Low-quality	Genome-fragment	11.46	AAI-based (high-confidence)	0	1
PRET1608S01F00_ctg_1882	7296	No	NA	2	1	0	Low-quality	Genome-fragment	11.47	AAI-based (medium-confidence)	0	1
PRET1608S01F00_ctg_1894	7271	No	NA	8	5	0	Low-quality	Genome-fragment	20.81	AAI-based (high-confidence)	0	1
PRET1608S01F00_ctg_1898	7265	No	NA	10	1	0	Low-quality	Genome-fragment	4.21	HMM-based (lower-bound)	0	1
PRET1608S01F00_ctg_1908	8912	No	NA	12	1	0	Low-quality	Genome-fragment	0.72	HMM-based (lower-bound)	0	1
PRET1608S01F00_ctg_1911	13706	No	NA	22	8	0	Low-quality	Genome-fragment	37.1	AAI-based (high-confidence)	0	1
PRET1608S01F00_ctg_1914	7226	No	NA	14	0	0	Not-determined	Genome-fragment	NA	NA	0	1	no viral genes detected
PRET1608S01F00_ctg_1917	7970	No	NA	6	0	0	Not-determined	Genome-fragment	NA	NA	0	1	no viral genes detected
PRET1608S01F00_ctg_1918	7574	No	NA	11	2	1	Low-quality	Genome-fragment	14.08	AAI-based (medium-confidence)	0	1
PRET1608S01F00_ctg_1922	7215	No	NA	7	1	0	Low-quality	Genome-fragment	17.78	AAI-based (medium-confidence)	0	1
PRET1608S01F00_ctg_1924	14162	No	NA	23	4	0	Low-quality	Genome-fragment	5.95	HMM-based (lower-bound)	0	1
PRET1608S01F00_ctg_1932	14434	No	NA	32	0	0	Low-quality	Genome-fragment	32.78	AAI-based (medium-confidence)	0	1	no viral genes detected
PRET1608S01F00_ctg_1933	7190	No	NA	5	0	0	Low-quality	Genome-fragment	17.9	AAI-based (high-confidence)	0	1	no viral genes detected
PRET1608S01F00_ctg_1948	7448	No	NA	10	2	0	Low-quality	Genome-fragment	20.64	AAI-based (high-confidence)	0	1
PRET1608S01F00_ctg_1951	8392	No	NA	12	0	1	Low-quality	Genome-fragment	22.64	AAI-based (medium-confidence)	0	1	no viral genes detected
PRET1608S01F00_ctg_1958	7149	No	NA	11	1	0	Low-quality	Genome-fragment	17.01	AAI-based (high-confidence)	0	1
PRET1608S01F00_ctg_1959	7147	No	NA	8	0	1	Not-determined	Genome-fragment	NA	NA	0	1	no viral genes detected
PRET1608S01F00_ctg_1962	12360	No	NA	17	0	0	Not-determined	Genome-fragment	NA	NA	0	1	no viral genes detected
PRET1608S01F00_ctg_1966	9231	No	NA	12	2	0	Low-quality	Genome-fragment	1.78	HMM-based (lower-bound)	0	1
PRET1608S01F00_ctg_1967	7139	No	NA	8	1	0	Low-quality	Genome-fragment	9.34	HMM-based (lower-bound)	0	1
PRET1608S01F00_ctg_1968	7138	No	NA	9	0	0	Not-determined	Genome-fragment	NA	NA	0	1	no viral genes detected
PRET1608S01F00_ctg_1970	7128	No	NA	11	2	0	Low-quality	Genome-fragment	2.52	HMM-based (lower-bound)	0	1
PRET1608S01F00_ctg_1974	7124	No	NA	9	3	0	Low-quality	Genome-fragment	20.33	AAI-based (high-confidence)	0	1
PRET1608S01F00_ctg_1976	7119	No	NA	9	0	0	Not-determined	Genome-fragment	NA	NA	0	1	no viral genes detected
PRET1608S01F00_ctg_1980	10973	No	NA	9	0	0	Not-determined	Genome-fragment	NA	NA	0	1	no viral genes detected
PRET1608S01F00_ctg_1990	9050	No	NA	11	3	0	Low-quality	Genome-fragment	14.27	AAI-based (high-confidence)	0	1
PRET1608S01F00_ctg_1991	7094	No	NA	14	0	0	Not-determined	Genome-fragment	NA	NA	0	1	no viral genes detected
PRET1608S01F00_ctg_1993	12364	No	NA	8	1	0	Low-quality	Genome-fragment	43.69	AAI-based (medium-confidence)	0	1
PRET1608S01F00_ctg_1995	7091	No	NA	8	6	0	Low-quality	Genome-fragment	11.46	AAI-based (high-confidence)	0	1
PRET1608S01F00_ctg_1996	9687	No	NA	7	0	0	Low-quality	Genome-fragment	26	AAI-based (medium-confidence)	0	1	no viral genes detected
PRET1608S01F00_ctg_2000	8058	No	NA	9	0	0	Not-determined	Genome-fragment	NA	NA	0	1	no viral genes detected
PRET1608S01F00_ctg_2001	7077	No	NA	10	1	0	Low-quality	Genome-fragment	18.41	AAI-based (high-confidence)	0	1
PRET1608S01F00_ctg_2004	8908	No	NA	13	2	0	Medium-quality	Genome-fragment	60.6	AAI-based (high-confidence)	0	1
PRET1608S01F00_ctg_2010	7982	No	NA	12	1	0	Low-quality	Genome-fragment	0.64	HMM-based (lower-bound)	0	1.01
PRET1608S01F00_ctg_2011	10783	No	NA	12	4	0	Low-quality	Genome-fragment	7.03	AAI-based (high-confidence)	0	1
PRET1608S01F00_ctg_2014	7043	No	NA	9	0	0	Not-determined	Genome-fragment	NA	NA	0	1	no viral genes detected
PRET1608S01F00_ctg_2020	7034	No	NA	9	4	0	Low-quality	Genome-fragment	19.77	AAI-based (high-confidence)	0	1
PRET1608S01F00_ctg_2027	7280	No	NA	11	0	6	Not-determined	Genome-fragment	NA	NA	0	1	no viral genes detected
PRET1608S01F00_ctg_2032	7275	No	NA	12	0	0	Low-quality	Genome-fragment	24.95	AAI-based (medium-confidence)	0	1	no viral genes detected
PRET1608S01F00_ctg_2041	6984	No	NA	9	5	0	Low-quality	Genome-fragment	18.58	AAI-based (medium-confidence)	0	1
PRET1608S01F00_ctg_2044	6982	No	NA	10	6	0	Low-quality	Genome-fragment	11.29	AAI-based (high-confidence)	0	1
PRET1608S01F00_ctg_2045	6977	No	NA	6	6	0	Low-quality	Genome-fragment	16.22	AAI-based (medium-confidence)	0	1
PRET1608S01F00_ctg_2048	8251	No	NA	19	1	1	Low-quality	Genome-fragment	10.09	HMM-based (lower-bound)	0	1
PRET1608S01F00_ctg_2049	7372	No	NA	9	1	0	Low-quality	Genome-fragment	26.67	AAI-based (medium-confidence)	0	1
PRET1608S01F00_ctg_2051	11855	No	NA	13	0	0	Not-determined	Genome-fragment	NA	NA	0	1	no viral genes detected
PRET1608S01F00_ctg_2063	6947	No	NA	9	3	0	Low-quality	Genome-fragment	11.12	AAI-based (high-confidence)	0	1
PRET1608S01F00_ctg_2065	7459	No	NA	9	1	0	Low-quality	Genome-fragment	16.63	AAI-based (medium-confidence)	0	1
PRET1608S01F00_ctg_2066	6946	No	NA	6	4	0	Low-quality	Genome-fragment	12.03	AAI-based (high-confidence)	0	1
PRET1608S01F00_ctg_2067	6938	No	NA	12	0	0	Not-determined	Genome-fragment	NA	NA	0	1	no viral genes detected
PRET1608S01F00_ctg_2070	7835	No	NA	7	0	0	Not-determined	Genome-fragment	NA	NA	0	1	no viral genes detected
PRET1608S01F00_ctg_2085	6912	No	NA	14	0	1	Not-determined	Genome-fragment	NA	NA	0	1	no viral genes detected
PRET1608S01F00_ctg_2086	6911	No	NA	5	0	0	Not-determined	Genome-fragment	NA	NA	0	1	no viral genes detected
PRET1608S01F00_ctg_2095	6895	No	NA	11	5	0	Low-quality	Genome-fragment	21.94	AAI-based (medium-confidence)	0	1
PRET1608S01F00_ctg_2100	6883	No	NA	2	0	0	Low-quality	Genome-fragment	11	AAI-based (high-confidence)	0	1	no viral genes detected
PRET1608S01F00_ctg_2102	11150	No	NA	10	9	0	Low-quality	Genome-fragment	30.28	AAI-based (high-confidence)	0	1
PRET1608S01F00_ctg_2103	6882	No	NA	8	1	0	Low-quality	Genome-fragment	6.45	HMM-based (lower-bound)	0	1
PRET1608S01F00_ctg_2108	7423	No	NA	11	3	0	Low-quality	Genome-fragment	17.55	AAI-based (medium-confidence)	0	1
PRET1608S01F00_ctg_2109	6867	No	NA	9	5	0	Low-quality	Genome-fragment	18.6	AAI-based (high-confidence)	0	1
PRET1608S01F00_ctg_2111	6862	No	NA	6	2	0	Low-quality	Genome-fragment	13.95	AAI-based (medium-confidence)	0	1
PRET1608S01F00_ctg_2115	9691	No	NA	14	4	1	Low-quality	Genome-fragment	13.22	HMM-based (lower-bound)	0	1
PRET1608S01F00_ctg_2116	6852	No	NA	14	1	0	Low-quality	Genome-fragment	4.05	HMM-based (lower-bound)	0	1
PRET1608S01F00_ctg_2119	10557	No	NA	14	0	0	Low-quality	Genome-fragment	27.77	AAI-based (medium-confidence)	0	1	no viral genes detected
PRET1608S01F00_ctg_2124	6829	No	NA	11	2	0	Low-quality	Genome-fragment	2.05	HMM-based (lower-bound)	0	1
PRET1608S01F00_ctg_2130	7338	No	NA	14	0	0	Not-determined	Genome-fragment	NA	NA	0	1	no viral genes detected
PRET1608S01F00_ctg_2151	6953	No	NA	11	3	0	Low-quality	Genome-fragment	19.2	AAI-based (high-confidence)	0	1
PRET1608S01F00_ctg_2156	7053	No	NA	6	0	0	Not-determined	Genome-fragment	NA	NA	0	1	no viral genes detected
PRET1608S01F00_ctg_2160	16300	No	NA	15	3	0	Low-quality	Genome-fragment	8.95	HMM-based (lower-bound)	0	1
PRET1608S01F00_ctg_2162	13722	No	NA	16	1	0	Low-quality	Genome-fragment	49.65	AAI-based (medium-confidence)	0	1
PRET1608S01F00_ctg_2182	7307	No	NA	10	3	0	Low-quality	Genome-fragment	6.52	HMM-based (lower-bound)	0	1
PRET1608S01F00_ctg_2183	8876	No	NA	13	5	0	Low-quality	Genome-fragment	25.95	AAI-based (medium-confidence)	0	1
PRET1608S01F00_ctg_2186	6732	No	NA	7	1	0	Low-quality	Genome-fragment	17.51	AAI-based (high-confidence)	0	1
PRET1608S01F00_ctg_2187	9235	No	NA	7	3	0	Low-quality	Genome-fragment	15.54	AAI-based (high-confidence)	0	1
PRET1608S01F00_ctg_2188	14431	No	NA	31	9	0	Low-quality	Genome-fragment	29.48	AAI-based (medium-confidence)	0	1
PRET1608S01F00_ctg_2189	6723	No	NA	4	0	0	Low-quality	Genome-fragment	16.28	AAI-based (medium-confidence)	0	1	no viral genes detected
PRET1608S01F00_ctg_2193	6719	No	NA	6	6	0	Low-quality	Genome-fragment	9.14	AAI-based (medium-confidence)	0	1
PRET1608S01F00_ctg_2194	6718	No	NA	13	2	0	Low-quality	Genome-fragment	15.02	AAI-based (high-confidence)	0	1
PRET1608S01F00_ctg_2197	8459	No	NA	8	1	0	Low-quality	Genome-fragment	25.12	AAI-based (high-confidence)	0	1
PRET1608S01F00_ctg_2199	6709	No	NA	8	0	0	Not-determined	Genome-fragment	NA	NA	0	1.01	no viral genes detected
PRET1608S01F00_ctg_2202	15190	No	NA	14	8	0	Low-quality	Genome-fragment	43.3	AAI-based (high-confidence)	0	1
PRET1608S01F00_ctg_2205	12331	No	NA	12	3	0	Low-quality	Genome-fragment	36.82	AAI-based (high-confidence)	0	1
PRET1608S01F00_ctg_2214	12651	No	NA	24	6	0	Low-quality	Genome-fragment	30.88	AAI-based (medium-confidence)	0	1
PRET1608S01F00_ctg_2218	15369	No	NA	17	2	0	Medium-quality	Genome-fragment	56.63	AAI-based (medium-confidence)	0	1.02
PRET1608S01F00_ctg_2224	6662	No	NA	12	0	5	Not-determined	Genome-fragment	NA	NA	0	1	no viral genes detected
PRET1608S01F00_ctg_2225	6662	No	NA	7	4	0	Low-quality	Genome-fragment	17.02	AAI-based (medium-confidence)	0	1
PRET1608S01F00_ctg_2230	6653	No	NA	7	0	0	Low-quality	Genome-fragment	14.68	AAI-based (medium-confidence)	0	1	no viral genes detected
PRET1608S01F00_ctg_2235	7934	No	NA	6	1	0	Low-quality	Genome-fragment	22.14	AAI-based (medium-confidence)	0	1
PRET1608S01F00_ctg_2241	9102	No	NA	18	0	0	Not-determined	Genome-fragment	NA	NA	0	1	no viral genes detected
PRET1608S01F00_ctg_2243	11716	No	NA	15	0	0	Not-determined	Genome-fragment	NA	NA	0	1	no viral genes detected
PRET1608S01F00_ctg_2248	6622	No	NA	9	2	0	Low-quality	Genome-fragment	1.28	HMM-based (lower-bound)	0	1
PRET1608S01F00_ctg_2252	6616	No	NA	12	2	0	Low-quality	Genome-fragment	1.27	HMM-based (lower-bound)	0	1
PRET1608S01F00_ctg_2258	6607	No	NA	8	1	0	Low-quality	Genome-fragment	11.16	HMM-based (lower-bound)	0	1
PRET1608S01F00_ctg_2260	6604	No	NA	13	0	0	Not-determined	Genome-fragment	NA	NA	0	1	no viral genes detected
PRET1608S01F00_ctg_2263	7022	No	NA	10	3	0	Low-quality	Genome-fragment	3.02	AAI-based (medium-confidence)	0	1
PRET1608S01F00_ctg_2264	6979	No	NA	13	1	0	Low-quality	Genome-fragment	15.18	AAI-based (medium-confidence)	0	1.01
PRET1608S01F00_ctg_2266	6596	No	NA	4	0	0	Low-quality	Genome-fragment	10.4	AAI-based (high-confidence)	0	1	no viral genes detected
PRET1608S01F00_ctg_2269	13379	No	NA	17	4	0	Low-quality	Genome-fragment	42.42	AAI-based (medium-confidence)	0	1
PRET1608S01F00_ctg_2270	11030	No	NA	26	4	0	Low-quality	Genome-fragment	29.45	AAI-based (high-confidence)	0	1
PRET1608S01F00_ctg_2271	6590	No	NA	9	3	0	Low-quality	Genome-fragment	4.27	HMM-based (lower-bound)	0	1
PRET1608S01F00_ctg_2275	8665	No	NA	20	1	2	Low-quality	Genome-fragment	16.22	HMM-based (lower-bound)	0	1
PRET1608S01F00_ctg_2277	8323	No	NA	13	3	0	Low-quality	Genome-fragment	22.38	AAI-based (high-confidence)	0	1
PRET1608S01F00_ctg_2279	6579	No	NA	9	1	0	Low-quality	Genome-fragment	32.99	AAI-based (medium-confidence)	0	1
PRET1608S01F00_ctg_2307	6529	No	NA	8	2	0	Low-quality	Genome-fragment	1.55	HMM-based (lower-bound)	0	1
PRET1608S01F00_ctg_2313	11021	No	NA	27	4	0	Low-quality	Genome-fragment	6.24	HMM-based (lower-bound)	0	1.01
PRET1608S01F00_ctg_2315	6965	No	NA	7	0	0	Low-quality	Genome-fragment	18.13	AAI-based (medium-confidence)	0	1	no viral genes detected
PRET1608S01F00_ctg_2320	6509	No	NA	9	0	0	Not-determined	Genome-fragment	NA	NA	0	1	no viral genes detected
PRET1608S01F00_ctg_2321	6508	No	NA	7	1	0	Low-quality	Genome-fragment	23.45	AAI-based (medium-confidence)	0	1
PRET1608S01F00_ctg_2324	6504	No	NA	8	0	1	Not-determined	Genome-fragment	NA	NA	0	1	no viral genes detected
PRET1608S01F00_ctg_2326	6504	No	NA	12	2	0	Low-quality	Genome-fragment	15.92	AAI-based (medium-confidence)	0	1
PRET1608S01F00_ctg_2328	14196	No	NA	30	4	0	Low-quality	Genome-fragment	12.45	HMM-based (lower-bound)	0	1
PRET1608S01F00_ctg_2330	6497	No	NA	10	0	0	Not-determined	Genome-fragment	NA	NA	0	1.03	no viral genes detected
PRET1608S01F00_ctg_2333	6491	No	NA	15	1	0	Low-quality	Genome-fragment	6.96	HMM-based (lower-bound)	0	1
PRET1608S01F00_ctg_2336	6484	No	NA	7	2	0	Low-quality	Genome-fragment	3.62	HMM-based (lower-bound)	0	1
PRET1608S01F00_ctg_2338	6480	No	NA	11	1	0	Low-quality	Genome-fragment	16.6	HMM-based (lower-bound)	0	1
PRET1608S01F00_ctg_2339	8950	No	NA	10	1	0	Low-quality	Genome-fragment	14.93	AAI-based (medium-confidence)	0	1
PRET1608S01F00_ctg_2345	6471	No	NA	11	5	0	Low-quality	Genome-fragment	18.72	AAI-based (medium-confidence)	0	1
PRET1608S01F00_ctg_2346	6470	No	NA	11	0	0	Not-determined	Genome-fragment	NA	NA	0	1	no viral genes detected
PRET1608S01F00_ctg_2351	6465	No	NA	6	4	0	Low-quality	Genome-fragment	12.5	AAI-based (medium-confidence)	0	1
PRET1608S01F00_ctg_2355	9221	No	NA	4	1	0	Low-quality	Genome-fragment	12.03	HMM-based (lower-bound)	0	1
PRET1608S01F00_ctg_2363	6449	No	NA	9	0	1	Low-quality	Genome-fragment	33.16	AAI-based (medium-confidence)	0	1	no viral genes detected
PRET1608S01F00_ctg_2365	6447	No	NA	14	0	0	Not-determined	Genome-fragment	NA	NA	0	1	no viral genes detected
PRET1608S01F00_ctg_2366	6446	No	NA	12	3	0	Low-quality	Genome-fragment	11.1	AAI-based (medium-confidence)	0	1
PRET1608S01F00_ctg_2376	6430	No	NA	10	2	0	Low-quality	Genome-fragment	22.92	AAI-based (medium-confidence)	0	1
PRET1608S01F00_ctg_2378	6430	No	NA	20	2	0	Low-quality	Genome-fragment	5.21	HMM-based (lower-bound)	0	1
PRET1608S01F00_ctg_2389	6421	No	NA	10	0	5	Not-determined	Genome-fragment	NA	NA	0	1	no viral genes detected
PRET1608S01F00_ctg_2390	6420	No	NA	10	3	0	Low-quality	Genome-fragment	2.78	HMM-based (lower-bound)	0	1
PRET1608S01F00_ctg_2391	6629	No	NA	9	6	0	Low-quality	Genome-fragment	17.75	AAI-based (medium-confidence)	0	1
PRET1608S01F00_ctg_2394	6409	No	NA	10	2	0	Low-quality	Genome-fragment	16.68	AAI-based (high-confidence)	0	1
PRET1608S01F00_ctg_2397	6406	No	NA	9	0	0	Not-determined	Genome-fragment	NA	NA	0	1	no viral genes detected
PRET1608S01F00_ctg_2398	6405	No	NA	13	2	2	Low-quality	Genome-fragment	4.51	HMM-based (lower-bound)	0	1
PRET1608S01F00_ctg_2401	9906	No	NA	16	11	0	Low-quality	Genome-fragment	29.52	AAI-based (medium-confidence)	0	1
PRET1608S01F00_ctg_2403	7159	No	NA	8	0	0	Not-determined	Genome-fragment	NA	NA	0	1	no viral genes detected
PRET1608S01F00_ctg_2409	21230	No	NA	24	10	0	Medium-quality	Genome-fragment	62.26	AAI-based (high-confidence)	0	1
PRET1608S01F00_ctg_2412	6383	No	NA	11	2	0	Low-quality	Genome-fragment	2.19	HMM-based (lower-bound)	0	1
PRET1608S01F00_ctg_2418	6923	No	NA	7	0	0	Not-determined	Genome-fragment	NA	NA	0	1.01	no viral genes detected
PRET1608S01F00_ctg_2422	6371	No	NA	11	3	0	Low-quality	Genome-fragment	10.28	AAI-based (high-confidence)	0	1
PRET1608S01F00_ctg_2428	6361	No	NA	12	1	0	Low-quality	Genome-fragment	7.78	HMM-based (lower-bound)	0	1
PRET1608S01F00_ctg_2433	6351	No	NA	9	0	0	Not-determined	Genome-fragment	NA	NA	0	1	no viral genes detected
PRET1608S01F00_ctg_2434	10839	No	NA	15	2	0	Low-quality	Genome-fragment	5.59	HMM-based (lower-bound)	0	1
PRET1608S01F00_ctg_2435	8757	No	NA	26	2	0	Low-quality	Genome-fragment	4.08	HMM-based (lower-bound)	0	1
PRET1608S01F00_ctg_2438	10048	No	NA	11	0	0	Low-quality	Genome-fragment	25.61	AAI-based (medium-confidence)	0	1	no viral genes detected
PRET1608S01F00_ctg_2439	6343	Yes	3139	9	2	2	Low-quality	Genome-fragment	4.66	HMM-based (lower-bound)	50.51	1
PRET1608S01F00_ctg_2445	6340	No	NA	9	3	0	Low-quality	Genome-fragment	10.96	AAI-based (high-confidence)	0	1
PRET1608S01F00_ctg_2454	6329	No	NA	11	1	1	Low-quality	Genome-fragment	5.66	HMM-based (lower-bound)	0	1.01
PRET1608S01F00_ctg_2459	10398	No	NA	14	0	0	Not-determined	Genome-fragment	NA	NA	0	1	no viral genes detected
PRET1608S01F00_ctg_2460	6320	No	NA	3	1	0	Not-determined	Genome-fragment	NA	NA	0	1.01
PRET1608S01F00_ctg_2462	6317	No	NA	9	3	0	Low-quality	Genome-fragment	17.11	AAI-based (high-confidence)	0	1
PRET1608S01F00_ctg_2475	7616	No	NA	10	3	0	Low-quality	Genome-fragment	21.04	AAI-based (high-confidence)	0	1
PRET1608S01F00_ctg_2477	6983	No	NA	14	0	0	Not-determined	Genome-fragment	NA	NA	0	1.01	no viral genes detected
PRET1608S01F00_ctg_2482	6278	No	NA	8	1	0	Low-quality	Genome-fragment	3.5	HMM-based (lower-bound)	0	1.01
PRET1608S01F00_ctg_2483	6278	No	NA	11	1	1	Low-quality	Genome-fragment	3.53	AAI-based (medium-confidence)	0	1
PRET1608S01F00_ctg_2486	6273	No	NA	11	2	0	Low-quality	Genome-fragment	41.22	AAI-based (medium-confidence)	0	1
PRET1608S01F00_ctg_2492	6443	No	NA	8	1	0	Low-quality	Genome-fragment	9.98	AAI-based (high-confidence)	0	1
PRET1608S01F00_ctg_2494	6832	No	NA	12	0	0	Low-quality	Genome-fragment	8.42	AAI-based (high-confidence)	0	1	no viral genes detected
PRET1608S01F00_ctg_2495	8382	No	NA	9	2	0	Low-quality	Genome-fragment	3.86	HMM-based (lower-bound)	0	1
PRET1608S01F00_ctg_2496	6260	No	NA	14	0	0	Not-determined	Genome-fragment	NA	NA	0	1	no viral genes detected
PRET1608S01F00_ctg_2500	6258	Yes	4423	8	2	1	Low-quality	Genome-fragment	6.56	HMM-based (lower-bound)	29.32	1
PRET1608S01F00_ctg_2503	6611	No	NA	9	0	0	Not-determined	Genome-fragment	NA	NA	0	1	no viral genes detected
PRET1608S01F00_ctg_2513	6237	No	NA	6	3	0	Low-quality	Genome-fragment	8.71	AAI-based (medium-confidence)	0	1
PRET1608S01F00_ctg_2520	6225	No	NA	13	1	0	Low-quality	Genome-fragment	10.25	AAI-based (medium-confidence)	0	1
PRET1608S01F00_ctg_2521	6221	No	NA	9	1	0	Low-quality	Genome-fragment	1.57	HMM-based (lower-bound)	0	1
PRET1608S01F00_ctg_2523	6217	No	NA	5	0	0	Not-determined	Genome-fragment	NA	NA	0	1	no viral genes detected
PRET1608S01F00_ctg_2524	6215	No	NA	4	1	0	Low-quality	Genome-fragment	14.79	HMM-based (lower-bound)	0	1
PRET1608S01F00_ctg_2532	6202	No	NA	7	3	0	Low-quality	Genome-fragment	6.99	HMM-based (lower-bound)	0	1
PRET1608S01F00_ctg_2536	6761	No	NA	11	4	0	Low-quality	Genome-fragment	1.6	AAI-based (medium-confidence)	0	1
PRET1608S01F00_ctg_2540	6718	No	NA	5	0	0	Low-quality	Genome-fragment	14.5	AAI-based (medium-confidence)	0	1	no viral genes detected
PRET1608S01F00_ctg_2543	11989	No	NA	19	10	0	Low-quality	Genome-fragment	34.88	AAI-based (high-confidence)	0	1
PRET1608S01F00_ctg_2544	6441	No	NA	11	1	1	Low-quality	Genome-fragment	8.12	HMM-based (lower-bound)	0	1
PRET1608S01F00_ctg_2545	7144	No	NA	10	4	0	Low-quality	Genome-fragment	17.32	AAI-based (high-confidence)	0	1
PRET1608S01F00_ctg_2546	6183	No	NA	5	1	0	Low-quality	Genome-fragment	5.71	HMM-based (lower-bound)	0	1
PRET1608S01F00_ctg_2549	6181	No	NA	8	0	2	Not-determined	Genome-fragment	NA	NA	0	1	no viral genes detected
PRET1608S01F00_ctg_2552	6180	No	NA	9	0	0	Not-determined	Genome-fragment	NA	NA	0	1	no viral genes detected
PRET1608S01F00_ctg_2554	10084	No	NA	12	4	0	Low-quality	Genome-fragment	27.25	AAI-based (medium-confidence)	0	1
PRET1608S01F00_ctg_2561	6170	No	NA	14	3	0	Low-quality	Genome-fragment	7.53	HMM-based (lower-bound)	0	1
PRET1608S01F00_ctg_2562	6170	No	NA	8	3	0	Low-quality	Genome-fragment	19.52	AAI-based (high-confidence)	0	1
PRET1608S01F00_ctg_2563	14095	No	NA	28	2	0	Low-quality	Genome-fragment	21.38	HMM-based (lower-bound)	0	1
PRET1608S01F00_ctg_2568	6159	No	NA	7	2	0	Low-quality	Genome-fragment	16.85	AAI-based (high-confidence)	0	1
PRET1608S01F00_ctg_2571	6156	No	NA	8	1	0	Low-quality	Genome-fragment	9.31	HMM-based (lower-bound)	0	1
PRET1608S01F00_ctg_2576	6146	No	NA	9	0	1	Not-determined	Genome-fragment	NA	NA	0	1	no viral genes detected
PRET1608S01F00_ctg_2581	8271	No	NA	20	3	0	Low-quality	Genome-fragment	3.63	HMM-based (lower-bound)	0	1
PRET1608S01F00_ctg_2583	6436	No	NA	8	4	0	Low-quality	Genome-fragment	16.37	AAI-based (medium-confidence)	0	1
PRET1608S01F00_ctg_2587	6137	No	NA	8	1	0	Low-quality	Genome-fragment	5.72	HMM-based (lower-bound)	0	1
PRET1608S01F00_ctg_2588	6135	No	NA	8	0	0	Not-determined	Genome-fragment	NA	NA	0	1.01	no viral genes detected
PRET1608S01F00_ctg_2593	6127	No	NA	7	4	0	Low-quality	Genome-fragment	17.9	AAI-based (high-confidence)	0	1
PRET1608S01F00_ctg_2594	6127	No	NA	19	0	0	Not-determined	Genome-fragment	NA	NA	0	1	no viral genes detected
PRET1608S01F00_ctg_2595	6120	No	NA	12	1	0	Low-quality	Genome-fragment	3.63	HMM-based (lower-bound)	0	1
PRET1608S01F00_ctg_2598	6426	No	NA	12	0	0	Not-determined	Genome-fragment	NA	NA	0	1	no viral genes detected
PRET1608S01F00_ctg_2608	6106	No	NA	8	5	0	Low-quality	Genome-fragment	11.69	AAI-based (medium-confidence)	0	1
PRET1608S01F00_ctg_2610	6104	No	NA	3	1	0	Low-quality	Genome-fragment	0.96	HMM-based (lower-bound)	0	1
PRET1608S01F00_ctg_2616	6097	No	NA	5	0	2	Not-determined	Genome-fragment	NA	NA	0	1	no viral genes detected
PRET1608S01F00_ctg_2621	6091	No	NA	11	1	0	Low-quality	Genome-fragment	16.58	AAI-based (medium-confidence)	0	1
PRET1608S01F00_ctg_2626	6087	No	NA	10	0	0	Low-quality	Genome-fragment	9.9	AAI-based (medium-confidence)	0	1	no viral genes detected
PRET1608S01F00_ctg_2630	6082	No	NA	8	1	0	Low-quality	Genome-fragment	3.62	HMM-based (lower-bound)	0	1
PRET1608S01F00_ctg_2632	6081	No	NA	12	0	0	Not-determined	Genome-fragment	NA	NA	0	1	no viral genes detected
PRET1608S01F00_ctg_2634	7719	No	NA	19	6	0	Low-quality	Genome-fragment	21.01	AAI-based (high-confidence)	0	1
PRET1608S01F00_ctg_2635	7992	No	NA	9	4	0	Low-quality	Genome-fragment	21.05	AAI-based (high-confidence)	0	1
PRET1608S01F00_ctg_2643	8749	No	NA	21	5	0	Low-quality	Genome-fragment	23.73	AAI-based (high-confidence)	0	1
PRET1608S01F00_ctg_2650	6049	Yes	1436	9	1	3	Low-quality	Genome-fragment	2.05	AAI-based (medium-confidence)	76.26	1
PRET1608S01F00_ctg_2658	6036	Yes	4753	9	1	1	Low-quality	Genome-fragment	2.14	HMM-based (lower-bound)	21.26	1
PRET1608S01F00_ctg_2661	7552	No	NA	14	7	0	Low-quality	Genome-fragment	21.7	AAI-based (high-confidence)	0	1
PRET1608S01F00_ctg_2681	6001	No	NA	7	3	0	Low-quality	Genome-fragment	3.37	AAI-based (medium-confidence)	0	1
PRET1608S01F00_ctg_2686	9510	No	NA	11	8	0	Low-quality	Genome-fragment	5.1	AAI-based (high-confidence)	0	1
PRET1608S01F00_ctg_2692	6440	No	NA	10	0	0	Not-determined	Genome-fragment	NA	NA	0	1	no viral genes detected
PRET1608S01F00_ctg_2694	6314	No	NA	13	0	0	Not-determined	Genome-fragment	NA	NA	0	1	no viral genes detected
PRET1608S01F00_ctg_2695	15909	No	NA	22	2	0	Low-quality	Genome-fragment	40.39	AAI-based (medium-confidence)	0	1
PRET1608S01F00_ctg_2696	7297	No	NA	5	0	0	Low-quality	Genome-fragment	2.26	AAI-based (medium-confidence)	0	1	no viral genes detected
PRET1608S01F00_ctg_2701	7092	No	NA	9	2	0	Low-quality	Genome-fragment	4.2	AAI-based (medium-confidence)	0	1
PRET1608S01F00_ctg_2706	6442	No	NA	1	1	0	Low-quality	Genome-fragment	9.02	HMM-based (lower-bound)	0	1
PRET1608S01F00_ctg_2707	5975	No	NA	10	2	0	Low-quality	Genome-fragment	2.21	HMM-based (lower-bound)	0	1
PRET1608S01F00_ctg_2711	7802	No	NA	18	0	1	Not-determined	Genome-fragment	NA	NA	0	1	no viral genes detected
PRET1608S01F00_ctg_2712	7669	No	NA	12	4	0	Low-quality	Genome-fragment	21.21	AAI-based (high-confidence)	0	1
PRET1608S01F00_ctg_2714	5965	No	NA	10	1	0	Low-quality	Genome-fragment	39.45	AAI-based (medium-confidence)	0	1
PRET1608S01F00_ctg_2717	5961	No	NA	13	1	0	Low-quality	Genome-fragment	1.51	HMM-based (lower-bound)	0	1.01
PRET1608S01F00_ctg_2722	6360	No	NA	8	3	0	Low-quality	Genome-fragment	10.57	AAI-based (high-confidence)	0	1
PRET1608S01F00_ctg_2723	5953	No	NA	13	7	0	Low-quality	Genome-fragment	12.34	AAI-based (medium-confidence)	0	1
PRET1608S01F00_ctg_2725	5950	No	NA	8	0	0	Not-determined	Genome-fragment	NA	NA	0	1	no viral genes detected
PRET1608S01F00_ctg_2726	5949	No	NA	6	3	0	Low-quality	Genome-fragment	15.36	AAI-based (high-confidence)	0	1
PRET1608S01F00_ctg_2729	5945	No	NA	7	3	0	Low-quality	Genome-fragment	16.41	AAI-based (high-confidence)	0	1
PRET1608S01F00_ctg_2732	5940	No	NA	10	0	0	Not-determined	Genome-fragment	NA	NA	0	1	no viral genes detected
PRET1608S01F00_ctg_2738	6369	No	NA	9	1	0	Low-quality	Genome-fragment	0.51	HMM-based (lower-bound)	0	1
PRET1608S01F00_ctg_2742	9395	No	NA	11	0	2	Not-determined	Genome-fragment	NA	NA	0	1	no viral genes detected
PRET1608S01F00_ctg_2744	5923	No	NA	7	4	0	Low-quality	Genome-fragment	13.83	AAI-based (medium-confidence)	0	1
PRET1608S01F00_ctg_2748	5919	No	NA	7	3	0	Low-quality	Genome-fragment	16.39	AAI-based (high-confidence)	0	1
PRET1608S01F00_ctg_2751	6243	No	NA	18	3	0	Low-quality	Genome-fragment	3.41	AAI-based (medium-confidence)	0	1
PRET1608S01F00_ctg_2755	6309	No	NA	11	3	0	Low-quality	Genome-fragment	5.88	HMM-based (lower-bound)	0	1
PRET1608S01F00_ctg_2756	6467	No	NA	14	3	0	Low-quality	Genome-fragment	14.97	AAI-based (medium-confidence)	0	1
PRET1608S01F00_ctg_2761	5907	No	NA	8	1	0	Low-quality	Genome-fragment	15.58	AAI-based (medium-confidence)	0	1
PRET1608S01F00_ctg_2764	5905	Yes	1600	9	3	2	Low-quality	Genome-fragment	4.37	AAI-based (medium-confidence)	72.9	1
PRET1608S01F00_ctg_2765	5905	No	NA	5	0	0	Not-determined	Genome-fragment	NA	NA	0	1	no viral genes detected
PRET1608S01F00_ctg_2766	5904	No	NA	6	0	0	Not-determined	Genome-fragment	NA	NA	0	1.01	no viral genes detected
PRET1608S01F00_ctg_2772	5899	No	NA	3	0	0	Low-quality	Genome-fragment	14.68	AAI-based (high-confidence)	0	1	no viral genes detected
PRET1608S01F00_ctg_2773	5898	No	NA	6	0	0	Not-determined	Genome-fragment	NA	NA	0	1	no viral genes detected
PRET1608S01F00_ctg_2775	5890	No	NA	8	5	0	Low-quality	Genome-fragment	17.39	AAI-based (high-confidence)	0	1
PRET1608S01F00_ctg_2778	5888	No	NA	9	2	0	Low-quality	Genome-fragment	14.45	AAI-based (high-confidence)	0	1
PRET1608S01F00_ctg_2780	5888	No	NA	7	1	0	Low-quality	Genome-fragment	0.47	HMM-based (lower-bound)	0	1
PRET1608S01F00_ctg_2782	5887	No	NA	6	4	1	Low-quality	Genome-fragment	16.5	AAI-based (medium-confidence)	0	1
PRET1608S01F00_ctg_2785	5882	No	NA	11	4	0	Low-quality	Genome-fragment	9.31	AAI-based (high-confidence)	0	1
PRET1608S01F00_ctg_2792	7124	No	NA	22	6	0	Low-quality	Genome-fragment	20.3	AAI-based (high-confidence)	0	1
PRET1608S01F00_ctg_2794	5871	No	NA	7	2	0	Low-quality	Genome-fragment	20.5	AAI-based (high-confidence)	0	1
PRET1608S01F00_ctg_2801	6236	Yes	5204	10	2	1	Low-quality	Genome-fragment	2.78	AAI-based (medium-confidence)	16.55	1
PRET1608S01F00_ctg_2806	7002	No	NA	9	6	0	Low-quality	Genome-fragment	19.32	AAI-based (high-confidence)	0	1
PRET1608S01F00_ctg_2807	10224	No	NA	23	3	0	Low-quality	Genome-fragment	12.56	HMM-based (lower-bound)	0	1
PRET1608S01F00_ctg_2820	5832	No	NA	11	0	0	Not-determined	Genome-fragment	NA	NA	0	1	no viral genes detected
PRET1608S01F00_ctg_2821	7234	No	NA	9	0	1	Not-determined	Genome-fragment	NA	NA	0	1	no viral genes detected
PRET1608S01F00_ctg_2824	5829	No	NA	7	1	0	Low-quality	Genome-fragment	14.36	AAI-based (high-confidence)	0	1
PRET1608S01F00_ctg_2829	5819	No	NA	7	0	0	Low-quality	Genome-fragment	22.6	AAI-based (medium-confidence)	0	1	no viral genes detected
PRET1608S01F00_ctg_2835	5814	No	NA	7	3	0	Low-quality	Genome-fragment	3.26	AAI-based (high-confidence)	0	1
PRET1608S01F00_ctg_2837	5811	No	NA	8	1	0	Low-quality	Genome-fragment	27.74	AAI-based (high-confidence)	0	1
PRET1608S01F00_ctg_2838	5810	No	NA	9	3	0	Low-quality	Genome-fragment	15.03	AAI-based (medium-confidence)	0	1
PRET1608S01F00_ctg_2840	5808	No	NA	11	6	0	Low-quality	Genome-fragment	15.47	AAI-based (high-confidence)	0	1
PRET1608S01F00_ctg_2842	7475	No	NA	11	6	0	Low-quality	Genome-fragment	17.09	AAI-based (medium-confidence)	0	1
PRET1608S01F00_ctg_2850	8846	No	NA	15	0	1	Not-determined	Genome-fragment	NA	NA	0	1	no viral genes detected
PRET1608S01F00_ctg_2853	7028	No	NA	10	0	0	Not-determined	Genome-fragment	NA	NA	0	1	no viral genes detected
PRET1608S01F00_ctg_2855	10823	No	NA	16	4	0	Low-quality	Genome-fragment	1.85	HMM-based (lower-bound)	0	1
PRET1608S01F00_ctg_2860	6619	No	NA	13	0	0	Low-quality	Genome-fragment	19.74	AAI-based (medium-confidence)	0	1	no viral genes detected
PRET1608S01F00_ctg_2863	5780	No	NA	11	2	0	Low-quality	Genome-fragment	11.69	AAI-based (medium-confidence)	0	1
PRET1608S01F00_ctg_2872	5772	No	NA	11	1	0	Low-quality	Genome-fragment	7.06	HMM-based (lower-bound)	0	1
PRET1608S01F00_ctg_2874	5764	No	NA	9	5	0	Low-quality	Genome-fragment	18.77	AAI-based (high-confidence)	0	1
PRET1608S01F00_ctg_2875	10529	No	NA	18	1	0	Low-quality	Genome-fragment	40.75	AAI-based (medium-confidence)	0	1
PRET1608S01F00_ctg_2877	6777	No	NA	7	0	0	Not-determined	Genome-fragment	NA	NA	0	1	no viral genes detected
PRET1608S01F00_ctg_2878	7828	No	NA	11	2	0	Low-quality	Genome-fragment	3.49	HMM-based (lower-bound)	0	1
PRET1608S01F00_ctg_2879	5758	No	NA	13	1	1	Low-quality	Genome-fragment	17.71	AAI-based (high-confidence)	0	1
PRET1608S01F00_ctg_2883	5754	No	NA	12	2	0	Low-quality	Genome-fragment	7.21	HMM-based (lower-bound)	0	1
PRET1608S01F00_ctg_2885	5748	No	NA	6	2	0	Low-quality	Genome-fragment	13.62	AAI-based (medium-confidence)	0	1
PRET1608S01F00_ctg_2887	5748	No	NA	14	0	0	Not-determined	Genome-fragment	NA	NA	0	1	no viral genes detected
PRET1608S01F00_ctg_2897	5735	No	NA	7	2	0	Low-quality	Genome-fragment	8.28	HMM-based (lower-bound)	0	1
PRET1608S01F00_ctg_2902	5731	No	NA	16	2	0	Low-quality	Genome-fragment	3.56	HMM-based (lower-bound)	0	1.01
PRET1608S01F00_ctg_2904	6123	No	NA	10	0	0	Not-determined	Genome-fragment	NA	NA	0	1.01	no viral genes detected
PRET1608S01F00_ctg_2905	5730	No	NA	7	5	0	Low-quality	Genome-fragment	15.18	AAI-based (medium-confidence)	0	1
PRET1608S01F00_ctg_2906	5725	No	NA	14	1	0	Low-quality	Genome-fragment	5.09	HMM-based (lower-bound)	0	1
PRET1608S01F00_ctg_2908	5723	No	NA	6	5	0	Low-quality	Genome-fragment	11.15	AAI-based (high-confidence)	0	1
PRET1608S01F00_ctg_2910	5723	No	NA	9	2	0	Low-quality	Genome-fragment	31.06	AAI-based (high-confidence)	0	1
PRET1608S01F00_ctg_2911	5722	No	NA	18	4	0	Low-quality	Genome-fragment	7.71	HMM-based (lower-bound)	0	1
PRET1608S01F00_ctg_2912	9345	No	NA	16	0	1	Low-quality	Genome-fragment	21.23	AAI-based (medium-confidence)	0	1	no viral genes detected
PRET1608S01F00_ctg_2927	5899	No	NA	6	1	0	Low-quality	Genome-fragment	9.19	HMM-based (lower-bound)	0	1
PRET1608S01F00_ctg_2930	8834	No	NA	13	4	1	Low-quality	Genome-fragment	24.09	AAI-based (medium-confidence)	0	1
PRET1608S01F00_ctg_2931	10995	No	NA	19	9	0	Low-quality	Genome-fragment	5.89	AAI-based (medium-confidence)	0	1
PRET1608S01F00_ctg_2939	7351	No	NA	5	0	0	Not-determined	Genome-fragment	NA	NA	0	1.01	no viral genes detected
PRET1608S01F00_ctg_2942	5684	No	NA	16	5	0	Low-quality	Genome-fragment	15.04	AAI-based (high-confidence)	0	1
PRET1608S01F00_ctg_2945	8374	No	NA	13	5	0	Low-quality	Genome-fragment	22.37	AAI-based (high-confidence)	0	1
PRET1608S01F00_ctg_2946	5679	No	NA	6	3	0	Low-quality	Genome-fragment	15.8	AAI-based (high-confidence)	0	1
PRET1608S01F00_ctg_2949	11035	No	NA	23	3	0	Low-quality	Genome-fragment	29.72	AAI-based (high-confidence)	0	1
PRET1608S01F00_ctg_2950	10144	No	NA	11	1	0	Low-quality	Genome-fragment	4.52	HMM-based (lower-bound)	0	1.01
PRET1608S01F00_ctg_2952	5671	No	NA	8	1	0	Low-quality	Genome-fragment	3.4	HMM-based (lower-bound)	0	1
PRET1608S01F00_ctg_2954	6110	No	NA	11	2	0	Low-quality	Genome-fragment	16.78	AAI-based (high-confidence)	0	1
PRET1608S01F00_ctg_2956	8863	No	NA	5	0	0	Not-determined	Genome-fragment	NA	NA	0	1	no viral genes detected
PRET1608S01F00_ctg_2960	6048	No	NA	12	0	0	Not-determined	Genome-fragment	NA	NA	0	1	no viral genes detected
PRET1608S01F00_ctg_2966	9972	No	NA	11	7	0	Low-quality	Genome-fragment	15.71	AAI-based (medium-confidence)	0	1
PRET1608S01F00_ctg_2972	5655	No	NA	9	0	0	Not-determined	Genome-fragment	NA	NA	0	1	no viral genes detected
PRET1608S01F00_ctg_2977	10607	No	NA	21	4	0	Low-quality	Genome-fragment	2.72	HMM-based (lower-bound)	0	1
PRET1608S01F00_ctg_2980	5647	No	NA	10	0	0	Not-determined	Genome-fragment	NA	NA	0	1	no viral genes detected
PRET1608S01F00_ctg_2983	6804	No	NA	10	0	0	Not-determined	Genome-fragment	NA	NA	0	1	no viral genes detected
PRET1608S01F00_ctg_2990	5637	No	NA	10	2	1	Low-quality	Genome-fragment	3.07	AAI-based (high-confidence)	0	1
PRET1608S01F00_ctg_2991	5636	No	NA	7	0	0	Not-determined	Genome-fragment	NA	NA	0	1.01	no viral genes detected
PRET1608S01F00_ctg_2999	5627	No	NA	4	0	0	Not-determined	Genome-fragment	NA	NA	0	1	no viral genes detected
PRET1608S01F00_ctg_3004	5621	No	NA	6	3	0	Low-quality	Genome-fragment	6.84	HMM-based (lower-bound)	0	1
PRET1608S01F00_ctg_3012	5611	No	NA	5	1	0	Low-quality	Genome-fragment	16.98	AAI-based (high-confidence)	0	1
PRET1608S01F00_ctg_3014	5987	No	NA	9	0	0	Low-quality	Genome-fragment	14.18	AAI-based (medium-confidence)	0	1	no viral genes detected
PRET1608S01F00_ctg_3020	6017	No	NA	9	1	0	Low-quality	Genome-fragment	40.65	AAI-based (medium-confidence)	0	1
PRET1608S01F00_ctg_3023	6455	No	NA	10	2	0	Low-quality	Genome-fragment	40.15	AAI-based (high-confidence)	0	1
PRET1608S01F00_ctg_3028	5906	No	NA	10	0	2	Low-quality	Genome-fragment	16.85	AAI-based (high-confidence)	0	1	no viral genes detected
PRET1608S01F00_ctg_3032	5583	No	NA	9	2	0	Low-quality	Genome-fragment	4.09	HMM-based (lower-bound)	0	1
PRET1608S01F00_ctg_3041	5576	No	NA	6	1	0	Low-quality	Genome-fragment	10.42	HMM-based (lower-bound)	0	1
PRET1608S01F00_ctg_3042	5576	No	NA	5	0	0	Low-quality	Genome-fragment	20.26	AAI-based (medium-confidence)	0	1	no viral genes detected
PRET1608S01F00_ctg_3043	6635	No	NA	7	0	0	Not-determined	Genome-fragment	NA	NA	0	1	no viral genes detected
PRET1608S01F00_ctg_3047	9501	No	NA	19	0	1	Not-determined	Genome-fragment	NA	NA	0	1	no viral genes detected
PRET1608S01F00_ctg_3049	5572	No	NA	8	0	0	Low-quality	Genome-fragment	15.71	AAI-based (high-confidence)	0	1	no viral genes detected
PRET1608S01F00_ctg_3050	5571	No	NA	7	0	0	Not-determined	Genome-fragment	NA	NA	0	1	no viral genes detected
PRET1608S01F00_ctg_3057	5562	No	NA	6	4	0	Low-quality	Genome-fragment	11.38	AAI-based (high-confidence)	0	1
PRET1608S01F00_ctg_3058	9443	No	NA	11	1	0	Low-quality	Genome-fragment	36.65	AAI-based (medium-confidence)	0	1
PRET1608S01F00_ctg_3064	6046	No	NA	7	1	0	Low-quality	Genome-fragment	9.52	AAI-based (high-confidence)	0	1
PRET1608S01F00_ctg_3067	5552	No	NA	5	2	0	Low-quality	Genome-fragment	7.78	AAI-based (medium-confidence)	0	1
PRET1608S01F00_ctg_3077	5543	No	NA	8	0	0	Not-determined	Genome-fragment	NA	NA	0	1	no viral genes detected
PRET1608S01F00_ctg_3078	6040	No	NA	10	4	0	Low-quality	Genome-fragment	14.4	AAI-based (high-confidence)	0	1
PRET1608S01F00_ctg_3080	5542	No	NA	10	0	0	Not-determined	Genome-fragment	NA	NA	0	1	no viral genes detected
PRET1608S01F00_ctg_3084	5539	No	NA	7	6	0	Low-quality	Genome-fragment	9.53	AAI-based (high-confidence)	0	1
PRET1608S01F00_ctg_3092	5533	No	NA	10	5	0	Low-quality	Genome-fragment	13.3	AAI-based (high-confidence)	0	1
PRET1608S01F00_ctg_3093	5533	No	NA	8	5	0	Low-quality	Genome-fragment	14.85	AAI-based (medium-confidence)	0	1
PRET1608S01F00_ctg_3099	5525	No	NA	2	0	0	Not-determined	Genome-fragment	NA	NA	0	1	no viral genes detected
PRET1608S01F00_ctg_3101	5524	No	NA	10	2	0	Low-quality	Genome-fragment	10.03	AAI-based (high-confidence)	0	1
PRET1608S01F00_ctg_3103	6940	No	NA	12	2	0	Low-quality	Genome-fragment	10.91	AAI-based (medium-confidence)	0	1
PRET1608S01F00_ctg_3109	5518	No	NA	4	1	0	Low-quality	Genome-fragment	2.75	HMM-based (lower-bound)	0	1
PRET1608S01F00_ctg_3112	5517	No	NA	11	0	0	Not-determined	Genome-fragment	NA	NA	0	1	no viral genes detected
PRET1608S01F00_ctg_3113	5517	No	NA	3	0	0	Not-determined	Genome-fragment	NA	NA	0	1	no viral genes detected
PRET1608S01F00_ctg_3114	6136	No	NA	14	0	0	Not-determined	Genome-fragment	NA	NA	0	1	no viral genes detected
PRET1608S01F00_ctg_3116	5516	No	NA	13	2	0	Low-quality	Genome-fragment	6.81	HMM-based (lower-bound)	0	1
PRET1608S01F00_ctg_3117	5516	No	NA	9	1	0	Low-quality	Genome-fragment	3.3	HMM-based (lower-bound)	0	1
PRET1608S01F00_ctg_3129	5504	No	NA	7	4	0	Low-quality	Genome-fragment	2.88	HMM-based (lower-bound)	0	1.01
PRET1608S01F00_ctg_3133	9152	No	NA	12	7	0	Low-quality	Genome-fragment	24.78	AAI-based (high-confidence)	0	1
PRET1608S01F00_ctg_3137	5499	No	NA	9	2	0	Low-quality	Genome-fragment	4.87	HMM-based (lower-bound)	0	1
PRET1608S01F00_ctg_3140	5495	No	NA	15	3	0	Low-quality	Genome-fragment	7.56	HMM-based (lower-bound)	0	1
PRET1608S01F00_ctg_3141	5495	No	NA	5	0	1	Not-determined	Genome-fragment	NA	NA	0	1	no viral genes detected
PRET1608S01F00_ctg_3144	5488	No	NA	4	0	0	Low-quality	Genome-fragment	12.31	AAI-based (high-confidence)	0	1	no viral genes detected
PRET1608S01F00_ctg_3146	5487	No	NA	7	0	0	Low-quality	Genome-fragment	15.44	AAI-based (high-confidence)	0	1	no viral genes detected
PRET1608S01F00_ctg_3150	5482	No	NA	16	2	0	Low-quality	Genome-fragment	4.42	HMM-based (lower-bound)	0	1
PRET1608S01F00_ctg_3151	9279	No	NA	18	1	0	Low-quality	Genome-fragment	0.9	HMM-based (lower-bound)	0	1
PRET1608S01F00_ctg_3156	5476	No	NA	7	1	0	Low-quality	Genome-fragment	7.17	HMM-based (lower-bound)	0	1
PRET1608S01F00_ctg_3157	5476	No	NA	4	0	0	Not-determined	Genome-fragment	NA	NA	0	1	no viral genes detected
PRET1608S01F00_ctg_3160	8553	No	NA	16	3	0	Low-quality	Genome-fragment	2.37	HMM-based (lower-bound)	0	1
PRET1608S01F00_ctg_3162	5469	No	NA	8	1	0	Low-quality	Genome-fragment	2.73	HMM-based (lower-bound)	0	1
PRET1608S01F00_ctg_3169	5671	No	NA	12	1	0	Low-quality	Genome-fragment	1.43	HMM-based (lower-bound)	0	1
PRET1608S01F00_ctg_3171	5463	No	NA	13	2	3	Low-quality	Genome-fragment	5.26	HMM-based (lower-bound)	0	1
PRET1608S01F00_ctg_3176	5457	No	NA	8	3	0	Low-quality	Genome-fragment	15.07	AAI-based (high-confidence)	0	1
PRET1608S01F00_ctg_3180	5455	No	NA	7	2	0	Low-quality	Genome-fragment	13.35	AAI-based (high-confidence)	0	1
PRET1608S01F00_ctg_3186	5452	No	NA	15	6	0	Low-quality	Genome-fragment	15.42	AAI-based (medium-confidence)	0	1
PRET1608S01F00_ctg_3187	5451	No	NA	7	2	0	Low-quality	Genome-fragment	15.43	AAI-based (medium-confidence)	0	1
PRET1608S01F00_ctg_3197	7603	No	NA	9	2	0	Low-quality	Genome-fragment	22.19	AAI-based (medium-confidence)	0	1
PRET1608S01F00_ctg_3199	5442	No	NA	7	5	0	Low-quality	Genome-fragment	8.82	AAI-based (high-confidence)	0	1
PRET1608S01F00_ctg_3209	5434	No	NA	6	2	0	Low-quality	Genome-fragment	9.28	HMM-based (lower-bound)	0	1
PRET1608S01F00_ctg_3211	5433	No	NA	8	4	0	Low-quality	Genome-fragment	9.35	AAI-based (high-confidence)	0	1
PRET1608S01F00_ctg_3221	5425	No	NA	9	2	0	Low-quality	Genome-fragment	14.19	AAI-based (medium-confidence)	0	1
PRET1608S01F00_ctg_3225	5421	No	NA	9	4	0	Low-quality	Genome-fragment	14.61	AAI-based (high-confidence)	0	1
PRET1608S01F00_ctg_3230	5418	No	NA	12	3	0	Low-quality	Genome-fragment	17.61	AAI-based (medium-confidence)	0	1
PRET1608S01F00_ctg_3235	5413	No	NA	7	1	0	Low-quality	Genome-fragment	8.03	HMM-based (lower-bound)	0	1
PRET1608S01F00_ctg_3238	6369	No	NA	10	8	0	Low-quality	Genome-fragment	14.6	AAI-based (high-confidence)	0	1
PRET1608S01F00_ctg_3240	5409	No	NA	15	0	0	Not-determined	Genome-fragment	NA	NA	0	1	no viral genes detected
PRET1608S01F00_ctg_3245	6671	No	NA	10	5	0	Low-quality	Genome-fragment	17.13	AAI-based (high-confidence)	0	1
PRET1608S01F00_ctg_3250	8843	No	NA	10	7	0	Low-quality	Genome-fragment	25.77	AAI-based (high-confidence)	0	1.02
PRET1608S01F00_ctg_3252	5396	No	NA	11	2	0	Low-quality	Genome-fragment	6.21	HMM-based (lower-bound)	0	1
PRET1608S01F00_ctg_3256	5394	No	NA	6	0	0	Low-quality	Genome-fragment	21.01	AAI-based (medium-confidence)	0	1	no viral genes detected
PRET1608S01F00_ctg_3257	5394	No	NA	13	1	0	Low-quality	Genome-fragment	11.71	AAI-based (high-confidence)	0	1
PRET1608S01F00_ctg_3258	5393	No	NA	1	1	0	Low-quality	Genome-fragment	0.98	HMM-based (lower-bound)	0	1
PRET1608S01F00_ctg_3259	5393	No	NA	8	0	0	Not-determined	Genome-fragment	NA	NA	0	1	no viral genes detected
PRET1608S01F00_ctg_3265	5387	No	NA	12	3	1	Low-quality	Genome-fragment	2.27	HMM-based (lower-bound)	0	1
PRET1608S01F00_ctg_3267	5385	No	NA	3	0	0	Not-determined	Genome-fragment	NA	NA	0	1	no viral genes detected
PRET1608S01F00_ctg_3271	5382	No	NA	8	4	0	Low-quality	Genome-fragment	6.68	HMM-based (lower-bound)	0	1
PRET1608S01F00_ctg_3273	6979	No	NA	13	0	0	Not-determined	Genome-fragment	NA	NA	0	1	no viral genes detected
PRET1608S01F00_ctg_3283	5367	No	NA	5	1	0	Low-quality	Genome-fragment	2.88	AAI-based (medium-confidence)	0	1
PRET1608S01F00_ctg_3284	5366	No	NA	6	0	0	Not-determined	Genome-fragment	NA	NA	0	1	no viral genes detected
PRET1608S01F00_ctg_3291	5362	No	NA	8	1	0	Low-quality	Genome-fragment	15.02	AAI-based (high-confidence)	0	1
PRET1608S01F00_ctg_3296	5357	No	NA	10	1	0	Low-quality	Genome-fragment	2.63	HMM-based (lower-bound)	0	1
PRET1608S01F00_ctg_3297	5355	No	NA	11	1	0	Low-quality	Genome-fragment	13.19	AAI-based (high-confidence)	0	1
PRET1608S01F00_ctg_3298	5355	No	NA	10	1	0	Low-quality	Genome-fragment	7.03	HMM-based (lower-bound)	0	1
PRET1608S01F00_ctg_3299	5354	No	NA	4	4	0	Low-quality	Genome-fragment	14.12	AAI-based (high-confidence)	0	1
PRET1608S01F00_ctg_3305	5351	No	NA	4	1	0	Low-quality	Genome-fragment	12.4	AAI-based (medium-confidence)	0	1
PRET1608S01F00_ctg_3306	5350	No	NA	7	1	0	Low-quality	Genome-fragment	7.44	HMM-based (lower-bound)	0	1
PRET1608S01F00_ctg_3309	5349	No	NA	11	0	0	Not-determined	Genome-fragment	NA	NA	0	1	no viral genes detected
PRET1608S01F00_ctg_3312	5348	Yes	2742	6	1	1	Low-quality	Genome-fragment	1.53	HMM-based (lower-bound)	48.73	1
PRET1608S01F00_ctg_3316	5341	No	NA	6	1	0	Low-quality	Genome-fragment	14.8	AAI-based (medium-confidence)	0	1
PRET1608S01F00_ctg_3317	5341	No	NA	3	0	1	Not-determined	Genome-fragment	NA	NA	0	1	no viral genes detected
PRET1608S01F00_ctg_3327	9578	No	NA	14	4	0	Low-quality	Genome-fragment	26.41	AAI-based (high-confidence)	0	1
PRET1608S01F00_ctg_3330	5327	No	NA	7	2	0	Low-quality	Genome-fragment	8.16	AAI-based (medium-confidence)	0	1
PRET1608S01F00_ctg_3335	5319	No	NA	6	4	0	Low-quality	Genome-fragment	12.29	AAI-based (medium-confidence)	0	1
PRET1608S01F00_ctg_3338	11415	No	NA	11	2	0	Low-quality	Genome-fragment	5.35	HMM-based (lower-bound)	0	1
PRET1608S01F00_ctg_3349	6135	No	NA	7	5	0	Low-quality	Genome-fragment	10.04	AAI-based (high-confidence)	0	1
PRET1608S01F00_ctg_3350	5304	No	NA	11	0	0	Not-determined	Genome-fragment	NA	NA	0	1	no viral genes detected
PRET1608S01F00_ctg_3353	10686	No	NA	26	4	0	Low-quality	Genome-fragment	29.66	AAI-based (medium-confidence)	0	1.01
PRET1608S01F00_ctg_3355	5847	No	NA	7	0	1	Low-quality	Genome-fragment	12.39	AAI-based (high-confidence)	0	1	no viral genes detected
PRET1608S01F00_ctg_3358	12147	No	NA	22	6	0	Medium-quality	Genome-fragment	75.54	AAI-based (high-confidence)	0	1
PRET1608S01F00_ctg_3367	6102	No	NA	10	1	0	Low-quality	Genome-fragment	39.57	AAI-based (medium-confidence)	0	1
PRET1608S01F00_ctg_3370	5287	No	NA	3	0	0	Low-quality	Genome-fragment	13.16	AAI-based (high-confidence)	0	1	no viral genes detected
PRET1608S01F00_ctg_3372	5286	No	NA	6	2	0	Low-quality	Genome-fragment	0.42	HMM-based (lower-bound)	0	1
PRET1608S01F00_ctg_3373	5523	No	NA	16	2	0	Low-quality	Genome-fragment	6.32	HMM-based (lower-bound)	0	1
PRET1608S01F00_ctg_3374	6963	No	NA	10	3	0	Low-quality	Genome-fragment	3.25	HMM-based (lower-bound)	0	1
PRET1608S01F00_ctg_3376	5992	No	NA	8	2	0	Low-quality	Genome-fragment	2.8	HMM-based (lower-bound)	0	1
PRET1608S01F00_ctg_3382	5815	No	NA	12	0	0	Not-determined	Genome-fragment	NA	NA	0	1	no viral genes detected
PRET1608S01F00_ctg_3385	5275	No	NA	8	1	0	Low-quality	Genome-fragment	6.09	HMM-based (lower-bound)	0	1
PRET1608S01F00_ctg_3386	6946	No	NA	10	3	0	Low-quality	Genome-fragment	19.2	AAI-based (high-confidence)	0	1
PRET1608S01F00_ctg_3387	6624	No	NA	17	0	1	Not-determined	Genome-fragment	NA	NA	0	1	no viral genes detected
PRET1608S01F00_ctg_3391	5271	No	NA	6	5	0	Low-quality	Genome-fragment	13.84	AAI-based (high-confidence)	0	1
PRET1608S01F00_ctg_3393	5268	No	NA	12	4	0	Low-quality	Genome-fragment	9.55	AAI-based (medium-confidence)	0	1
PRET1608S01F00_ctg_3399	5260	No	NA	6	1	0	Low-quality	Genome-fragment	12.52	HMM-based (lower-bound)	0	1
PRET1608S01F00_ctg_3402	6984	No	NA	9	5	0	Low-quality	Genome-fragment	12.06	AAI-based (high-confidence)	0	1
PRET1608S01F00_ctg_3413	5249	No	NA	6	0	0	Not-determined	Genome-fragment	NA	NA	0	1	no viral genes detected
PRET1608S01F00_ctg_3416	6830	No	NA	8	4	0	Low-quality	Genome-fragment	13.74	AAI-based (medium-confidence)	0	1
PRET1608S01F00_ctg_3418	5582	No	NA	8	0	0	Not-determined	Genome-fragment	NA	NA	0	1.04	no viral genes detected
PRET1608S01F00_ctg_3422	6259	No	NA	11	6	0	Low-quality	Genome-fragment	13.78	AAI-based (medium-confidence)	0	1
PRET1608S01F00_ctg_3424	5242	No	NA	11	4	0	Low-quality	Genome-fragment	6.56	HMM-based (lower-bound)	0	1
PRET1608S01F00_ctg_3427	5239	No	NA	8	3	0	Low-quality	Genome-fragment	18.55	AAI-based (high-confidence)	0	1
PRET1608S01F00_ctg_3434	6448	No	NA	13	8	0	Low-quality	Genome-fragment	11.77	AAI-based (high-confidence)	0	1
PRET1608S01F00_ctg_3437	6181	No	NA	4	0	0	Not-determined	Genome-fragment	NA	NA	0	1	no viral genes detected
PRET1608S01F00_ctg_3439	5818	No	NA	3	0	0	Not-determined	Genome-fragment	NA	NA	0	1	no viral genes detected
PRET1608S01F00_ctg_3440	5233	No	NA	7	3	0	Low-quality	Genome-fragment	14.44	AAI-based (high-confidence)	0	1
PRET1608S01F00_ctg_3442	5413	No	NA	10	0	1	Low-quality	Genome-fragment	3.31	AAI-based (high-confidence)	0	1	no viral genes detected
PRET1608S01F00_ctg_3445	5228	No	NA	8	4	0	Low-quality	Genome-fragment	2.83	AAI-based (medium-confidence)	0	1
PRET1608S01F00_ctg_3450	5221	No	NA	6	0	0	Not-determined	Genome-fragment	NA	NA	0	1	no viral genes detected
PRET1608S01F00_ctg_3451	7322	No	NA	21	4	0	Low-quality	Genome-fragment	6.89	HMM-based (lower-bound)	0	1
PRET1608S01F00_ctg_3453	5213	No	NA	9	0	0	Not-determined	Genome-fragment	NA	NA	0	1	no viral genes detected
PRET1608S01F00_ctg_3458	5207	No	NA	13	2	0	Low-quality	Genome-fragment	9.54	HMM-based (lower-bound)	0	1
PRET1608S01F00_ctg_3459	6127	No	NA	13	6	0	Low-quality	Genome-fragment	10.51	AAI-based (high-confidence)	0	1
PRET1608S01F00_ctg_3461	5206	No	NA	3	0	0	Not-determined	Genome-fragment	NA	NA	0	1	no viral genes detected
PRET1608S01F00_ctg_3463	6390	No	NA	9	6	0	Low-quality	Genome-fragment	31.08	AAI-based (high-confidence)	0	1
PRET1608S01F00_ctg_3467	5203	No	NA	10	2	0	Low-quality	Genome-fragment	25.11	AAI-based (high-confidence)	0	1
PRET1608S01F00_ctg_3468	5659	No	NA	8	4	0	Low-quality	Genome-fragment	14.81	AAI-based (medium-confidence)	0	1
PRET1608S01F00_ctg_3477	5196	No	NA	7	0	0	Not-determined	Genome-fragment	NA	NA	0	1	no viral genes detected
PRET1608S01F00_ctg_3484	8810	No	NA	14	9	1	Low-quality	Genome-fragment	22.46	AAI-based (high-confidence)	0	1
PRET1608S01F00_ctg_3486	5188	No	NA	8	7	0	Low-quality	Genome-fragment	7.94	AAI-based (high-confidence)	0	1
PRET1608S01F00_ctg_3488	6676	No	NA	10	2	0	Low-quality	Genome-fragment	0.84	HMM-based (lower-bound)	0	1.02
PRET1608S01F00_ctg_3489	5185	No	NA	6	0	0	Not-determined	Genome-fragment	NA	NA	0	1.01	no viral genes detected
PRET1608S01F00_ctg_3491	5184	No	NA	5	3	0	Low-quality	Genome-fragment	2.82	AAI-based (high-confidence)	0	1
PRET1608S01F00_ctg_3494	5181	No	NA	5	0	0	Low-quality	Genome-fragment	12.88	AAI-based (high-confidence)	0	1	no viral genes detected
PRET1608S01F00_ctg_3497	5178	No	NA	11	6	0	Low-quality	Genome-fragment	9.52	HMM-based (lower-bound)	0	1
PRET1608S01F00_ctg_3499	5177	No	NA	12	0	0	Not-determined	Genome-fragment	NA	NA	0	1	no viral genes detected
PRET1608S01F00_ctg_3501	5174	No	NA	12	4	0	Low-quality	Genome-fragment	14.68	AAI-based (high-confidence)	0	1
PRET1608S01F00_ctg_3505	7606	No	NA	13	2	0	Low-quality	Genome-fragment	29.41	AAI-based (medium-confidence)	0	1
PRET1608S01F00_ctg_3506	5170	No	NA	8	0	0	Low-quality	Genome-fragment	18.62	AAI-based (medium-confidence)	0	1	no viral genes detected
PRET1608S01F00_ctg_3509	5169	No	NA	13	1	1	Low-quality	Genome-fragment	15.01	AAI-based (high-confidence)	0	1
PRET1608S01F00_ctg_3511	6171	No	NA	7	1	0	Low-quality	Genome-fragment	12.96	AAI-based (medium-confidence)	0	1
PRET1608S01F00_ctg_3517	5287	No	NA	11	3	0	Low-quality	Genome-fragment	6.69	HMM-based (lower-bound)	0	1
PRET1608S01F00_ctg_3525	5153	No	NA	9	2	0	Low-quality	Genome-fragment	18.52	AAI-based (medium-confidence)	0	1
PRET1608S01F00_ctg_3526	5153	No	NA	7	1	0	Low-quality	Genome-fragment	0.42	HMM-based (lower-bound)	0	1
PRET1608S01F00_ctg_3529	5151	No	NA	5	1	0	Low-quality	Genome-fragment	1.67	AAI-based (high-confidence)	0	1
PRET1608S01F00_ctg_3531	5150	No	NA	4	1	0	Low-quality	Genome-fragment	2.79	HMM-based (lower-bound)	0	1
PRET1608S01F00_ctg_3535	5146	No	NA	5	0	0	Not-determined	Genome-fragment	NA	NA	0	1	no viral genes detected
PRET1608S01F00_ctg_3538	9263	No	NA	19	0	0	Low-quality	Genome-fragment	26.06	AAI-based (medium-confidence)	0	1	no viral genes detected
PRET1608S01F00_ctg_3541	5143	No	NA	5	1	0	Low-quality	Genome-fragment	9.71	AAI-based (medium-confidence)	0	1
PRET1608S01F00_ctg_3542	5143	No	NA	7	1	0	Low-quality	Genome-fragment	7.14	AAI-based (medium-confidence)	0	1
PRET1608S01F00_ctg_3543	5142	No	NA	8	2	0	Low-quality	Genome-fragment	6.65	AAI-based (medium-confidence)	0	1
PRET1608S01F00_ctg_3549	5139	No	NA	12	0	0	Not-determined	Genome-fragment	NA	NA	0	1.01	no viral genes detected
PRET1608S01F00_ctg_3550	6356	No	NA	4	0	0	Low-quality	Genome-fragment	15.82	AAI-based (high-confidence)	0	1	no viral genes detected
PRET1608S01F00_ctg_3551	5138	No	NA	10	0	0	Not-determined	Genome-fragment	NA	NA	0	1	no viral genes detected
PRET1608S01F00_ctg_3557	5135	No	NA	8	4	0	Low-quality	Genome-fragment	15.55	AAI-based (high-confidence)	0	1
PRET1608S01F00_ctg_3561	6056	No	NA	9	3	0	Low-quality	Genome-fragment	15.91	AAI-based (medium-confidence)	0	1
PRET1608S01F00_ctg_3562	5133	No	NA	8	1	0	Low-quality	Genome-fragment	10.47	AAI-based (medium-confidence)	0	1
PRET1608S01F00_ctg_3564	11123	No	NA	21	3	0	Low-quality	Genome-fragment	3.45	HMM-based (lower-bound)	0	1
PRET1608S01F00_ctg_3573	5128	No	NA	7	1	0	Low-quality	Genome-fragment	11.14	AAI-based (high-confidence)	0	1
PRET1608S01F00_ctg_3578	5124	No	NA	16	1	0	Low-quality	Genome-fragment	2.91	HMM-based (lower-bound)	0	1
PRET1608S01F00_ctg_3580	5966	No	NA	4	1	0	Low-quality	Genome-fragment	14.78	AAI-based (high-confidence)	0	1
PRET1608S01F00_ctg_3584	5716	No	NA	11	1	0	Low-quality	Genome-fragment	2.52	HMM-based (lower-bound)	0	1
PRET1608S01F00_ctg_3587	5118	No	NA	7	1	0	Low-quality	Genome-fragment	13.2	AAI-based (medium-confidence)	0	1
PRET1608S01F00_ctg_3595	5109	No	NA	14	1	0	Low-quality	Genome-fragment	7.77	HMM-based (lower-bound)	0	1
PRET1608S01F00_ctg_3597	5109	No	NA	3	0	0	Low-quality	Genome-fragment	12.72	AAI-based (high-confidence)	0	1	no viral genes detected
PRET1608S01F00_ctg_3601	5106	No	NA	9	0	0	Low-quality	Genome-fragment	27.97	AAI-based (medium-confidence)	0	1	no viral genes detected
PRET1608S01F00_ctg_3602	5106	No	NA	6	2	0	Low-quality	Genome-fragment	15.3	AAI-based (high-confidence)	0	1
PRET1608S01F00_ctg_3603	5103	No	NA	9	2	0	Low-quality	Genome-fragment	14.1	AAI-based (high-confidence)	0	1
PRET1608S01F00_ctg_3605	11949	No	NA	34	0	0	Not-determined	Genome-fragment	NA	NA	0	1	no viral genes detected
PRET1608S01F00_ctg_3606	5758	No	NA	17	2	0	Low-quality	Genome-fragment	3.4	HMM-based (lower-bound)	0	1
PRET1608S01F00_ctg_3610	5098	No	NA	5	0	0	Not-determined	Genome-fragment	NA	NA	0	1	no viral genes detected
PRET1608S01F00_ctg_3612	5637	No	NA	12	6	0	Low-quality	Genome-fragment	14.1	AAI-based (high-confidence)	0	1
PRET1608S01F00_ctg_3613	5514	No	NA	5	2	0	Low-quality	Genome-fragment	5.3	HMM-based (lower-bound)	0	1
PRET1608S01F00_ctg_3616	6069	No	NA	8	0	0	Low-quality	Genome-fragment	10.9	AAI-based (medium-confidence)	0	1.02	no viral genes detected
PRET1608S01F00_ctg_3620	5091	No	NA	5	2	0	Low-quality	Genome-fragment	0.95	HMM-based (lower-bound)	0	1
PRET1608S01F00_ctg_3622	5089	No	NA	10	2	0	Low-quality	Genome-fragment	2.21	HMM-based (lower-bound)	0	1
PRET1608S01F00_ctg_3628	6894	No	NA	14	0	0	Not-determined	Genome-fragment	NA	NA	0	1	no viral genes detected
PRET1608S01F00_ctg_3630	5085	No	NA	9	3	0	Low-quality	Genome-fragment	1.58	HMM-based (lower-bound)	0	1
PRET1608S01F00_ctg_3631	5085	No	NA	4	2	0	Low-quality	Genome-fragment	17.31	AAI-based (high-confidence)	0	1
PRET1608S01F00_ctg_3632	5501	No	NA	10	3	0	Low-quality	Genome-fragment	16.02	AAI-based (medium-confidence)	0	1
PRET1608S01F00_ctg_3633	5818	No	NA	8	2	0	Low-quality	Genome-fragment	2.48	HMM-based (lower-bound)	0	1
PRET1608S01F00_ctg_3643	5082	No	NA	8	1	0	Low-quality	Genome-fragment	2.84	HMM-based (lower-bound)	0	1
PRET1608S01F00_ctg_3646	5080	No	NA	7	0	1	Not-determined	Genome-fragment	NA	NA	0	1	no viral genes detected
PRET1608S01F00_ctg_3648	5077	No	NA	6	1	0	Low-quality	Genome-fragment	7.73	AAI-based (medium-confidence)	0	1
PRET1608S01F00_ctg_3655	5603	No	NA	13	4	0	Low-quality	Genome-fragment	14.01	AAI-based (high-confidence)	0	1
PRET1608S01F00_ctg_3656	5072	No	NA	6	1	0	Low-quality	Genome-fragment	8.95	AAI-based (medium-confidence)	0	1.01
PRET1608S01F00_ctg_3659	5071	No	NA	11	0	0	Not-determined	Genome-fragment	NA	NA	0	1	no viral genes detected
PRET1608S01F00_ctg_3666	5349	No	NA	8	1	0	Low-quality	Genome-fragment	8.72	AAI-based (high-confidence)	0	1
PRET1608S01F00_ctg_3669	5065	No	NA	6	0	0	Not-determined	Genome-fragment	NA	NA	0	1.02	no viral genes detected
PRET1608S01F00_ctg_3672	5061	No	NA	6	0	4	Not-determined	Genome-fragment	NA	NA	0	1	no viral genes detected
PRET1608S01F00_ctg_3673	7786	No	NA	4	0	0	Low-quality	Genome-fragment	18.48	AAI-based (medium-confidence)	0	1	no viral genes detected
PRET1608S01F00_ctg_3682	9013	No	NA	9	2	0	Low-quality	Genome-fragment	1.9	HMM-based (lower-bound)	0	1
PRET1608S01F00_ctg_3686	5051	No	NA	10	0	0	Low-quality	Genome-fragment	15.96	AAI-based (medium-confidence)	0	1	no viral genes detected
PRET1608S01F00_ctg_3692	5043	No	NA	7	1	0	Low-quality	Genome-fragment	1.12	HMM-based (lower-bound)	0	1
PRET1608S01F00_ctg_3695	5819	No	NA	10	3	0	Low-quality	Genome-fragment	13.71	AAI-based (high-confidence)	0	1
PRET1608S01F00_ctg_3700	5039	No	NA	12	5	0	Low-quality	Genome-fragment	13.89	AAI-based (high-confidence)	0	1
PRET1608S01F00_ctg_3705	5037	No	NA	12	1	0	Low-quality	Genome-fragment	4.53	HMM-based (lower-bound)	0	1
PRET1608S01F00_ctg_3706	5033	No	NA	7	0	0	Not-determined	Genome-fragment	NA	NA	0	1	no viral genes detected
PRET1608S01F00_ctg_3719	5026	No	NA	6	3	0	Low-quality	Genome-fragment	10.32	AAI-based (medium-confidence)	0	1
PRET1608S01F00_ctg_3720	6326	No	NA	11	9	1	Low-quality	Genome-fragment	18.36	AAI-based (high-confidence)	0	1
PRET1608S01F00_ctg_3721	5025	No	NA	11	0	3	Not-determined	Genome-fragment	NA	NA	0	1	no viral genes detected
PRET1608S01F00_ctg_3723	5023	No	NA	11	4	0	Low-quality	Genome-fragment	2.71	AAI-based (high-confidence)	0	1
PRET1608S01F00_ctg_3731	5014	No	NA	4	0	0	Not-determined	Genome-fragment	NA	NA	0	1	no viral genes detected
PRET1608S01F00_ctg_3739	11385	No	NA	17	4	0	Low-quality	Genome-fragment	11.46	HMM-based (lower-bound)	0	1
PRET1608S01F00_ctg_3740	5008	No	NA	6	2	0	Low-quality	Genome-fragment	2.36	AAI-based (medium-confidence)	0	1
PRET1608S01F00_ctg_3741	5008	No	NA	3	1	0	Low-quality	Genome-fragment	8.43	HMM-based (lower-bound)	0	1
PRET1608S01F00_ctg_3747	5006	No	NA	6	0	0	Low-quality	Genome-fragment	7.84	AAI-based (high-confidence)	0	1	no viral genes detected
PRET1608S01F00_ctg_3748	5005	No	NA	6	3	0	Low-quality	Genome-fragment	14.27	AAI-based (high-confidence)	0	1
PRET1608S01F00_ctg_3750	5004	No	NA	5	0	0	Low-quality	Genome-fragment	11.6	AAI-based (medium-confidence)	0	1	no viral genes detected
PRET1608S01F00_ctg_3752	5002	No	NA	12	2	0	Low-quality	Genome-fragment	14.14	AAI-based (medium-confidence)	0	1
PRET1608S01F00_ctg_3762	5783	No	NA	8	4	0	Low-quality	Genome-fragment	13.68	AAI-based (high-confidence)	0	1
PRET1608S01F00_ctg_3764	9254	No	NA	12	6	0	Low-quality	Genome-fragment	44.84	AAI-based (high-confidence)	0	1
PRET1608S01F00_ctg_3769	6254	No	NA	9	0	0	Not-determined	Genome-fragment	NA	NA	0	1	no viral genes detected
PRET1608S01F00_ctg_3788	5241	No	NA	2	0	0	Not-determined	Genome-fragment	NA	NA	0	1	no viral genes detected
PRET1608S01F00_ctg_3797	7491	No	NA	15	3	0	Low-quality	Genome-fragment	14.23	AAI-based (high-confidence)	0	1
PRET1608S01F00_ctg_3809	5990	No	NA	8	1	0	Low-quality	Genome-fragment	13.35	AAI-based (medium-confidence)	0	1
PRET1608S01F00_ctg_3823	8689	No	NA	7	0	0	Not-determined	Genome-fragment	NA	NA	0	1	no viral genes detected
PRET1608S01F00_ctg_3829	6006	No	NA	18	0	0	Not-determined	Genome-fragment	NA	NA	0	1.01	no viral genes detected
PRET1608S01F00_ctg_3841	6891	No	NA	8	6	0	Low-quality	Genome-fragment	18.91	AAI-based (medium-confidence)	0	1
PRET1608S01F00_ctg_3859	7719	No	NA	20	6	0	Low-quality	Genome-fragment	20.65	AAI-based (medium-confidence)	0	1
PRET1608S01F00_ctg_3862	5961	No	NA	6	4	0	Low-quality	Genome-fragment	8.56	AAI-based (medium-confidence)	0	1
PRET1608S01F00_ctg_3867	7296	No	NA	14	0	0	Not-determined	Genome-fragment	NA	NA	0	1	no viral genes detected
PRET1608S01F00_ctg_3870	5417	No	NA	3	0	2	Not-determined	Genome-fragment	NA	NA	0	1	no viral genes detected
PRET1608S01F00_ctg_3881	7922	No	NA	16	2	0	Low-quality	Genome-fragment	19.72	AAI-based (medium-confidence)	0	1
PRET1608S01F00_ctg_3915	6545	No	NA	7	1	0	Low-quality	Genome-fragment	11.69	HMM-based (lower-bound)	0	1
PRET1608S01F00_ctg_3922	10625	No	NA	16	3	0	Low-quality	Genome-fragment	32.51	AAI-based (medium-confidence)	0	1
PRET1608S01F00_ctg_3923	5351	No	NA	10	0	1	Not-determined	Genome-fragment	NA	NA	0	1	no viral genes detected
PRET1608S01F00_ctg_3928	6089	No	NA	5	2	0	Low-quality	Genome-fragment	17.46	AAI-based (high-confidence)	0	1
PRET1608S01F00_ctg_3929	6220	No	NA	5	1	0	Low-quality	Genome-fragment	9.74	AAI-based (high-confidence)	0	1
PRET1608S01F00_ctg_3931	5248	No	NA	13	1	0	Low-quality	Genome-fragment	5.81	HMM-based (lower-bound)	0	1
PRET1608S01F00_ctg_3955	5252	No	NA	13	2	0	Low-quality	Genome-fragment	14.47	AAI-based (medium-confidence)	0	1
PRET1608S01F00_ctg_3965	5600	No	NA	10	0	0	Not-determined	Genome-fragment	NA	NA	0	1	no viral genes detected
PRET1608S01F00_ctg_3967	9028	No	NA	12	3	0	Low-quality	Genome-fragment	2.91	AAI-based (medium-confidence)	0	1
PRET1608S01F00_ctg_3974	9557	No	NA	11	4	0	Low-quality	Genome-fragment	28.32	AAI-based (medium-confidence)	0	1
PRET1608S01F00_ctg_3984	5468	No	NA	15	1	0	Low-quality	Genome-fragment	4.97	HMM-based (lower-bound)	0	1
PRET1608S01F00_ctg_3990	5890	No	NA	12	0	0	Low-quality	Genome-fragment	38.81	AAI-based (medium-confidence)	0	1	no viral genes detected
PRET1608S01F00_ctg_4042	6991	No	NA	9	2	0	Low-quality	Genome-fragment	27.02	AAI-based (medium-confidence)	0	1
PRET1608S01F00_ctg_4044	5168	No	NA	7	0	0	Low-quality	Genome-fragment	8.24	AAI-based (medium-confidence)	0	1	no viral genes detected
PRET1608S01F00_ctg_4085	5328	No	NA	8	1	0	Low-quality	Genome-fragment	13.6	AAI-based (medium-confidence)	0	1
PRET1608S01F00_ctg_4089	7521	No	NA	10	2	0	Low-quality	Genome-fragment	18.19	AAI-based (high-confidence)	0	1
PRET1608S01F00_ctg_4096	5760	No	NA	8	0	0	Not-determined	Genome-fragment	NA	NA	0	1	no viral genes detected
PRET1608S01F00_ctg_4119	5860	No	NA	7	0	0	Not-determined	Genome-fragment	NA	NA	0	1	no viral genes detected
PRET1608S01F00_ctg_4144	5681	No	NA	16	2	0	Low-quality	Genome-fragment	15.14	AAI-based (high-confidence)	0	1
PRET1608S01F00_ctg_4149	6827	No	NA	7	0	0	Not-determined	Genome-fragment	NA	NA	0	1	no viral genes detected
PRET1608S01F00_ctg_4166	7734	No	NA	14	7	0	Low-quality	Genome-fragment	20.88	AAI-based (high-confidence)	0	1
PRET1608S01F00_ctg_4170	5130	No	NA	10	0	0	Not-determined	Genome-fragment	NA	NA	0	1.02	no viral genes detected
PRET1608S01F00_ctg_4171	6783	No	NA	13	2	0	Low-quality	Genome-fragment	13.98	AAI-based (medium-confidence)	0	1
PRET1608S01F00_ctg_4184	5888	No	NA	8	5	0	Low-quality	Genome-fragment	18.26	AAI-based (medium-confidence)	0	1
PRET1608S01F00_ctg_4191	7043	No	NA	19	1	0	Low-quality	Genome-fragment	6.25	HMM-based (lower-bound)	0	1.03
PRET1608S01F00_ctg_4203	8230	No	NA	10	4	0	Low-quality	Genome-fragment	17.02	AAI-based (medium-confidence)	0	1
PRET1608S01F00_ctg_4204	5220	No	NA	9	2	0	Low-quality	Genome-fragment	14.12	AAI-based (high-confidence)	0	1.01
PRET1608S01F00_ctg_4208	6448	No	NA	13	2	0	Low-quality	Genome-fragment	1.25	HMM-based (lower-bound)	0	1
PRET1608S01F00_ctg_4216	5148	No	NA	11	0	1	Not-determined	Genome-fragment	NA	NA	0	1	no viral genes detected
PRET1608S01F00_ctg_4231	9248	No	NA	23	4	0	Low-quality	Genome-fragment	9.28	HMM-based (lower-bound)	0	1
PRET1608S01F00_ctg_4237	6913	No	NA	10	5	0	Low-quality	Genome-fragment	9.02	AAI-based (medium-confidence)	0	1
PRET1608S01F00_ctg_4270	6836	No	NA	10	5	0	Low-quality	Genome-fragment	33.16	AAI-based (high-confidence)	0	1
PRET1608S01F00_ctg_4301	6140	No	NA	7	6	0	Low-quality	Genome-fragment	12.25	AAI-based (medium-confidence)	0	1
PRET1608S01F00_ctg_4321	5694	No	NA	14	3	0	Low-quality	Genome-fragment	2.66	HMM-based (lower-bound)	0	1
PRET1608S01F00_ctg_4327	8120	No	NA	9	5	0	Low-quality	Genome-fragment	19.65	AAI-based (medium-confidence)	0	1
PRET1608S01F00_ctg_4349	5483	No	NA	4	2	0	Low-quality	Genome-fragment	14.94	AAI-based (medium-confidence)	0	1
PRET1608S01F00_ctg_4355	9146	No	NA	14	0	0	Low-quality	Genome-fragment	25.5	AAI-based (medium-confidence)	0	1	no viral genes detected
PRET1608S01F00_ctg_4368	6316	No	NA	5	2	0	Low-quality	Genome-fragment	10.73	HMM-based (lower-bound)	0	1.01
PRET1608S01F00_ctg_4382	6504	No	NA	10	6	0	Low-quality	Genome-fragment	10.32	AAI-based (medium-confidence)	0	1
PRET1608S01F00_ctg_4412	7216	No	NA	6	1	0	Low-quality	Genome-fragment	1.57	HMM-based (lower-bound)	0	1.01
PRET1608S01F00_ctg_4420	5112	No	NA	6	2	0	Low-quality	Genome-fragment	15.15	AAI-based (medium-confidence)	0	1
PRET1608S01F00_ctg_4423	5133	No	NA	8	1	0	Low-quality	Genome-fragment	13.84	AAI-based (high-confidence)	0	1
PRET1608S01F00_ctg_4436	5022	No	NA	10	4	0	Low-quality	Genome-fragment	8.68	AAI-based (high-confidence)	0	1
PRET1608S01F00_ctg_4477	8996	No	NA	16	0	0	Low-quality	Genome-fragment	7.64	AAI-based (medium-confidence)	0	1	no viral genes detected
PRET1608S01F00_ctg_4530	5194	No	NA	5	0	0	Not-determined	Genome-fragment	NA	NA	0	1	no viral genes detected
PRET1608S01F00_ctg_4535	7660	No	NA	14	0	0	Low-quality	Genome-fragment	20.46	AAI-based (high-confidence)	0	1	no viral genes detected
PRET1608S01F00_ctg_4539	8152	No	NA	19	7	0	Low-quality	Genome-fragment	12.87	AAI-based (high-confidence)	0	1
PRET1608S01F00_ctg_4556	5731	No	NA	11	0	1	Not-determined	Genome-fragment	NA	NA	0	1	no viral genes detected
PRET1608S01F00_ctg_4584	5360	No	NA	7	4	0	Low-quality	Genome-fragment	13.96	AAI-based (medium-confidence)	0	1
PRET1608S01F00_ctg_4597	8802	No	NA	14	3	0	Low-quality	Genome-fragment	17.49	AAI-based (medium-confidence)	0	1
PRET1608S01F00_ctg_4608	5784	No	NA	15	4	0	Low-quality	Genome-fragment	12.66	AAI-based (medium-confidence)	0	1
PRET1608S01F00_ctg_4736	5812	No	NA	10	2	0	Low-quality	Genome-fragment	16.06	AAI-based (high-confidence)	0	1
PRET1608S01F00_ctg_4747	5054	Yes	4389	7	3	1	Low-quality	Genome-fragment	12.81	AAI-based (high-confidence)	13.16	1
PRET1608S01F00_ctg_4776	7310	No	NA	9	0	0	Not-determined	Genome-fragment	NA	NA	0	1	no viral genes detected
PRET1608S01F00_ctg_4803	5863	No	NA	8	0	0	Not-determined	Genome-fragment	NA	NA	0	1	no viral genes detected
PRET1608S01F00_ctg_4810	5493	No	NA	8	0	0	Not-determined	Genome-fragment	NA	NA	0	1	no viral genes detected
PRET1608S01F00_ctg_4887	5662	No	NA	6	5	0	Low-quality	Genome-fragment	14.42	AAI-based (high-confidence)	0	1
PRET1608S01F00_ctg_4909	7813	No	NA	13	0	0	Not-determined	Genome-fragment	NA	NA	0	1.01	no viral genes detected
PRET1608S01F00_ctg_4910	8225	No	NA	8	0	0	Not-determined	Genome-fragment	NA	NA	0	1	no viral genes detected
PRET1608S01F00_ctg_4955	5520	No	NA	9	4	0	Low-quality	Genome-fragment	12.05	AAI-based (medium-confidence)	0	1
PRET1608S01F00_ctg_5000	5039	No	NA	13	1	0	Low-quality	Genome-fragment	34.74	AAI-based (high-confidence)	0	1
PRET1608S01F00_ctg_5046	5703	No	NA	13	2	0	Low-quality	Genome-fragment	6.16	HMM-based (lower-bound)	0	1.02
PRET1608S01F00_ctg_5068	6417	No	NA	7	1	0	Low-quality	Genome-fragment	22.01	AAI-based (medium-confidence)	0	1.01
PRET1608S01F00_ctg_5077	5449	No	NA	7	0	0	Low-quality	Genome-fragment	8.58	AAI-based (high-confidence)	0	1	no viral genes detected
PRET1608S01F00_ctg_5085	5419	No	NA	11	4	0	Low-quality	Genome-fragment	5.47	HMM-based (lower-bound)	0	1
PRET1608S01F00_ctg_5093	8111	No	NA	13	2	0	Low-quality	Genome-fragment	12.09	AAI-based (medium-confidence)	0	1
PRET1608S01F00_ctg_5096	8252	No	NA	13	2	0	Low-quality	Genome-fragment	1.92	HMM-based (lower-bound)	0	1
PRET1608S01F00_ctg_5108	9257	No	NA	18	6	0	Low-quality	Genome-fragment	21.99	AAI-based (high-confidence)	0	1
PRET1608S01F00_ctg_5120	7362	No	NA	12	0	0	Not-determined	Genome-fragment	NA	NA	0	1	no viral genes detected
PRET1608S01F00_ctg_5168	7253	No	NA	12	1	0	Low-quality	Genome-fragment	20.57	AAI-based (medium-confidence)	0	1
PRET1608S01F00_ctg_5185	5222	No	NA	10	2	0	Low-quality	Genome-fragment	6.48	HMM-based (lower-bound)	0	1.02
PRET1608S01F00_ctg_5192	5268	No	NA	3	1	0	Low-quality	Genome-fragment	0.93	AAI-based (medium-confidence)	0	1
PRET1608S01F00_ctg_5210	5964	No	NA	7	1	0	Low-quality	Genome-fragment	3.33	HMM-based (lower-bound)	0	1
PRET1608S01F00_ctg_5235	6282	No	NA	8	3	0	Low-quality	Genome-fragment	17.21	AAI-based (high-confidence)	0	1
PRET1608S01F00_ctg_5291	5953	No	NA	6	1	0	Low-quality	Genome-fragment	9.75	HMM-based (lower-bound)	0	1
PRET1608S01F00_ctg_5344	5519	No	NA	8	4	0	Low-quality	Genome-fragment	8.9	AAI-based (high-confidence)	0	1
PRET1608S01F00_ctg_5348	6858	No	NA	11	0	0	Low-quality	Genome-fragment	20.21	AAI-based (medium-confidence)	0	1	no viral genes detected
PRET1608S01F00_ctg_5349	5262	Yes	3386	6	1	1	Low-quality	Genome-fragment	4.94	HMM-based (lower-bound)	35.65	1
PRET1608S01F00_ctg_5417	6427	No	NA	12	2	0	Low-quality	Genome-fragment	1.24	HMM-based (lower-bound)	0	1
PRET1608S01F00_ctg_5421	6708	No	NA	17	0	0	Not-determined	Genome-fragment	NA	NA	0	1	no viral genes detected
PRET1608S01F00_ctg_5462	6579	No	NA	9	4	0	Low-quality	Genome-fragment	17.82	AAI-based (high-confidence)	0	1
PRET1608S01F00_ctg_5469	8469	No	NA	9	0	0	Not-determined	Genome-fragment	NA	NA	0	1	no viral genes detected
PRET1608S01F00_ctg_5489	6809	No	NA	6	1	0	Low-quality	Genome-fragment	0.55	HMM-based (lower-bound)	0	1
PRET1608S01F00_ctg_5495	6348	Yes	3598	8	1	1	Low-quality	Genome-fragment	6.61	AAI-based (medium-confidence)	43.32	1
PRET1608S01F00_ctg_5512	6270	No	NA	10	0	0	Not-determined	Genome-fragment	NA	NA	0	1	no viral genes detected
PRET1608S01F00_ctg_5517	7126	No	NA	11	0	0	Not-determined	Genome-fragment	NA	NA	0	1	no viral genes detected
PRET1608S01F00_ctg_5575	6768	No	NA	15	0	1	Not-determined	Genome-fragment	NA	NA	0	1	no viral genes detected
PRET1608S01F00_ctg_5579	7429	No	NA	14	9	0	Low-quality	Genome-fragment	12.78	AAI-based (medium-confidence)	0	1
PRET1608S01F00_ctg_5598	5391	No	NA	10	6	0	Low-quality	Genome-fragment	8.2	AAI-based (medium-confidence)	0	1
PRET1608S01F00_ctg_5602	5831	No	NA	6	0	0	Not-determined	Genome-fragment	NA	NA	0	1	no viral genes detected
PRET1608S01F00_ctg_5614	6712	No	NA	4	0	0	Low-quality	Genome-fragment	16.71	AAI-based (high-confidence)	0	1	no viral genes detected
PRET1608S01F00_ctg_5627	6875	No	NA	12	2	0	Low-quality	Genome-fragment	11.4	HMM-based (lower-bound)	0	1
PRET1608S01F00_ctg_5669	5091	No	NA	10	0	1	Not-determined	Genome-fragment	NA	NA	0	1	no viral genes detected
PRET1608S01F00_ctg_5700	7524	No	NA	11	4	0	Low-quality	Genome-fragment	18.7	AAI-based (high-confidence)	0	1
PRET1608S01F00_ctg_5710	5515	No	NA	9	5	0	Low-quality	Genome-fragment	12.58	AAI-based (medium-confidence)	0	1
PRET1608S01F00_ctg_5723	7814	No	NA	13	8	0	Low-quality	Genome-fragment	21.69	AAI-based (high-confidence)	0	1
PRET1608S01F00_ctg_5749	6126	No	NA	8	1	0	Low-quality	Genome-fragment	13.78	AAI-based (high-confidence)	0	1
PRET1608S01F00_ctg_5798	8060	No	NA	10	3	0	Low-quality	Genome-fragment	21.83	AAI-based (high-confidence)	0	1
PRET1608S01F00_ctg_5802	9744	No	NA	19	4	0	Low-quality	Genome-fragment	26.57	AAI-based (medium-confidence)	0	1
PRET1608S01F00_ctg_5812	5261	No	NA	12	0	0	Not-determined	Genome-fragment	NA	NA	0	1	no viral genes detected
PRET1608S01F00_ctg_5830	7201	No	NA	9	0	0	Not-determined	Genome-fragment	NA	NA	0	1	no viral genes detected
PRET1608S01F00_ctg_5836	6662	No	NA	10	6	0	Low-quality	Genome-fragment	18	AAI-based (high-confidence)	0	1
PRET1608S01F00_ctg_5873	5886	No	NA	10	1	0	Low-quality	Genome-fragment	9.44	HMM-based (lower-bound)	0	1
PRET1608S01F00_ctg_5901	6744	No	NA	10	4	0	Low-quality	Genome-fragment	3.24	HMM-based (lower-bound)	0	1.01
PRET1608S01F00_ctg_5905	5354	No	NA	4	0	0	Low-quality	Genome-fragment	12.06	AAI-based (medium-confidence)	0	1	no viral genes detected
PRET1608S01F00_ctg_5933	5634	No	NA	5	3	0	Low-quality	Genome-fragment	12.82	AAI-based (medium-confidence)	0	1
PRET1608S01F00_ctg_5955	7072	No	NA	10	7	0	Low-quality	Genome-fragment	20.63	AAI-based (high-confidence)	0	1
PRET1608S01F00_ctg_5964	5812	No	NA	17	1	0	Low-quality	Genome-fragment	6.23	HMM-based (lower-bound)	0	1
PRET1608S01F00_ctg_5999	6573	No	NA	11	2	0	Low-quality	Genome-fragment	1.97	HMM-based (lower-bound)	0	1
PRET1608S01F00_ctg_6001	6065	No	NA	15	4	0	Low-quality	Genome-fragment	7.69	HMM-based (lower-bound)	0	1
PRET1608S01F00_ctg_6013	9786	No	NA	10	1	0	Low-quality	Genome-fragment	35.35	AAI-based (medium-confidence)	0	1
PRET1608S01F00_ctg_6062	5072	No	NA	10	4	0	Low-quality	Genome-fragment	13.36	AAI-based (high-confidence)	0	1
PRET1608S01F00_ctg_6077	6101	No	NA	5	0	1	Not-determined	Genome-fragment	NA	NA	0	1	no viral genes detected
PRET1608S01F00_ctg_6078	5759	No	NA	9	0	1	Not-determined	Genome-fragment	NA	NA	0	1	no viral genes detected
PRET1608S01F00_ctg_6099	5098	No	NA	4	0	0	Not-determined	Genome-fragment	NA	NA	0	1	no viral genes detected
PRET1608S01F00_ctg_6163	5311	No	NA	11	3	0	Low-quality	Genome-fragment	1.53	HMM-based (lower-bound)	0	1
PRET1608S01F00_ctg_6169	8836	No	NA	15	8	0	Low-quality	Genome-fragment	15.74	AAI-based (medium-confidence)	0	1
PRET1608S01F00_ctg_6206	5521	No	NA	8	2	0	Low-quality	Genome-fragment	1.39	HMM-based (lower-bound)	0	1
PRET1608S01F00_ctg_6223	9460	No	NA	13	1	0	Low-quality	Genome-fragment	1.12	HMM-based (lower-bound)	0	1
PRET1608S01F00_ctg_6260	8889	No	NA	11	1	0	Low-quality	Genome-fragment	22.5	AAI-based (medium-confidence)	0	1
PRET1608S01F00_ctg_6262	9714	No	NA	15	8	1	Low-quality	Genome-fragment	28.37	AAI-based (high-confidence)	0	1
PRET1608S01F00_ctg_6287	6260	No	NA	5	1	0	Low-quality	Genome-fragment	13.65	HMM-based (lower-bound)	0	1
PRET1608S01F00_ctg_6297	5840	No	NA	9	0	0	Not-determined	Genome-fragment	NA	NA	0	1	no viral genes detected
PRET1608S01F00_ctg_6299	7497	No	NA	15	8	0	Low-quality	Genome-fragment	21.92	AAI-based (high-confidence)	0	1
PRET1608S01F00_ctg_6305	5198	No	NA	11	3	0	Low-quality	Genome-fragment	2.63	HMM-based (lower-bound)	0	1
PRET1608S01F00_ctg_6309	5245	No	NA	13	0	0	Not-determined	Genome-fragment	NA	NA	0	1	no viral genes detected
PRET1608S01F00_ctg_6333	6953	No	NA	18	5	0	Low-quality	Genome-fragment	13.45	AAI-based (medium-confidence)	0	1
PRET1608S01F00_ctg_6341	6848	No	NA	9	4	0	Low-quality	Genome-fragment	11.49	AAI-based (high-confidence)	0	1
PRET1608S01F00_ctg_6362	5842	No	NA	8	0	0	Not-determined	Genome-fragment	NA	NA	0	1	no viral genes detected
PRET1608S01F00_ctg_6383	5941	No	NA	15	2	0	Low-quality	Genome-fragment	10.58	AAI-based (medium-confidence)	0	1.01
PRET1608S01F00_ctg_6417	8162	No	NA	8	0	0	Not-determined	Genome-fragment	NA	NA	0	1	no viral genes detected
PRET1608S01F00_ctg_6429	6518	No	NA	13	1	0	Low-quality	Genome-fragment	4.06	HMM-based (lower-bound)	0	1
PRET1608S01F00_ctg_6459	8001	No	NA	12	9	0	Low-quality	Genome-fragment	3.68	HMM-based (lower-bound)	0	1
PRET1608S01F00_ctg_6474	5107	No	NA	8	1	0	Low-quality	Genome-fragment	33.49	AAI-based (medium-confidence)	0	1
PRET1608S01F00_ctg_6495	7123	No	NA	13	0	0	Not-determined	Genome-fragment	NA	NA	0	1	no viral genes detected
PRET1608S01F00_ctg_6575	5848	No	NA	16	0	0	Not-determined	Genome-fragment	NA	NA	0	1	no viral genes detected
PRET1608S01F00_ctg_6583	6369	No	NA	19	0	0	Not-determined	Genome-fragment	NA	NA	0	1	no viral genes detected
PRET1608S01F00_ctg_6596	7155	No	NA	22	4	0	Low-quality	Genome-fragment	19.73	AAI-based (high-confidence)	0	1
PRET1608S01F00_ctg_6621	8105	No	NA	12	3	0	Medium-quality	Genome-fragment	50.57	AAI-based (high-confidence)	0	1
PRET1608S01F00_ctg_6659	5108	No	NA	10	2	0	Low-quality	Genome-fragment	2.47	HMM-based (lower-bound)	0	1
PRET1608S01F00_ctg_6710	11416	No	NA	17	2	1	Low-quality	Genome-fragment	37.94	AAI-based (medium-confidence)	0	1
PRET1608S01F00_ctg_6712	6164	No	NA	3	1	0	Low-quality	Genome-fragment	13.47	AAI-based (medium-confidence)	0	1
PRET1608S01F00_ctg_6735	5790	No	NA	7	2	0	Low-quality	Genome-fragment	9.07	AAI-based (high-confidence)	0	1
PRET1608S01F00_ctg_6772	5222	No	NA	14	2	0	Low-quality	Genome-fragment	3.77	HMM-based (lower-bound)	0	1
PRET1608S01F00_ctg_6785	6255	No	NA	10	4	0	Low-quality	Genome-fragment	16.79	AAI-based (medium-confidence)	0	1
PRET1608S01F00_ctg_6786	6644	No	NA	13	0	2	Not-determined	Genome-fragment	NA	NA	0	1	no viral genes detected
PRET1608S01F00_ctg_6854	5863	No	NA	7	1	0	Low-quality	Genome-fragment	5.59	HMM-based (lower-bound)	0	1
PRET1608S01F00_ctg_6860	5488	No	NA	6	2	0	Low-quality	Genome-fragment	8.92	AAI-based (high-confidence)	0	1
PRET1608S01F00_ctg_6872	5480	No	NA	5	0	0	Not-determined	Genome-fragment	NA	NA	0	1	no viral genes detected
PRET1608S01F00_ctg_6881	5393	No	NA	8	5	0	Low-quality	Genome-fragment	12.6	AAI-based (high-confidence)	0	1
PRET1608S01F00_ctg_6908	7152	No	NA	10	0	0	Not-determined	Genome-fragment	NA	NA	0	1	no viral genes detected
PRET1608S01F00_ctg_6939	8035	No	NA	14	3	0	Low-quality	Genome-fragment	6.7	AAI-based (medium-confidence)	0	1
PRET1608S01F00_ctg_6962	5755	No	NA	7	0	2	Low-quality	Genome-fragment	2.37	AAI-based (high-confidence)	0	1	no viral genes detected
PRET1608S01F00_ctg_6989	5471	No	NA	6	0	0	Low-quality	Genome-fragment	8.55	AAI-based (high-confidence)	0	1	no viral genes detected
PRET1608S01F00_ctg_7007	5395	No	NA	9	1	0	Low-quality	Genome-fragment	0.44	HMM-based (lower-bound)	0	1.01
PRET1608S01F00_ctg_7011	5125	No	NA	5	1	0	Low-quality	Genome-fragment	2.56	HMM-based (lower-bound)	0	1
PRET1608S01F00_ctg_7047	5529	No	NA	7	0	0	Not-determined	Genome-fragment	NA	NA	0	1	no viral genes detected
PRET1608S01F00_ctg_7114	7907	No	NA	12	1	0	Low-quality	Genome-fragment	4.69	HMM-based (lower-bound)	0	1
PRET1608S01F00_ctg_7171	6683	No	NA	9	5	0	Low-quality	Genome-fragment	18.03	AAI-based (high-confidence)	0	1.01
PRET1608S01F00_ctg_7192	5400	Yes	3857	10	1	1	Low-quality	Genome-fragment	3.07	HMM-based (lower-bound)	28.57	1
PRET1608S01F00_ctg_7227	5817	No	NA	6	3	0	Low-quality	Genome-fragment	10.17	AAI-based (medium-confidence)	0	1
PRET1608S01F00_ctg_7239	8640	No	NA	9	6	0	Low-quality	Genome-fragment	14.38	AAI-based (high-confidence)	0	1
PRET1608S01F00_ctg_7255	6291	No	NA	13	1	0	Low-quality	Genome-fragment	9.39	AAI-based (medium-confidence)	0	1
PRET1608S01F00_ctg_7284	5627	No	NA	14	5	0	Low-quality	Genome-fragment	13.15	AAI-based (high-confidence)	0	1
PRET1608S01F00_ctg_7328	6262	No	NA	13	1	1	Low-quality	Genome-fragment	3.69	HMM-based (lower-bound)	0	1
PRET1608S01F00_ctg_7350	6948	No	NA	8	0	0	Not-determined	Genome-fragment	NA	NA	0	1.01	no viral genes detected
PRET1608S01F00_ctg_7429	7429	No	NA	10	6	0	Low-quality	Genome-fragment	19.56	AAI-based (medium-confidence)	0	1
PRET1608S01F00_ctg_7456	6588	No	NA	9	4	0	Low-quality	Genome-fragment	17.84	AAI-based (high-confidence)	0	1
PRET1608S01F00_ctg_7496	5958	No	NA	8	0	0	Low-quality	Genome-fragment	15.11	AAI-based (high-confidence)	0	1	no viral genes detected
PRET1608S01F00_ctg_7587	5319	No	NA	12	0	0	Low-quality	Genome-fragment	11.24	AAI-based (medium-confidence)	0	1	no viral genes detected
PRET1608S01F00_ctg_7607	5483	No	NA	12	1	0	Low-quality	Genome-fragment	2.44	HMM-based (lower-bound)	0	1
PRET1608S01F00_ctg_7705	6619	No	NA	14	0	1	Not-determined	Genome-fragment	NA	NA	0	1	no viral genes detected
PRET1608S01F00_ctg_7717	6092	No	NA	6	3	0	Low-quality	Genome-fragment	7.32	HMM-based (lower-bound)	0	1
PRET1608S01F00_ctg_7819	6143	No	NA	7	0	0	Not-determined	Genome-fragment	NA	NA	0	1	no viral genes detected
PRET1608S01F00_ctg_7821	5318	No	NA	12	2	0	Low-quality	Genome-fragment	1.25	HMM-based (lower-bound)	0	1
PRET1608S01F00_ctg_7849	5200	No	NA	8	4	0	Low-quality	Genome-fragment	25.01	AAI-based (high-confidence)	0	1
PRET1608S01F00_ctg_7877	6143	No	NA	10	2	0	Low-quality	Genome-fragment	5.31	HMM-based (lower-bound)	0	1
PRET1608S01F00_ctg_7896	5137	No	NA	6	1	0	Low-quality	Genome-fragment	2.29	HMM-based (lower-bound)	0	1
PRET1608S01F00_ctg_7936	6204	No	NA	8	1	0	Low-quality	Genome-fragment	13.95	AAI-based (medium-confidence)	0	1
PRET1608S01F00_ctg_7970	6000	No	NA	12	2	0	Low-quality	Genome-fragment	17.01	AAI-based (high-confidence)	0	1
PRET1608S01F00_ctg_8018	5161	No	NA	7	0	0	Not-determined	Genome-fragment	NA	NA	0	1	no viral genes detected
PRET1608S01F00_ctg_8077	6346	No	NA	9	1	0	Low-quality	Genome-fragment	11.4	AAI-based (medium-confidence)	0	1.01
PRET1608S01F00_ctg_8082	5287	No	NA	13	0	0	Not-determined	Genome-fragment	NA	NA	0	1	no viral genes detected
PRET1608S01F00_ctg_8090	5348	No	NA	10	1	0	Low-quality	Genome-fragment	10.48	AAI-based (medium-confidence)	0	1
PRET1608S01F00_ctg_8104	6289	No	NA	12	0	0	Not-determined	Genome-fragment	NA	NA	0	1	no viral genes detected
PRET1608S01F00_ctg_8147	5721	No	NA	9	0	0	Not-determined	Genome-fragment	NA	NA	0	1	no viral genes detected
PRET1608S01F00_ctg_8176	5305	No	NA	9	2	0	Low-quality	Genome-fragment	2.77	HMM-based (lower-bound)	0	1
PRET1608S01F00_ctg_8228	5135	No	NA	9	5	0	Low-quality	Genome-fragment	13.5	AAI-based (medium-confidence)	0	1
PRET1608S01F00_ctg_8277	5441	No	NA	11	0	0	Not-determined	Genome-fragment	NA	NA	0	1	no viral genes detected
PRET1608S01F00_ctg_8324	5926	No	NA	9	1	0	Low-quality	Genome-fragment	0.48	HMM-based (lower-bound)	0	1
PRET1608S01F00_ctg_8345	6673	No	NA	12	1	0	Low-quality	Genome-fragment	44.56	AAI-based (high-confidence)	0	1
PRET1608S01F00_ctg_8385	6852	No	NA	11	6	0	Low-quality	Genome-fragment	14.39	HMM-based (lower-bound)	0	1
PRET1608S01F00_ctg_8426	5495	No	NA	9	2	0	Low-quality	Genome-fragment	15.19	AAI-based (high-confidence)	0	1
PRET1608S01F00_ctg_8468	6864	No	NA	9	0	0	Not-determined	Genome-fragment	NA	NA	0	1	no viral genes detected
PRET1608S01F00_ctg_8485	6131	No	NA	12	0	0	Not-determined	Genome-fragment	NA	NA	0	1	no viral genes detected
PRET1608S01F00_ctg_8716	5230	No	NA	9	0	0	Not-determined	Genome-fragment	NA	NA	0	1.02	no viral genes detected
PRET1608S01F00_ctg_8731	5435	No	NA	8	0	0	Low-quality	Genome-fragment	36.41	AAI-based (high-confidence)	0	1	no viral genes detected
PRET1608S01F00_ctg_8736	5077	No	NA	6	0	0	Not-determined	Genome-fragment	NA	NA	0	1	no viral genes detected
PRET1608S01F00_ctg_8764	5489	No	NA	7	2	0	Low-quality	Genome-fragment	3.64	HMM-based (lower-bound)	0	1
PRET1608S01F00_ctg_8795	5312	No	NA	12	0	1	Not-determined	Genome-fragment	NA	NA	0	1	no viral genes detected
PRET1608S01F00_ctg_8799	6267	No	NA	7	1	0	Low-quality	Genome-fragment	22.57	AAI-based (medium-confidence)	0	1
PRET1608S01F00_ctg_8848	5078	No	NA	11	1	0	Low-quality	Genome-fragment	13.1	AAI-based (medium-confidence)	0	1
PRET1608S01F00_ctg_8997	5415	No	NA	14	2	0	Low-quality	Genome-fragment	4.11	HMM-based (lower-bound)	0	1
PRET1608S01F00_ctg_9018	5399	No	NA	7	0	0	Not-determined	Genome-fragment	NA	NA	0	1	no viral genes detected
PRET1608S01F00_ctg_9061	5192	No	NA	6	0	0	Not-determined	Genome-fragment	NA	NA	0	1	no viral genes detected
PRET1608S01F00_ctg_9106	5085	No	NA	10	0	1	Not-determined	Genome-fragment	NA	NA	0	1	no viral genes detected
PRET1608S01F00_ctg_9130	5343	No	NA	10	1	0	Low-quality	Genome-fragment	12.71	HMM-based (lower-bound)	0	1
PRET1608S01F00_ctg_9131	5759	Yes	554	9	2	3	Low-quality	Genome-fragment	1.41	AAI-based (medium-confidence)	90.38	1
PRET1608S01F00_ctg_9168	5409	No	NA	10	0	0	Not-determined	Genome-fragment	NA	NA	0	1	no viral genes detected
PRET1608S01F00_ctg_9301	6137	No	NA	7	1	0	Low-quality	Genome-fragment	10.55	AAI-based (high-confidence)	0	1
PRET1608S01F00_ctg_9313	7249	No	NA	19	0	0	Not-determined	Genome-fragment	NA	NA	0	1	no viral genes detected
PRET1608S01F00_ctg_9493	5249	No	NA	6	2	0	Low-quality	Genome-fragment	14.21	AAI-based (high-confidence)	0	1
PRET1608S01F00_ctg_9510	6178	No	NA	12	0	0	Not-determined	Genome-fragment	NA	NA	0	1	no viral genes detected
PRET1608S01F00_ctg_9577	6063	No	NA	10	1	0	Low-quality	Genome-fragment	16.82	AAI-based (medium-confidence)	0	1
PRET1608S01F00_ctg_9720	5426	No	NA	12	0	0	Not-determined	Genome-fragment	NA	NA	0	1	no viral genes detected
PRET1608S01F00_ctg_9730	6587	No	NA	13	0	0	Not-determined	Genome-fragment	NA	NA	0	1	no viral genes detected
PRET1608S01F00_ctg_9842	5792	No	NA	8	4	0	Low-quality	Genome-fragment	17.98	AAI-based (medium-confidence)	0	1
PRET1608S01F00_ctg_9909	8326	No	NA	12	3	0	Low-quality	Genome-fragment	21.53	AAI-based (high-confidence)	0	1.11
PRET1608S01F00_ctg_9921	7772	No	NA	22	1	0	Low-quality	Genome-fragment	15.36	HMM-based (lower-bound)	0	1.01
PRET1608S01F00_ctg_9927	5827	No	NA	13	0	0	Not-determined	Genome-fragment	NA	NA	0	1	no viral genes detected
PRET1608S01F00_ctg_10026	6446	No	NA	10	0	0	Not-determined	Genome-fragment	NA	NA	0	1	no viral genes detected
PRET1608S01F00_ctg_10103	5076	No	NA	8	2	0	Low-quality	Genome-fragment	8.65	AAI-based (medium-confidence)	0	1
PRET1608S01F00_ctg_10118	5305	No	NA	8	3	0	Low-quality	Genome-fragment	13.76	AAI-based (high-confidence)	0	1.01
PRET1608S01F00_ctg_10228	6924	No	NA	9	1	0	Low-quality	Genome-fragment	0.56	HMM-based (lower-bound)	0	1
PRET1608S01F00_ctg_10277	5467	No	NA	16	6	0	Low-quality	Genome-fragment	15.6	AAI-based (high-confidence)	0	1
PRET1608S01F00_ctg_10575	5840	No	NA	12	2	1	Low-quality	Genome-fragment	45.7	AAI-based (high-confidence)	0	1
PRET1608S01F00_ctg_10606	6393	No	NA	7	4	0	Low-quality	Genome-fragment	18.4	AAI-based (medium-confidence)	0	1
PRET1608S01F00_ctg_10641	5311	No	NA	6	2	0	Low-quality	Genome-fragment	9.07	HMM-based (lower-bound)	0	1
PRET1608S01F00_ctg_10654	7447	No	NA	16	6	0	Low-quality	Genome-fragment	20.29	AAI-based (high-confidence)	0	1
PRET1608S01F00_ctg_10763	5679	No	NA	16	0	0	Not-determined	Genome-fragment	NA	NA	0	1	no viral genes detected
PRET1608S01F00_ctg_10957	5047	No	NA	17	0	0	Not-determined	Genome-fragment	NA	NA	0	1	no viral genes detected
PRET1608S01F00_ctg_11007	5315	Yes	3424	10	4	1	Low-quality	Genome-fragment	7.01	AAI-based (high-confidence)	35.58	1
PRET1608S01F00_ctg_11071	5409	No	NA	6	3	0	Low-quality	Genome-fragment	2.06	HMM-based (lower-bound)	0	1
PRET1608S01F00_ctg_11104	5126	No	NA	5	0	0	Low-quality	Genome-fragment	26.66	AAI-based (medium-confidence)	0	1	no viral genes detected
PRET1608S01F00_ctg_11132	5149	No	NA	8	5	0	Low-quality	Genome-fragment	9.1	AAI-based (high-confidence)	0	1
PRET1608S01F00_ctg_11187	5157	No	NA	6	1	0	Low-quality	Genome-fragment	1.3	HMM-based (lower-bound)	0	1
PRET1608S01F00_ctg_11243	5242	No	NA	1	1	0	Low-quality	Genome-fragment	3.85	HMM-based (lower-bound)	0	1
PRET1608S01F00_ctg_11265	5807	No	NA	6	2	0	Low-quality	Genome-fragment	18.09	AAI-based (medium-confidence)	0	1
PRET1608S01F00_ctg_11269	5647	No	NA	8	3	1	Low-quality	Genome-fragment	8.99	AAI-based (high-confidence)	0	1
PRET1608S01F00_ctg_11270	5235	No	NA	9	3	0	Low-quality	Genome-fragment	7.13	HMM-based (lower-bound)	0	1
PRET1608S01F00_ctg_11344	6023	No	NA	3	0	0	Not-determined	Genome-fragment	NA	NA	0	1	no viral genes detected
PRET1608S01F00_ctg_11497	5420	No	NA	2	0	0	Low-quality	Genome-fragment	13.49	AAI-based (high-confidence)	0	1	no viral genes detected
PRET1608S01F00_ctg_11643	5895	No	NA	11	0	2	Not-determined	Genome-fragment	NA	NA	0	1	no viral genes detected
PRET1608S01F00_ctg_11748	7381	No	NA	16	2	0	Low-quality	Genome-fragment	14.02	HMM-based (lower-bound)	0	1
PRET1608S01F00_ctg_11768	5256	No	NA	7	1	0	Low-quality	Genome-fragment	12.97	AAI-based (high-confidence)	0	1
PRET1608S01F00_ctg_11828	5310	No	NA	10	0	1	Low-quality	Genome-fragment	3.47	AAI-based (high-confidence)	0	1	no viral genes detected
PRET1608S01F00_ctg_11836	5049	No	NA	6	4	0	Low-quality	Genome-fragment	8.18	AAI-based (high-confidence)	0	1
PRET1608S01F00_ctg_12060	7179	No	NA	16	5	0	Low-quality	Genome-fragment	11.48	AAI-based (medium-confidence)	0	1
PRET1608S01F00_ctg_12113	5144	No	NA	12	4	0	Low-quality	Genome-fragment	11.66	AAI-based (high-confidence)	0	1
PRET1608S01F00_ctg_12138	5581	No	NA	7	0	0	Low-quality	Genome-fragment	13.99	AAI-based (high-confidence)	0	1	no viral genes detected
PRET1608S01F00_ctg_12292	5402	No	NA	7	2	0	Low-quality	Genome-fragment	12.23	AAI-based (medium-confidence)	0	1
PRET1608S01F00_ctg_12299	5738	No	NA	11	3	0	Low-quality	Genome-fragment	13.62	AAI-based (high-confidence)	0	1
PRET1608S01F00_ctg_12380	5260	No	NA	9	1	0	Low-quality	Genome-fragment	10.4	AAI-based (high-confidence)	0	1
PRET1608S01F00_ctg_12448	5204	No	NA	6	1	0	Not-determined	Genome-fragment	NA	NA	0	1
PRET1608S01F00_ctg_12529	5341	No	NA	7	1	0	Low-quality	Genome-fragment	13.4	AAI-based (high-confidence)	0	1
PRET1608S01F00_ctg_12621	5207	No	NA	8	0	0	Low-quality	Genome-fragment	10.97	AAI-based (medium-confidence)	0	1	no viral genes detected
PRET1608S01F00_ctg_12654	5259	No	NA	9	1	0	Low-quality	Genome-fragment	0.42	HMM-based (lower-bound)	0	1
PRET1608S01F00_ctg_12659	5549	No	NA	12	0	0	Not-determined	Genome-fragment	NA	NA	0	1	no viral genes detected
PRET1608S01F00_ctg_12699	5014	No	NA	6	4	0	Low-quality	Genome-fragment	8.1	AAI-based (high-confidence)	0	1
PRET1608S01F00_ctg_12751	5051	No	NA	4	1	0	Low-quality	Genome-fragment	13.82	AAI-based (medium-confidence)	0	1
PRET1608S01F00_ctg_12947	5910	No	NA	8	0	0	Not-determined	Genome-fragment	NA	NA	0	1.01	no viral genes detected
PRET1608S01F00_ctg_12986	5166	No	NA	13	0	0	Not-determined	Genome-fragment	NA	NA	0	1	no viral genes detected
PRET1608S01F00_ctg_13298	5072	No	NA	5	3	0	Low-quality	Genome-fragment	9.21	AAI-based (high-confidence)	0	1
PRET1608S01F00_ctg_13422	6288	No	NA	8	1	0	Low-quality	Genome-fragment	9.81	AAI-based (high-confidence)	0	1
PRET1608S01F00_ctg_13551	5937	No	NA	4	1	0	Low-quality	Genome-fragment	8.92	AAI-based (medium-confidence)	0	1
PRET1608S01F00_ctg_14271	5700	No	NA	6	6	0	Low-quality	Genome-fragment	15.12	AAI-based (high-confidence)	0	1
PRET1608S01F00_ctg_14380	7239	No	NA	23	1	0	Low-quality	Genome-fragment	4.08	HMM-based (lower-bound)	0	1
PRET1608S01F00_ctg_14669	5521	No	NA	9	3	0	Low-quality	Genome-fragment	37.25	AAI-based (high-confidence)	0	1
PRET1608S01F00_ctg_14825	6166	No	NA	12	1	0	Low-quality	Genome-fragment	10.89	AAI-based (medium-confidence)	0	1
PRET1608S01F00_ctg_15308	5148	No	NA	9	2	0	Low-quality	Genome-fragment	13.58	AAI-based (medium-confidence)	0	1
PRET1608S01F00_ctg_17185	5185	No	NA	9	2	0	Low-quality	Genome-fragment	1.22	HMM-based (lower-bound)	0	1
PRET1608S01F00_ctg_17804	5815	No	NA	13	3	0	Low-quality	Genome-fragment	20.7	AAI-based (high-confidence)	0	1
PRET1608S01F00_ctg_17960	5728	No	NA	9	0	0	Not-determined	Genome-fragment	NA	NA	0	1	no viral genes detected
PRET1608S01F00_ctg_19169	5201	No	NA	2	1	0	Low-quality	Genome-fragment	7.71	HMM-based (lower-bound)	0	1
PRET1608S01F00_ctg_19447	5888	No	NA	15	2	0	Low-quality	Genome-fragment	6.32	HMM-based (lower-bound)	0	1
PRET1608S01F00_ctg_19463	5692	No	NA	10	0	0	Not-determined	Genome-fragment	NA	NA	0	1	no viral genes detected
PRET1608S01F00_ctg_19474	5024	No	NA	11	3	0	Low-quality	Genome-fragment	6.72	HMM-based (lower-bound)	0	1
PRET1608S01F00_ctg_21590	6242	No	NA	8	1	0	Low-quality	Genome-fragment	10.9	AAI-based (medium-confidence)	0	1
PRET1608S01F00_ctg_23252	5229	No	NA	8	3	0	Low-quality	Genome-fragment	3.44	HMM-based (lower-bound)	0	1
PRET1608S01F00_ctg_23767	5506	No	NA	8	4	0	Low-quality	Genome-fragment	12.47	AAI-based (medium-confidence)	0	1
PRET1608S01F00_ctg_24457	6001	No	NA	8	1	0	Low-quality	Genome-fragment	5.54	HMM-based (lower-bound)	0	1
PRET1608S01F00_ctg_24828	5350	No	NA	11	2	0	Low-quality	Genome-fragment	1.03	HMM-based (lower-bound)	0	1
PRET1608S01F00_ctg_25407	5079	No	NA	10	0	0	Not-determined	Genome-fragment	NA	NA	0	1.01	no viral genes detected
PRET1608S01F00_ctg_25480	5329	No	NA	10	1	0	Low-quality	Genome-fragment	4.77	HMM-based (lower-bound)	0	1
PRET1608S01F00_ctg_26474	5935	No	NA	7	0	0	Not-determined	Genome-fragment	NA	NA	0	1	no viral genes detected
PRET1608S01F00_ctg_34841	5475	No	NA	16	1	1	Low-quality	Genome-fragment	3.45	HMM-based (lower-bound)	0	1.05
PRET1608S01F00_ctg_40392	5291	No	NA	7	0	0	Not-determined	Genome-fragment	NA	NA	0	1	no viral genes detected
PRET1608S01F00_ctg_50756	5513	No	NA	7	5	0	Low-quality	Genome-fragment	14.27	AAI-based (high-confidence)	0	1
PRET1608S01F02_ctg_11	349576	Yes	47646	353	16	239	Medium-quality	Genome-fragment	50.6	HMM-based (lower-bound)	86.37	1	low-confidence Provirus
PRET1608S01F02_ctg_22	268779	No	NA	239	0	182	Not-determined	Genome-fragment	NA	NA	0	1	no viral genes detected
PRET1608S01F02_ctg_23	260107	No	NA	349	55	4	Complete	High-quality	100	DTR (high-confidence)	0	1
PRET1608S01F02_ctg_25	243907	No	NA	304	55	3	Complete	High-quality	100	DTR (high-confidence)	0	1
PRET1608S01F02_ctg_27	238189	No	NA	362	63	4	Complete	High-quality	100	DTR (high-confidence)	0	1
PRET1608S01F02_ctg_28	236414	Yes	44058	246	21	124	Medium-quality	Genome-fragment	55.51	HMM-based (lower-bound)	81.36	1	low-confidence Provirus
PRET1608S01F02_ctg_32	216278	No	NA	223	79	2	Complete	High-quality	100	DTR (medium-confidence)	0	1
PRET1608S01F02_ctg_45	188662	No	NA	232	5	17	Complete	High-quality	100	DTR (high-confidence)	0	1
PRET1608S01F02_ctg_58	176253	No	NA	133	25	1	Low-quality	Genome-fragment	34.04	AAI-based (medium-confidence)	0	1.01
PRET1608S01F02_ctg_66	160221	Yes	42076	162	15	84	Medium-quality	Genome-fragment	55.96	HMM-based (lower-bound)	73.74	1	low-confidence Provirus
PRET1608S01F02_ctg_73	151056	Yes	25909	166	8	98	Low-quality	Genome-fragment	30.86	HMM-based (lower-bound)	82.85	1
PRET1608S01F02_ctg_74	150894	No	NA	179	21	5	Medium-quality	Genome-fragment	83.02	AAI-based (medium-confidence)	0	1
PRET1608S01F02_ctg_76	150059	Yes	10635	148	2	106	Medium-quality	Genome-fragment	69.08	HMM-based (lower-bound)	92.91	1
PRET1608S01F02_ctg_90	140039	No	NA	184	94	0	Medium-quality	Genome-fragment	77.89	AAI-based (medium-confidence)	0	1	low-confidence DTR
PRET1608S01F02_ctg_117	121378	Yes	109021	175	32	9	High-quality	High-quality	100	AAI-based (high-confidence)	10.18	1
PRET1608S01F02_ctg_124	118153	No	NA	87	16	4	Low-quality	Genome-fragment	11.13	AAI-based (medium-confidence)	0	1.01
PRET1608S01F02_ctg_130	115451	No	NA	88	39	3	Low-quality	Genome-fragment	29.77	AAI-based (medium-confidence)	0	1
PRET1608S01F02_ctg_147	108860	No	NA	131	16	5	Low-quality	Genome-fragment	48.72	HMM-based (lower-bound)	0	1
PRET1608S01F02_ctg_150	107726	No	NA	74	16	2	Low-quality	Genome-fragment	19.29	HMM-based (lower-bound)	0	1.01
PRET1608S01F02_ctg_158	103434	No	NA	96	21	2	Low-quality	Genome-fragment	31.01	AAI-based (high-confidence)	0	1
PRET1608S01F02_ctg_173	99533	No	NA	114	17	2	High-quality	High-quality	99.73	AAI-based (medium-confidence)	0	1
PRET1608S01F02_ctg_176	98301	No	NA	96	21	4	Low-quality	Genome-fragment	17.2	AAI-based (medium-confidence)	0	1.01
PRET1608S01F02_ctg_186	93924	Yes	46018	117	26	17	Medium-quality	Genome-fragment	84.12	AAI-based (high-confidence)	51.01	1	contig >1.5x longer than expected genome length
PRET1608S01F02_ctg_189	93078	No	NA	162	60	1	Complete	High-quality	100	DTR (high-confidence)	0	1
PRET1608S01F02_ctg_211	88081	No	NA	182	49	0	Complete	High-quality	100	DTR (high-confidence)	0	1
PRET1608S01F02_ctg_226	84057	No	NA	110	18	2	Medium-quality	Genome-fragment	89.26	AAI-based (medium-confidence)	0	1
PRET1608S01F02_ctg_228	83801	No	NA	91	12	1	Medium-quality	Genome-fragment	70.11	AAI-based (medium-confidence)	0	1
PRET1608S01F02_ctg_248	80577	No	NA	92	36	4	Low-quality	Genome-fragment	20.82	AAI-based (medium-confidence)	0	1
PRET1608S01F02_ctg_250	80313	No	NA	153	17	9	Low-quality	Genome-fragment	28.08	AAI-based (medium-confidence)	0	1
PRET1608S01F02_ctg_257	79105	No	NA	125	10	3	Complete	High-quality	100	DTR (high-confidence)	0	1
PRET1608S01F02_ctg_263	78680	Yes	21646	80	26	42	Medium-quality	Genome-fragment	53.16	AAI-based (high-confidence)	72.49	1	contig >1.5x longer than expected genome length
PRET1608S01F02_ctg_265	78414	No	NA	77	48	0	Low-quality	Genome-fragment	20.4	AAI-based (medium-confidence)	0	1
PRET1608S01F02_ctg_266	78349	No	NA	62	3	4	Low-quality	Genome-fragment	44.01	HMM-based (lower-bound)	0	1
PRET1608S01F02_ctg_270	78024	Yes	39262	87	36	30	Complete	High-quality	100	Provirus (high-confidence)	49.68	1	contig >1.5x longer than expected genome length
PRET1608S01F02_ctg_276	77439	Yes	34494	82	21	32	Medium-quality	Genome-fragment	79.69	AAI-based (medium-confidence)	55.46	1	contig >1.5x longer than expected genome length
PRET1608S01F02_ctg_301	74062	No	NA	70	11	4	Low-quality	Genome-fragment	24.04	AAI-based (high-confidence)	0	1
PRET1608S01F02_ctg_315	72337	No	NA	85	19	1	High-quality	High-quality	90.54	HMM-based (lower-bound)	0	1
PRET1608S01F02_ctg_323	71047	No	NA	95	38	1	Complete	High-quality	100	DTR (high-confidence)	0	1
PRET1608S01F02_ctg_334	69440	No	NA	84	17	7	Low-quality	Genome-fragment	17.13	AAI-based (medium-confidence)	0	1
PRET1608S01F02_ctg_360	66965	No	NA	71	6	3	Low-quality	Genome-fragment	34.76	HMM-based (lower-bound)	0	1
PRET1608S01F02_ctg_362	66864	No	NA	45	8	1	Low-quality	Genome-fragment	22.4	AAI-based (medium-confidence)	0	1
PRET1608S01F02_ctg_363	66771	Yes	57923	91	26	4	Low-quality	Genome-fragment	15.27	AAI-based (medium-confidence)	13.25	1
PRET1608S01F02_ctg_369	66258	No	NA	81	9	1	Low-quality	Genome-fragment	47.12	AAI-based (high-confidence)	0	1
PRET1608S01F02_ctg_373	65952	No	NA	47	15	3	Low-quality	Genome-fragment	14.13	AAI-based (medium-confidence)	0	1
PRET1608S01F02_ctg_374	65914	No	NA	81	28	1	Medium-quality	Genome-fragment	85.32	AAI-based (medium-confidence)	0	1
PRET1608S01F02_ctg_404	63846	No	NA	81	29	2	High-quality	High-quality	100	AAI-based (medium-confidence)	0	1
PRET1608S01F02_ctg_405	63715	Yes	41693	73	32	15	High-quality	High-quality	90.33	AAI-based (high-confidence)	34.56	1
PRET1608S01F02_ctg_417	62819	No	NA	89	33	3	Low-quality	Genome-fragment	33.73	AAI-based (medium-confidence)	0	1
PRET1608S01F02_ctg_423	62327	No	NA	75	26	0	Medium-quality	Genome-fragment	84.42	HMM-based (lower-bound)	0	1.01
PRET1608S01F02_ctg_425	62299	No	NA	108	15	5	Low-quality	Genome-fragment	16.39	AAI-based (high-confidence)	0	1
PRET1608S01F02_ctg_426	62275	No	NA	79	19	4	Low-quality	Genome-fragment	16.57	AAI-based (medium-confidence)	0	1
PRET1608S01F02_ctg_427	62196	No	NA	77	17	1	Complete	High-quality	100	DTR (high-confidence)	0	1
PRET1608S01F02_ctg_438	61545	No	NA	56	21	4	Low-quality	Genome-fragment	15.62	AAI-based (medium-confidence)	0	1
PRET1608S01F02_ctg_439	61455	No	NA	96	21	0	Medium-quality	Genome-fragment	76.24	HMM-based (lower-bound)	0	1	low-confidence DTR
PRET1608S01F02_ctg_445	61206	No	NA	63	24	1	Complete	High-quality	100	DTR (high-confidence)	0	1
PRET1608S01F02_ctg_449	61122	No	NA	90	14	8	Low-quality	Genome-fragment	16.3	AAI-based (medium-confidence)	0	1
PRET1608S01F02_ctg_476	59274	No	NA	89	28	2	High-quality	High-quality	100	AAI-based (medium-confidence)	0	1
PRET1608S01F02_ctg_490	58458	No	NA	75	15	0	Medium-quality	Genome-fragment	87.93	AAI-based (high-confidence)	0	1
PRET1608S01F02_ctg_502	57448	No	NA	82	16	7	Low-quality	Genome-fragment	15.7	AAI-based (medium-confidence)	0	1.01
PRET1608S01F02_ctg_509	57028	Yes	39231	70	17	11	Medium-quality	Genome-fragment	55.2	HMM-based (lower-bound)	31.21	1.01	low-confidence Provirus
PRET1608S01F02_ctg_513	56852	Yes	45076	73	26	12	Complete	High-quality	100	Provirus (high-confidence)	20.71	1
PRET1608S01F02_ctg_520	56578	No	NA	81	6	2	Medium-quality	Genome-fragment	63.65	HMM-based (lower-bound)	0	1.01	low-confidence DTR
PRET1608S01F02_ctg_522	56394	Yes	52698	79	27	5	High-quality	High-quality	95.74	AAI-based (high-confidence)	6.55	1
PRET1608S01F02_ctg_526	56203	No	NA	114	7	1	Low-quality	Genome-fragment	49.66	HMM-based (lower-bound)	0	1
PRET1608S01F02_ctg_527	56183	No	NA	47	5	2	Low-quality	Genome-fragment	42.4	AAI-based (medium-confidence)	0	1
PRET1608S01F02_ctg_529	56115	No	NA	82	21	0	High-quality	High-quality	92.47	AAI-based (medium-confidence)	0	1
PRET1608S01F02_ctg_540	55796	No	NA	82	2	0	Low-quality	Genome-fragment	28.25	HMM-based (lower-bound)	0	1
PRET1608S01F02_ctg_541	55793	No	NA	50	22	0	Medium-quality	Genome-fragment	85.56	AAI-based (medium-confidence)	0	1
PRET1608S01F02_ctg_543	55653	No	NA	65	10	0	Medium-quality	Genome-fragment	67.55	AAI-based (medium-confidence)	0	1
PRET1608S01F02_ctg_563	54721	No	NA	61	31	0	Low-quality	Genome-fragment	20.42	AAI-based (high-confidence)	0	1
PRET1608S01F02_ctg_608	52888	Yes	45419	69	18	7	Medium-quality	Genome-fragment	63.66	HMM-based (lower-bound)	14.12	1
PRET1608S01F02_ctg_623	52482	No	NA	32	20	0	Low-quality	Genome-fragment	13.62	AAI-based (high-confidence)	0	1
PRET1608S01F02_ctg_629	52358	No	NA	84	38	2	Medium-quality	Genome-fragment	72.15	HMM-based (lower-bound)	0	1
PRET1608S01F02_ctg_630	52298	No	NA	59	6	16	Low-quality	Genome-fragment	26.49	AAI-based (medium-confidence)	0	1
PRET1608S01F02_ctg_637	52121	No	NA	65	22	1	Medium-quality	Genome-fragment	82.31	AAI-based (high-confidence)	0	1
PRET1608S01F02_ctg_653	51178	No	NA	84	23	2	Medium-quality	Genome-fragment	56.53	HMM-based (lower-bound)	0	1.01	low-confidence DTR
PRET1608S01F02_ctg_673	50120	No	NA	68	32	2	Complete	High-quality	100	DTR (high-confidence)	0	1
PRET1608S01F02_ctg_688	49676	No	NA	53	29	1	Low-quality	Genome-fragment	17.59	AAI-based (high-confidence)	0	1
PRET1608S01F02_ctg_696	49350	No	NA	74	9	1	High-quality	High-quality	100	AAI-based (high-confidence)	0	1
PRET1608S01F02_ctg_711	48698	No	NA	56	26	0	Low-quality	Genome-fragment	28.29	AAI-based (high-confidence)	0	1
PRET1608S01F02_ctg_718	48423	No	NA	50	21	0	Complete	High-quality	100	DTR (high-confidence)	0	1
PRET1608S01F02_ctg_721	48330	No	NA	71	22	4	Low-quality	Genome-fragment	12.4	AAI-based (medium-confidence)	0	1
PRET1608S01F02_ctg_723	48283	No	NA	100	19	0	Low-quality	Genome-fragment	34.97	HMM-based (lower-bound)	0	1
PRET1608S01F02_ctg_728	48181	No	NA	94	9	7	Low-quality	Genome-fragment	33.12	HMM-based (lower-bound)	0	1
PRET1608S01F02_ctg_738	47952	No	NA	45	12	0	Low-quality	Genome-fragment	4.28	AAI-based (high-confidence)	0	1
PRET1608S01F02_ctg_743	47830	No	NA	36	5	0	Low-quality	Genome-fragment	14.14	AAI-based (medium-confidence)	0	1
PRET1608S01F02_ctg_797	46638	No	NA	72	4	2	Low-quality	Genome-fragment	29.4	AAI-based (high-confidence)	0	1.01
PRET1608S01F02_ctg_803	46333	No	NA	85	3	0	Low-quality	Genome-fragment	33.59	AAI-based (medium-confidence)	0	1
PRET1608S01F02_ctg_807	46211	No	NA	69	27	0	Complete	High-quality	100	DTR (high-confidence)	0	1
PRET1608S01F02_ctg_813	46037	No	NA	62	11	2	Low-quality	Genome-fragment	13.53	AAI-based (high-confidence)	0	1
PRET1608S01F02_ctg_824	45705	No	NA	62	8	0	Low-quality	Genome-fragment	42.6	HMM-based (lower-bound)	0	1
PRET1608S01F02_ctg_837	45316	No	NA	29	4	0	Low-quality	Genome-fragment	34.2	AAI-based (high-confidence)	0	1
PRET1608S01F02_ctg_871	44543	No	NA	73	6	5	Low-quality	Genome-fragment	17.8	AAI-based (medium-confidence)	0	1
PRET1608S01F02_ctg_879	44457	No	NA	64	19	0	Complete	High-quality	100	DTR (high-confidence)	0	1
PRET1608S01F02_ctg_881	44416	Yes	39392	34	9	2	Low-quality	Genome-fragment	23.79	AAI-based (medium-confidence)	11.31	1
PRET1608S01F02_ctg_891	44172	No	NA	57	7	2	Low-quality	Genome-fragment	24.57	AAI-based (medium-confidence)	0	1
PRET1608S01F02_ctg_893	44092	No	NA	66	15	1	Low-quality	Genome-fragment	48.84	AAI-based (medium-confidence)	0	1
PRET1608S01F02_ctg_895	44056	No	NA	68	5	4	Low-quality	Genome-fragment	11.95	HMM-based (lower-bound)	0	1
PRET1608S01F02_ctg_907	43669	No	NA	68	1	1	Medium-quality	Genome-fragment	57.31	HMM-based (lower-bound)	0	1
PRET1608S01F02_ctg_911	43581	No	NA	51	12	0	Medium-quality	Genome-fragment	69.96	AAI-based (medium-confidence)	0	1
PRET1608S01F02_ctg_914	43565	No	NA	74	10	0	Complete	High-quality	100	DTR (high-confidence)	0	1
PRET1608S01F02_ctg_919	43454	No	NA	60	22	0	Complete	High-quality	100	DTR (high-confidence)	0	1
PRET1608S01F02_ctg_924	43392	Yes	25567	72	7	7	Low-quality	Genome-fragment	11.4	HMM-based (lower-bound)	41.08	1	>1 viral region detected
PRET1608S01F02_ctg_936	43186	No	NA	85	19	0	Complete	High-quality	100	DTR (high-confidence)	0	1
PRET1608S01F02_ctg_937	43185	No	NA	35	17	0	Low-quality	Genome-fragment	3.91	AAI-based (high-confidence)	0	1
PRET1608S01F02_ctg_943	43104	No	NA	53	34	0	Complete	High-quality	100	DTR (high-confidence)	0	1
PRET1608S01F02_ctg_947	43077	No	NA	49	30	0	Complete	High-quality	100	DTR (high-confidence)	0	1
PRET1608S01F02_ctg_961	42905	No	NA	74	4	0	High-quality	High-quality	100	AAI-based (medium-confidence)	0	1.01
PRET1608S01F02_ctg_964	42864	No	NA	52	7	4	Low-quality	Genome-fragment	14.97	AAI-based (medium-confidence)	0	1
PRET1608S01F02_ctg_968	42729	No	NA	63	23	0	High-quality	High-quality	92.58	AAI-based (medium-confidence)	0	1.01
PRET1608S01F02_ctg_979	42520	No	NA	74	7	0	Complete	High-quality	100	DTR (medium-confidence)	0	1
PRET1608S01F02_ctg_984	42350	No	NA	60	45	0	Complete	High-quality	100	DTR (high-confidence)	0	1
PRET1608S01F02_ctg_1004	41857	No	NA	52	18	0	High-quality	High-quality	100	AAI-based (medium-confidence)	0	1
PRET1608S01F02_ctg_1009	41758	No	NA	50	27	0	Medium-quality	Genome-fragment	74.32	AAI-based (medium-confidence)	0	1
PRET1608S01F02_ctg_1016	41619	No	NA	50	16	2	High-quality	High-quality	97.04	AAI-based (high-confidence)	0	1.01
PRET1608S01F02_ctg_1024	41510	No	NA	66	11	0	Medium-quality	Genome-fragment	56.22	HMM-based (lower-bound)	0	1	low-confidence DTR
PRET1608S01F02_ctg_1049	41088	No	NA	48	19	1	Complete	High-quality	100	DTR (high-confidence)	0	1.01
PRET1608S01F02_ctg_1050	41072	No	NA	39	8	1	Low-quality	Genome-fragment	3.77	AAI-based (medium-confidence)	0	1
PRET1608S01F02_ctg_1051	41054	No	NA	43	20	0	Medium-quality	Genome-fragment	86.85	AAI-based (medium-confidence)	0	1
PRET1608S01F02_ctg_1054	40969	No	NA	63	26	2	High-quality	High-quality	98.56	AAI-based (high-confidence)	0	1
PRET1608S01F02_ctg_1068	40708	No	NA	63	3	4	Low-quality	Genome-fragment	42.68	HMM-based (lower-bound)	0	1
PRET1608S01F02_ctg_1079	40489	No	NA	54	27	0	High-quality	High-quality	90.77	AAI-based (medium-confidence)	0	1
PRET1608S01F02_ctg_1080	40467	No	NA	66	10	2	Complete	High-quality	100	DTR (high-confidence)	0	1.01
PRET1608S01F02_ctg_1083	40431	No	NA	70	19	1	High-quality	High-quality	95.2	AAI-based (high-confidence)	0	1
PRET1608S01F02_ctg_1089	40345	No	NA	65	3	8	Low-quality	Genome-fragment	34.46	HMM-based (lower-bound)	0	1
PRET1608S01F02_ctg_1095	40211	No	NA	64	11	0	High-quality	High-quality	100	AAI-based (medium-confidence)	0	1
PRET1608S01F02_ctg_1096	40211	No	NA	63	23	0	Complete	High-quality	100	DTR (high-confidence)	0	1
PRET1608S01F02_ctg_1100	40173	No	NA	49	34	0	Low-quality	Genome-fragment	42.5	AAI-based (high-confidence)	0	1
PRET1608S01F02_ctg_1103	40127	No	NA	59	32	0	Medium-quality	Genome-fragment	64.88	HMM-based (lower-bound)	0	1
PRET1608S01F02_ctg_1110	40070	No	NA	57	2	3	Low-quality	Genome-fragment	11.65	AAI-based (medium-confidence)	0	1
PRET1608S01F02_ctg_1144	39548	No	NA	51	15	0	Medium-quality	Genome-fragment	60.01	AAI-based (medium-confidence)	0	1.01
PRET1608S01F02_ctg_1149	39487	No	NA	48	5	1	Low-quality	Genome-fragment	32.91	AAI-based (high-confidence)	0	1
PRET1608S01F02_ctg_1151	39466	No	NA	65	8	1	Medium-quality	Genome-fragment	82.3	AAI-based (high-confidence)	0	1
PRET1608S01F02_ctg_1164	39314	No	NA	16	1	0	Low-quality	Genome-fragment	22.27	AAI-based (high-confidence)	0	1
PRET1608S01F02_ctg_1177	39114	No	NA	52	19	0	Complete	High-quality	100	DTR (high-confidence)	0	1
PRET1608S01F02_ctg_1184	38971	No	NA	55	21	1	High-quality	High-quality	99.23	AAI-based (medium-confidence)	0	1
PRET1608S01F02_ctg_1193	38824	No	NA	50	17	0	Medium-quality	Genome-fragment	70.79	AAI-based (medium-confidence)	0	1
PRET1608S01F02_ctg_1203	38637	No	NA	68	18	0	Complete	High-quality	100	DTR (high-confidence)	0	1
PRET1608S01F02_ctg_1218	38414	No	NA	43	15	1	High-quality	High-quality	100	AAI-based (high-confidence)	0	1
PRET1608S01F02_ctg_1222	38392	No	NA	37	26	0	Low-quality	Genome-fragment	18.25	AAI-based (high-confidence)	0	1
PRET1608S01F02_ctg_1226	38340	Yes	28794	33	5	5	Low-quality	Genome-fragment	7.85	AAI-based (medium-confidence)	24.9	1
PRET1608S01F02_ctg_1231	38276	No	NA	44	12	0	Medium-quality	Genome-fragment	79.73	AAI-based (medium-confidence)	0	1
PRET1608S01F02_ctg_1239	38081	No	NA	53	28	0	Complete	High-quality	100	DTR (high-confidence)	0	1
PRET1608S01F02_ctg_1268	37592	No	NA	54	14	4	Medium-quality	Genome-fragment	83.47	AAI-based (medium-confidence)	0	1
PRET1608S01F02_ctg_1269	37591	No	NA	63	7	0	Medium-quality	Genome-fragment	58.96	HMM-based (lower-bound)	0	1
PRET1608S01F02_ctg_1272	37567	No	NA	54	10	1	High-quality	High-quality	95.21	AAI-based (medium-confidence)	0	1
PRET1608S01F02_ctg_1279	37401	No	NA	59	8	0	Medium-quality	Genome-fragment	51.3	HMM-based (lower-bound)	0	1
PRET1608S01F02_ctg_1281	37385	No	NA	64	17	0	Medium-quality	Genome-fragment	88.79	AAI-based (high-confidence)	0	1
PRET1608S01F02_ctg_1285	37324	No	NA	47	11	0	Complete	High-quality	100	DTR (high-confidence)	0	1
PRET1608S01F02_ctg_1294	37163	No	NA	46	8	0	High-quality	High-quality	100	AAI-based (high-confidence)	0	1
PRET1608S01F02_ctg_1305	36993	No	NA	22	1	0	Medium-quality	Genome-fragment	88.02	HMM-based (lower-bound)	0	1
PRET1608S01F02_ctg_1314	36904	No	NA	24	20	0	Low-quality	Genome-fragment	17.61	AAI-based (high-confidence)	0	1
PRET1608S01F02_ctg_1316	36860	No	NA	73	16	1	Complete	High-quality	100	ITR (high-confidence)	0	1
PRET1608S01F02_ctg_1318	36834	No	NA	51	9	0	Medium-quality	Genome-fragment	67.08	AAI-based (high-confidence)	0	1
PRET1608S01F02_ctg_1333	36603	No	NA	40	0	1	Low-quality	Genome-fragment	20.7	AAI-based (high-confidence)	0	1	no viral genes detected
PRET1608S01F02_ctg_1342	36475	Yes	33280	37	15	3	Medium-quality	Genome-fragment	50.13	HMM-based (lower-bound)	8.76	1
PRET1608S01F02_ctg_1345	36436	No	NA	58	10	0	Complete	High-quality	100	DTR (high-confidence)	0	1
PRET1608S01F02_ctg_1346	36417	No	NA	20	5	0	Low-quality	Genome-fragment	9.24	AAI-based (medium-confidence)	0	1
PRET1608S01F02_ctg_1349	36349	Yes	25375	40	23	7	Medium-quality	Genome-fragment	54.05	HMM-based (lower-bound)	30.19	1	low-confidence Provirus
PRET1608S01F02_ctg_1352	36339	No	NA	53	21	0	Medium-quality	Genome-fragment	52.43	AAI-based (medium-confidence)	0	1
PRET1608S01F02_ctg_1353	36324	No	NA	56	26	0	Medium-quality	Genome-fragment	80.94	AAI-based (medium-confidence)	0	1
PRET1608S01F02_ctg_1358	36219	No	NA	58	10	2	High-quality	High-quality	99.1	AAI-based (medium-confidence)	0	1
PRET1608S01F02_ctg_1371	36097	No	NA	45	2	0	Low-quality	Genome-fragment	18.43	AAI-based (high-confidence)	0	1
PRET1608S01F02_ctg_1381	35985	No	NA	47	14	0	Low-quality	Genome-fragment	13.04	AAI-based (high-confidence)	0	1
PRET1608S01F02_ctg_1398	35765	No	NA	35	7	1	Low-quality	Genome-fragment	7.65	AAI-based (medium-confidence)	0	1.01
PRET1608S01F02_ctg_1401	35716	No	NA	46	20	0	Complete	High-quality	100	DTR (high-confidence)	0	1
PRET1608S01F02_ctg_1422	35465	Yes	19252	38	13	5	Medium-quality	Genome-fragment	51.56	AAI-based (high-confidence)	45.72	1
PRET1608S01F02_ctg_1450	35180	Yes	32211	50	22	2	Medium-quality	Genome-fragment	83.81	AAI-based (medium-confidence)	8.44	1
PRET1608S01F02_ctg_1466	35074	No	NA	23	20	0	Low-quality	Genome-fragment	18.77	AAI-based (high-confidence)	0	1
PRET1608S01F02_ctg_1471	34966	No	NA	24	13	1	Low-quality	Genome-fragment	8.9	AAI-based (medium-confidence)	0	1
PRET1608S01F02_ctg_1473	34855	No	NA	44	2	5	Low-quality	Genome-fragment	15.55	HMM-based (lower-bound)	0	1
PRET1608S01F02_ctg_1488	34683	No	NA	60	13	0	High-quality	High-quality	100	AAI-based (medium-confidence)	0	1
PRET1608S01F02_ctg_1493	34624	No	NA	52	7	0	Complete	High-quality	100	DTR (medium-confidence)	0	1
PRET1608S01F02_ctg_1505	34552	No	NA	64	7	3	Low-quality	Genome-fragment	17.96	AAI-based (medium-confidence)	0	1
PRET1608S01F02_ctg_1510	34512	No	NA	38	14	1	Low-quality	Genome-fragment	3.84	AAI-based (medium-confidence)	0	1.01
PRET1608S01F02_ctg_1513	34476	No	NA	44	10	0	Medium-quality	Genome-fragment	51.41	AAI-based (medium-confidence)	0	1
PRET1608S01F02_ctg_1521	34413	No	NA	31	3	1	Low-quality	Genome-fragment	3.38	AAI-based (medium-confidence)	0	1.02
PRET1608S01F02_ctg_1546	34034	No	NA	15	1	0	Low-quality	Genome-fragment	19.33	AAI-based (medium-confidence)	0	1
PRET1608S01F02_ctg_1548	34014	No	NA	42	5	2	Low-quality	Genome-fragment	21.56	AAI-based (medium-confidence)	0	1
PRET1608S01F02_ctg_1563	33886	No	NA	6	0	0	Not-determined	Genome-fragment	NA	NA	0	1.01	no viral genes detected
PRET1608S01F02_ctg_1566	33865	No	NA	53	22	0	Complete	High-quality	100	DTR (high-confidence)	0	1
PRET1608S01F02_ctg_1575	33755	Yes	18355	57	4	9	Low-quality	Genome-fragment	20.23	HMM-based (lower-bound)	45.62	1
PRET1608S01F02_ctg_1625	33290	No	NA	50	3	3	Low-quality	Genome-fragment	16.13	HMM-based (lower-bound)	0	1
PRET1608S01F02_ctg_1629	33272	No	NA	30	19	1	Low-quality	Genome-fragment	18.45	AAI-based (medium-confidence)	0	1
PRET1608S01F02_ctg_1633	33244	No	NA	49	5	1	Low-quality	Genome-fragment	6.82	AAI-based (medium-confidence)	0	1
PRET1608S01F02_ctg_1650	33062	No	NA	26	3	2	Low-quality	Genome-fragment	2.31	HMM-based (lower-bound)	0	1.01
PRET1608S01F02_ctg_1652	33024	No	NA	52	5	1	Medium-quality	Genome-fragment	70.97	AAI-based (medium-confidence)	0	1
PRET1608S01F02_ctg_1654	33003	No	NA	22	11	0	Low-quality	Genome-fragment	9.98	AAI-based (high-confidence)	0	1
PRET1608S01F02_ctg_1657	32968	No	NA	43	3	3	Low-quality	Genome-fragment	10.68	HMM-based (lower-bound)	0	1
PRET1608S01F02_ctg_1662	32937	No	NA	38	1	0	Low-quality	Genome-fragment	49.27	HMM-based (lower-bound)	0	1.01
PRET1608S01F02_ctg_1672	32877	No	NA	31	12	1	Low-quality	Genome-fragment	18.04	AAI-based (medium-confidence)	0	1
PRET1608S01F02_ctg_1687	32761	No	NA	26	15	0	Low-quality	Genome-fragment	18.14	AAI-based (medium-confidence)	0	1.03
PRET1608S01F02_ctg_1702	32615	No	NA	40	9	0	Complete	High-quality	100	DTR (high-confidence)	0	1
PRET1608S01F02_ctg_1707	32536	No	NA	19	11	0	Low-quality	Genome-fragment	8.69	AAI-based (medium-confidence)	0	1
PRET1608S01F02_ctg_1726	32309	No	NA	29	4	1	Low-quality	Genome-fragment	26.74	AAI-based (medium-confidence)	0	1
PRET1608S01F02_ctg_1768	31901	No	NA	25	1	0	Low-quality	Genome-fragment	19.88	AAI-based (medium-confidence)	0	1
PRET1608S01F02_ctg_1807	31523	No	NA	9	6	0	Low-quality	Genome-fragment	8.1	HMM-based (lower-bound)	0	1
PRET1608S01F02_ctg_1811	31482	No	NA	39	12	0	Medium-quality	Genome-fragment	75.17	HMM-based (lower-bound)	0	1
PRET1608S01F02_ctg_1814	31454	No	NA	33	2	0	Low-quality	Genome-fragment	17.49	AAI-based (medium-confidence)	0	1
PRET1608S01F02_ctg_1826	31376	No	NA	16	12	0	Low-quality	Genome-fragment	7.71	AAI-based (high-confidence)	0	1
PRET1608S01F02_ctg_1829	31348	No	NA	32	2	0	Low-quality	Genome-fragment	23.66	AAI-based (medium-confidence)	0	1
PRET1608S01F02_ctg_1838	31238	No	NA	49	9	3	Low-quality	Genome-fragment	11.27	HMM-based (lower-bound)	0	1
PRET1608S01F02_ctg_1839	31231	No	NA	36	6	0	Low-quality	Genome-fragment	31.72	HMM-based (lower-bound)	0	1
PRET1608S01F02_ctg_1851	31168	No	NA	24	7	1	Low-quality	Genome-fragment	15.54	AAI-based (medium-confidence)	0	1
PRET1608S01F02_ctg_1855	31141	No	NA	63	6	3	Low-quality	Genome-fragment	28.46	AAI-based (high-confidence)	0	1
PRET1608S01F02_ctg_1861	31091	Yes	15017	54	11	9	Low-quality	Genome-fragment	3.66	AAI-based (medium-confidence)	51.7	1	>1 viral region detected
PRET1608S01F02_ctg_1862	31089	No	NA	58	6	3	Low-quality	Genome-fragment	8.38	AAI-based (medium-confidence)	0	1
PRET1608S01F02_ctg_1868	31056	No	NA	42	12	1	Medium-quality	Genome-fragment	87.45	AAI-based (high-confidence)	0	1
PRET1608S01F02_ctg_1895	30768	No	NA	39	6	0	Medium-quality	Genome-fragment	88.29	AAI-based (medium-confidence)	0	1
PRET1608S01F02_ctg_1897	30758	No	NA	47	1	1	Low-quality	Genome-fragment	46.01	HMM-based (lower-bound)	0	1
PRET1608S01F02_ctg_1902	30706	No	NA	42	17	0	Low-quality	Genome-fragment	40.41	HMM-based (lower-bound)	0	1
PRET1608S01F02_ctg_1934	30419	No	NA	38	6	2	Low-quality	Genome-fragment	19.84	HMM-based (lower-bound)	0	1
PRET1608S01F02_ctg_1949	30290	No	NA	14	8	0	Low-quality	Genome-fragment	7.47	AAI-based (high-confidence)	0	1
PRET1608S01F02_ctg_1950	30284	No	NA	24	5	1	Low-quality	Genome-fragment	17.07	AAI-based (medium-confidence)	0	1
PRET1608S01F02_ctg_1952	30278	No	NA	33	17	1	Low-quality	Genome-fragment	7.84	AAI-based (medium-confidence)	0	1
PRET1608S01F02_ctg_1961	30197	No	NA	5	4	0	Low-quality	Genome-fragment	6.83	HMM-based (lower-bound)	0	1
PRET1608S01F02_ctg_1978	30087	No	NA	38	11	1	Medium-quality	Genome-fragment	65.84	AAI-based (medium-confidence)	0	1
PRET1608S01F02_ctg_2003	29967	No	NA	33	7	1	Low-quality	Genome-fragment	10.25	HMM-based (lower-bound)	0	1
PRET1608S01F02_ctg_2042	29694	No	NA	31	16	0	Low-quality	Genome-fragment	7.45	AAI-based (medium-confidence)	0	1
PRET1608S01F02_ctg_2073	29444	No	NA	32	7	1	Low-quality	Genome-fragment	31.76	AAI-based (medium-confidence)	0	1
PRET1608S01F02_ctg_2081	29375	No	NA	43	7	0	Medium-quality	Genome-fragment	81.86	AAI-based (medium-confidence)	0	1
PRET1608S01F02_ctg_2082	29372	No	NA	21	2	1	Low-quality	Genome-fragment	16.97	AAI-based (medium-confidence)	0	1
PRET1608S01F02_ctg_2119	29092	No	NA	13	9	1	Low-quality	Genome-fragment	7.71	AAI-based (high-confidence)	0	1
PRET1608S01F02_ctg_2122	29068	No	NA	31	0	13	Not-determined	Genome-fragment	NA	NA	0	1.06	no viral genes detected
PRET1608S01F02_ctg_2128	29052	No	NA	14	4	0	Low-quality	Genome-fragment	24.3	AAI-based (high-confidence)	0	1
PRET1608S01F02_ctg_2144	28959	No	NA	42	13	0	Medium-quality	Genome-fragment	69.3	AAI-based (medium-confidence)	0	1
PRET1608S01F02_ctg_2154	28897	No	NA	29	5	1	Medium-quality	Genome-fragment	56.36	AAI-based (medium-confidence)	0	1
PRET1608S01F02_ctg_2159	28855	No	NA	25	3	0	Low-quality	Genome-fragment	5.46	AAI-based (medium-confidence)	0	1
PRET1608S01F02_ctg_2169	28786	No	NA	32	4	1	Low-quality	Genome-fragment	16.86	AAI-based (medium-confidence)	0	1
PRET1608S01F02_ctg_2178	28717	No	NA	38	2	0	Low-quality	Genome-fragment	29.67	AAI-based (medium-confidence)	0	1
PRET1608S01F02_ctg_2181	28694	No	NA	20	12	0	Low-quality	Genome-fragment	7.32	AAI-based (medium-confidence)	0	1
PRET1608S01F02_ctg_2183	28663	No	NA	35	25	0	Low-quality	Genome-fragment	13.52	AAI-based (medium-confidence)	0	1
PRET1608S01F02_ctg_2191	28617	No	NA	37	4	1	Low-quality	Genome-fragment	15.51	AAI-based (medium-confidence)	0	1
PRET1608S01F02_ctg_2201	28532	No	NA	29	4	0	Low-quality	Genome-fragment	43.63	AAI-based (medium-confidence)	0	1
PRET1608S01F02_ctg_2202	28522	No	NA	26	10	0	Low-quality	Genome-fragment	6.1	AAI-based (medium-confidence)	0	1
PRET1608S01F02_ctg_2210	28497	No	NA	33	7	0	Low-quality	Genome-fragment	6.02	AAI-based (medium-confidence)	0	1.03
PRET1608S01F02_ctg_2220	28443	No	NA	28	14	0	Low-quality	Genome-fragment	10.65	AAI-based (medium-confidence)	0	1
PRET1608S01F02_ctg_2221	28442	No	NA	28	7	0	Low-quality	Genome-fragment	9.73	AAI-based (high-confidence)	0	1
PRET1608S01F02_ctg_2236	28340	No	NA	42	1	0	Low-quality	Genome-fragment	22.65	HMM-based (lower-bound)	0	1
PRET1608S01F02_ctg_2237	28340	No	NA	44	1	0	Low-quality	Genome-fragment	9.72	AAI-based (medium-confidence)	0	1
PRET1608S01F02_ctg_2238	28337	No	NA	16	12	0	Low-quality	Genome-fragment	26.16	AAI-based (medium-confidence)	0	1.01
PRET1608S01F02_ctg_2244	28285	No	NA	44	2	0	Low-quality	Genome-fragment	23.65	AAI-based (high-confidence)	0	1
PRET1608S01F02_ctg_2249	28262	No	NA	30	3	1	Low-quality	Genome-fragment	20.84	HMM-based (lower-bound)	0	1
PRET1608S01F02_ctg_2257	28240	No	NA	30	5	2	Low-quality	Genome-fragment	11.98	AAI-based (medium-confidence)	0	1.01
PRET1608S01F02_ctg_2286	27989	No	NA	38	13	0	High-quality	High-quality	100	AAI-based (medium-confidence)	0	1.01
PRET1608S01F02_ctg_2309	27842	No	NA	41	23	0	Medium-quality	Genome-fragment	53.67	AAI-based (medium-confidence)	0	1
PRET1608S01F02_ctg_2311	27831	No	NA	44	1	1	Low-quality	Genome-fragment	7.53	HMM-based (lower-bound)	0	1.01
PRET1608S01F02_ctg_2343	27662	No	NA	41	7	0	High-quality	High-quality	92.43	AAI-based (high-confidence)	0	1
PRET1608S01F02_ctg_2344	27658	No	NA	42	3	0	Low-quality	Genome-fragment	14.03	HMM-based (lower-bound)	0	1
PRET1608S01F02_ctg_2348	27639	No	NA	35	2	2	Low-quality	Genome-fragment	6.47	AAI-based (medium-confidence)	0	1
PRET1608S01F02_ctg_2351	27593	No	NA	38	6	0	Low-quality	Genome-fragment	28.1	AAI-based (medium-confidence)	0	1
PRET1608S01F02_ctg_2368	27452	No	NA	49	5	0	Medium-quality	Genome-fragment	56.63	AAI-based (high-confidence)	0	1
PRET1608S01F02_ctg_2370	27442	No	NA	13	9	0	Low-quality	Genome-fragment	12.99	AAI-based (high-confidence)	0	1
PRET1608S01F02_ctg_2372	27431	No	NA	36	7	0	Low-quality	Genome-fragment	27.82	AAI-based (medium-confidence)	0	1
PRET1608S01F02_ctg_2388	27360	Yes	19901	51	5	7	Low-quality	Genome-fragment	5.1	AAI-based (medium-confidence)	27.26	1
PRET1608S01F02_ctg_2396	27322	No	NA	27	14	0	Low-quality	Genome-fragment	7.15	AAI-based (medium-confidence)	0	1
PRET1608S01F02_ctg_2451	27033	No	NA	13	1	1	Low-quality	Genome-fragment	4.24	HMM-based (lower-bound)	0	1.01
PRET1608S01F02_ctg_2452	27027	No	NA	28	4	1	Low-quality	Genome-fragment	14.96	AAI-based (medium-confidence)	0	1
PRET1608S01F02_ctg_2469	26964	No	NA	17	4	0	Low-quality	Genome-fragment	19.08	AAI-based (medium-confidence)	0	1
PRET1608S01F02_ctg_2480	26885	No	NA	34	5	0	Medium-quality	Genome-fragment	76.84	AAI-based (high-confidence)	0	1
PRET1608S01F02_ctg_2492	26802	No	NA	10	2	0	Low-quality	Genome-fragment	22.22	AAI-based (medium-confidence)	0	1
PRET1608S01F02_ctg_2517	26632	No	NA	35	3	5	Low-quality	Genome-fragment	10.6	HMM-based (lower-bound)	0	1
PRET1608S01F02_ctg_2521	26622	No	NA	19	4	1	Low-quality	Genome-fragment	7.49	AAI-based (medium-confidence)	0	1
PRET1608S01F02_ctg_2538	26521	No	NA	17	14	0	Low-quality	Genome-fragment	14.33	AAI-based (medium-confidence)	0	1
PRET1608S01F02_ctg_2545	26474	No	NA	28	13	3	Low-quality	Genome-fragment	6.89	AAI-based (medium-confidence)	0	1
PRET1608S01F02_ctg_2566	26372	No	NA	25	10	0	Low-quality	Genome-fragment	37.77	HMM-based (lower-bound)	0	1
PRET1608S01F02_ctg_2576	26325	No	NA	40	13	0	Medium-quality	Genome-fragment	69.02	AAI-based (medium-confidence)	0	1
PRET1608S01F02_ctg_2584	26276	No	NA	6	0	0	Not-determined	Genome-fragment	NA	NA	0	1	no viral genes detected
PRET1608S01F02_ctg_2588	26256	No	NA	23	17	0	Low-quality	Genome-fragment	12.11	AAI-based (high-confidence)	0	1
PRET1608S01F02_ctg_2593	26235	No	NA	25	17	0	Low-quality	Genome-fragment	6.58	AAI-based (medium-confidence)	0	1
PRET1608S01F02_ctg_2612	26149	No	NA	37	5	1	Low-quality	Genome-fragment	13.31	AAI-based (medium-confidence)	0	1
PRET1608S01F02_ctg_2628	26080	No	NA	28	13	1	Low-quality	Genome-fragment	5.58	AAI-based (medium-confidence)	0	1
PRET1608S01F02_ctg_2659	25988	No	NA	31	11	0	Medium-quality	Genome-fragment	50.3	AAI-based (medium-confidence)	0	1
PRET1608S01F02_ctg_2661	25980	No	NA	26	0	3	Medium-quality	Genome-fragment	62	AAI-based (medium-confidence)	0	1	no viral genes detected
PRET1608S01F02_ctg_2669	25943	No	NA	29	2	2	Low-quality	Genome-fragment	25.4	HMM-based (lower-bound)	0	1
PRET1608S01F02_ctg_2690	25871	No	NA	31	5	1	Low-quality	Genome-fragment	5.25	HMM-based (lower-bound)	0	1.01
PRET1608S01F02_ctg_2701	25819	No	NA	50	6	0	Low-quality	Genome-fragment	9.83	HMM-based (lower-bound)	0	1
PRET1608S01F02_ctg_2702	25818	No	NA	42	9	0	Medium-quality	Genome-fragment	60.29	AAI-based (medium-confidence)	0	1
PRET1608S01F02_ctg_2707	25785	No	NA	26	5	0	Low-quality	Genome-fragment	14.46	AAI-based (medium-confidence)	0	1
PRET1608S01F02_ctg_2722	25713	Yes	18673	25	2	4	Low-quality	Genome-fragment	5.98	AAI-based (medium-confidence)	27.38	1
PRET1608S01F02_ctg_2749	25577	No	NA	39	17	2	Low-quality	Genome-fragment	6.21	AAI-based (medium-confidence)	0	1
PRET1608S01F02_ctg_2787	25444	No	NA	26	2	3	Low-quality	Genome-fragment	8.03	AAI-based (medium-confidence)	0	1
PRET1608S01F02_ctg_2794	25405	No	NA	34	5	0	Low-quality	Genome-fragment	39.11	HMM-based (lower-bound)	0	1
PRET1608S01F02_ctg_2795	25395	No	NA	46	2	2	Low-quality	Genome-fragment	8.29	HMM-based (lower-bound)	0	1.01
PRET1608S01F02_ctg_2801	25353	No	NA	58	14	3	Low-quality	Genome-fragment	13.54	HMM-based (lower-bound)	0	1
PRET1608S01F02_ctg_2803	25350	No	NA	49	3	3	Low-quality	Genome-fragment	14.31	AAI-based (high-confidence)	0	1
PRET1608S01F02_ctg_2808	25325	No	NA	39	20	1	Low-quality	Genome-fragment	6.59	AAI-based (medium-confidence)	0	1
PRET1608S01F02_ctg_2815	25291	No	NA	35	11	0	Medium-quality	Genome-fragment	70.77	AAI-based (high-confidence)	0	1
PRET1608S01F02_ctg_2824	25229	No	NA	34	17	1	Medium-quality	Genome-fragment	67.53	AAI-based (medium-confidence)	0	1
PRET1608S01F02_ctg_2841	25150	No	NA	30	8	3	Low-quality	Genome-fragment	6.49	AAI-based (medium-confidence)	0	1
PRET1608S01F02_ctg_2855	25077	No	NA	26	16	0	Low-quality	Genome-fragment	6.43	AAI-based (medium-confidence)	0	1
PRET1608S01F02_ctg_2859	25056	No	NA	30	8	1	Medium-quality	Genome-fragment	85.82	AAI-based (medium-confidence)	0	1
PRET1608S01F02_ctg_2871	25012	Yes	22141	48	9	3	Low-quality	Genome-fragment	9.85	AAI-based (medium-confidence)	11.48	1
PRET1608S01F02_ctg_2882	24963	No	NA	39	4	4	Low-quality	Genome-fragment	7.06	AAI-based (medium-confidence)	0	1
PRET1608S01F02_ctg_2886	24950	No	NA	9	6	0	Low-quality	Genome-fragment	6.47	AAI-based (high-confidence)	0	1
PRET1608S01F02_ctg_2892	24932	No	NA	31	0	0	Not-determined	Genome-fragment	NA	NA	0	1.01	no viral genes detected
PRET1608S01F02_ctg_2893	24931	Yes	18567	38	9	3	Low-quality	Genome-fragment	49.7	AAI-based (medium-confidence)	25.53	1
PRET1608S01F02_ctg_2922	24844	No	NA	31	7	2	Low-quality	Genome-fragment	9.58	AAI-based (medium-confidence)	0	1
PRET1608S01F02_ctg_2961	24705	No	NA	28	14	1	Medium-quality	Genome-fragment	54	AAI-based (high-confidence)	0	1
PRET1608S01F02_ctg_2994	24592	No	NA	21	7	0	Low-quality	Genome-fragment	2.3	AAI-based (medium-confidence)	0	1
PRET1608S01F02_ctg_3000	24581	No	NA	44	12	0	Medium-quality	Genome-fragment	52.78	AAI-based (medium-confidence)	0	1
PRET1608S01F02_ctg_3019	24518	No	NA	23	7	0	Low-quality	Genome-fragment	37.91	AAI-based (medium-confidence)	0	1
PRET1608S01F02_ctg_3025	24489	No	NA	21	4	0	Low-quality	Genome-fragment	44.41	AAI-based (medium-confidence)	0	1
PRET1608S01F02_ctg_3044	24442	No	NA	44	8	1	Low-quality	Genome-fragment	20.55	AAI-based (medium-confidence)	0	1
PRET1608S01F02_ctg_3050	24427	No	NA	41	13	0	Medium-quality	Genome-fragment	54.44	AAI-based (medium-confidence)	0	1
PRET1608S01F02_ctg_3060	24395	No	NA	38	6	0	Medium-quality	Genome-fragment	85.05	AAI-based (high-confidence)	0	1
PRET1608S01F02_ctg_3068	24385	No	NA	34	14	0	Low-quality	Genome-fragment	38.3	AAI-based (high-confidence)	0	1
PRET1608S01F02_ctg_3072	24368	No	NA	32	3	0	Low-quality	Genome-fragment	13.77	HMM-based (lower-bound)	0	1
PRET1608S01F02_ctg_3088	24284	No	NA	14	1	0	Low-quality	Genome-fragment	13.15	HMM-based (lower-bound)	0	1
PRET1608S01F02_ctg_3092	24269	No	NA	32	3	0	Low-quality	Genome-fragment	29.94	AAI-based (medium-confidence)	0	1
PRET1608S01F02_ctg_3104	24231	No	NA	30	15	0	Low-quality	Genome-fragment	40.29	AAI-based (medium-confidence)	0	1
PRET1608S01F02_ctg_3108	24224	No	NA	28	11	0	Low-quality	Genome-fragment	42.93	AAI-based (high-confidence)	0	1
PRET1608S01F02_ctg_3116	24190	No	NA	16	14	0	Low-quality	Genome-fragment	23.03	AAI-based (medium-confidence)	0	1
PRET1608S01F02_ctg_3128	24149	No	NA	36	2	1	Low-quality	Genome-fragment	11.71	AAI-based (high-confidence)	0	1
PRET1608S01F02_ctg_3138	24122	No	NA	22	2	1	Low-quality	Genome-fragment	13.55	AAI-based (medium-confidence)	0	1.01
PRET1608S01F02_ctg_3165	23969	Yes	17982	27	3	2	Low-quality	Genome-fragment	7.2	HMM-based (lower-bound)	24.98	1
PRET1608S01F02_ctg_3169	23954	No	NA	59	9	4	Low-quality	Genome-fragment	12.7	AAI-based (medium-confidence)	0	1
PRET1608S01F02_ctg_3191	23878	Yes	16016	43	8	4	Low-quality	Genome-fragment	6.51	AAI-based (medium-confidence)	32.93	1
PRET1608S01F02_ctg_3192	23872	No	NA	4	1	0	Low-quality	Genome-fragment	19.71	AAI-based (medium-confidence)	0	1
PRET1608S01F02_ctg_3211	23779	No	NA	37	10	3	Low-quality	Genome-fragment	6.28	AAI-based (medium-confidence)	0	1
PRET1608S01F02_ctg_3215	23767	No	NA	44	11	1	Medium-quality	Genome-fragment	61.3	AAI-based (medium-confidence)	0	1
PRET1608S01F02_ctg_3233	23707	No	NA	28	8	2	Low-quality	Genome-fragment	7.83	HMM-based (lower-bound)	0	1
PRET1608S01F02_ctg_3239	23683	No	NA	52	3	3	Low-quality	Genome-fragment	14.22	AAI-based (medium-confidence)	0	1
PRET1608S01F02_ctg_3251	23638	No	NA	31	2	2	Low-quality	Genome-fragment	8.48	HMM-based (lower-bound)	0	1
PRET1608S01F02_ctg_3255	23619	No	NA	11	7	0	Low-quality	Genome-fragment	11.31	AAI-based (medium-confidence)	0	1
PRET1608S01F02_ctg_3257	23608	No	NA	18	0	13	Not-determined	Genome-fragment	NA	NA	0	1	no viral genes detected
PRET1608S01F02_ctg_3263	23585	No	NA	16	2	0	Low-quality	Genome-fragment	13.94	AAI-based (high-confidence)	0	1
PRET1608S01F02_ctg_3265	23570	No	NA	48	9	0	Low-quality	Genome-fragment	22.16	AAI-based (medium-confidence)	0	1
PRET1608S01F02_ctg_3274	23520	No	NA	36	16	1	Low-quality	Genome-fragment	12.61	AAI-based (medium-confidence)	0	1
PRET1608S01F02_ctg_3279	23497	No	NA	8	2	0	Low-quality	Genome-fragment	19.26	AAI-based (high-confidence)	0	1
PRET1608S01F02_ctg_3289	23464	No	NA	33	19	0	Low-quality	Genome-fragment	12.41	AAI-based (medium-confidence)	0	1
PRET1608S01F02_ctg_3316	23370	No	NA	22	0	0	Low-quality	Genome-fragment	11.93	AAI-based (medium-confidence)	0	1	no viral genes detected
PRET1608S01F02_ctg_3329	23343	No	NA	34	11	0	Medium-quality	Genome-fragment	70.22	AAI-based (medium-confidence)	0	1
PRET1608S01F02_ctg_3338	23327	No	NA	12	5	1	Low-quality	Genome-fragment	10.85	HMM-based (lower-bound)	0	1
PRET1608S01F02_ctg_3370	23232	No	NA	28	6	0	Medium-quality	Genome-fragment	50.18	AAI-based (medium-confidence)	0	1
PRET1608S01F02_ctg_3399	23147	No	NA	31	14	2	Low-quality	Genome-fragment	12.17	AAI-based (medium-confidence)	0	1
PRET1608S01F02_ctg_3403	23130	No	NA	20	4	1	Low-quality	Genome-fragment	13.03	AAI-based (medium-confidence)	0	1
PRET1608S01F02_ctg_3407	23116	No	NA	21	0	4	Low-quality	Genome-fragment	7.54	AAI-based (medium-confidence)	0	1	no viral genes detected
PRET1608S01F02_ctg_3418	23086	No	NA	33	9	1	Low-quality	Genome-fragment	13.8	AAI-based (medium-confidence)	0	1
PRET1608S01F02_ctg_3442	23030	No	NA	54	14	0	Low-quality	Genome-fragment	5.83	AAI-based (medium-confidence)	0	1.02
PRET1608S01F02_ctg_3458	22978	No	NA	38	13	0	Low-quality	Genome-fragment	12.32	AAI-based (medium-confidence)	0	1
PRET1608S01F02_ctg_3465	22954	No	NA	29	22	0	Medium-quality	Genome-fragment	64.84	AAI-based (high-confidence)	0	1
PRET1608S01F02_ctg_3471	22935	No	NA	26	7	0	Low-quality	Genome-fragment	35.9	AAI-based (medium-confidence)	0	1
PRET1608S01F02_ctg_3496	22882	No	NA	32	3	6	Low-quality	Genome-fragment	8.24	AAI-based (medium-confidence)	0	1
PRET1608S01F02_ctg_3507	22852	No	NA	32	8	3	Low-quality	Genome-fragment	5.8	AAI-based (medium-confidence)	0	1
PRET1608S01F02_ctg_3510	22838	No	NA	25	11	0	Low-quality	Genome-fragment	48.48	AAI-based (medium-confidence)	0	1
PRET1608S01F02_ctg_3512	22837	No	NA	43	14	1	Medium-quality	Genome-fragment	51.86	AAI-based (medium-confidence)	0	1
PRET1608S01F02_ctg_3529	22787	No	NA	32	2	0	Low-quality	Genome-fragment	42.75	HMM-based (lower-bound)	0	1
PRET1608S01F02_ctg_3548	22719	No	NA	24	8	0	Low-quality	Genome-fragment	4.86	AAI-based (medium-confidence)	0	1
PRET1608S01F02_ctg_3558	22690	No	NA	37	1	1	Low-quality	Genome-fragment	13.57	HMM-based (lower-bound)	0	1
PRET1608S01F02_ctg_3577	22642	No	NA	25	5	0	Medium-quality	Genome-fragment	51.17	AAI-based (medium-confidence)	0	1
PRET1608S01F02_ctg_3586	22609	No	NA	23	2	0	Low-quality	Genome-fragment	40.39	AAI-based (medium-confidence)	0	1
PRET1608S01F02_ctg_3600	22556	No	NA	21	1	0	Low-quality	Genome-fragment	16.08	AAI-based (medium-confidence)	0	1
PRET1608S01F02_ctg_3613	22507	No	NA	28	4	0	Medium-quality	Genome-fragment	56.56	AAI-based (medium-confidence)	0	1
PRET1608S01F02_ctg_3614	22506	No	NA	44	4	6	Low-quality	Genome-fragment	9.3	AAI-based (medium-confidence)	0	1
PRET1608S01F02_ctg_3627	22473	No	NA	18	3	1	Low-quality	Genome-fragment	6.77	AAI-based (medium-confidence)	0	1
PRET1608S01F02_ctg_3634	22445	No	NA	19	7	1	Low-quality	Genome-fragment	6.22	AAI-based (medium-confidence)	0	1
PRET1608S01F02_ctg_3690	22288	No	NA	35	4	0	Low-quality	Genome-fragment	45.92	AAI-based (medium-confidence)	0	1
PRET1608S01F02_ctg_3695	22278	No	NA	49	2	0	Low-quality	Genome-fragment	14.99	HMM-based (lower-bound)	0	1
PRET1608S01F02_ctg_3698	22267	No	NA	11	3	0	Low-quality	Genome-fragment	5.4	HMM-based (lower-bound)	0	1
PRET1608S01F02_ctg_3705	22249	No	NA	27	13	0	Low-quality	Genome-fragment	36.17	AAI-based (high-confidence)	0	1
PRET1608S01F02_ctg_3707	22244	No	NA	35	7	0	Low-quality	Genome-fragment	18.77	AAI-based (medium-confidence)	0	1
PRET1608S01F02_ctg_3710	22235	No	NA	28	3	0	Medium-quality	Genome-fragment	60.26	AAI-based (medium-confidence)	0	1
PRET1608S01F02_ctg_3720	22215	No	NA	47	9	1	Low-quality	Genome-fragment	9.91	HMM-based (lower-bound)	0	1.01
PRET1608S01F02_ctg_3721	22215	No	NA	24	4	1	Low-quality	Genome-fragment	15.22	HMM-based (lower-bound)	0	1
PRET1608S01F02_ctg_3730	22194	No	NA	27	9	1	Medium-quality	Genome-fragment	68.09	AAI-based (medium-confidence)	0	1
PRET1608S01F02_ctg_3736	22165	No	NA	40	4	0	Low-quality	Genome-fragment	49.69	AAI-based (medium-confidence)	0	1
PRET1608S01F02_ctg_3751	22135	No	NA	20	1	1	Low-quality	Genome-fragment	12.41	AAI-based (medium-confidence)	0	1
PRET1608S01F02_ctg_3762	22107	Yes	16535	24	2	4	Low-quality	Genome-fragment	9.37	HMM-based (lower-bound)	25.2	1
PRET1608S01F02_ctg_3763	22107	No	NA	13	0	0	Not-determined	Genome-fragment	NA	NA	0	1	no viral genes detected
PRET1608S01F02_ctg_3769	22086	No	NA	14	1	0	Low-quality	Genome-fragment	6.49	AAI-based (medium-confidence)	0	1
PRET1608S01F02_ctg_3776	22069	No	NA	15	1	1	Low-quality	Genome-fragment	13.36	HMM-based (lower-bound)	0	1
PRET1608S01F02_ctg_3785	22046	No	NA	51	11	1	Low-quality	Genome-fragment	20.02	AAI-based (high-confidence)	0	1
PRET1608S01F02_ctg_3787	22042	No	NA	33	7	0	Low-quality	Genome-fragment	9.7	AAI-based (medium-confidence)	0	1
PRET1608S01F02_ctg_3805	21990	No	NA	18	1	0	Low-quality	Genome-fragment	12.67	HMM-based (lower-bound)	0	1
PRET1608S01F02_ctg_3817	21962	No	NA	65	1	1	Low-quality	Genome-fragment	15.29	HMM-based (lower-bound)	0	1
PRET1608S01F02_ctg_3832	21924	No	NA	18	4	0	Low-quality	Genome-fragment	6.16	AAI-based (medium-confidence)	0	1
PRET1608S01F02_ctg_3839	21912	No	NA	31	6	0	Medium-quality	Genome-fragment	51.21	AAI-based (medium-confidence)	0	1
PRET1608S01F02_ctg_3841	21909	No	NA	22	0	1	Low-quality	Genome-fragment	4.19	AAI-based (medium-confidence)	0	1	no viral genes detected
PRET1608S01F02_ctg_3852	21889	No	NA	32	2	6	Low-quality	Genome-fragment	10.27	HMM-based (lower-bound)	0	1
PRET1608S01F02_ctg_3863	21864	No	NA	18	6	1	Low-quality	Genome-fragment	11.78	HMM-based (lower-bound)	0	1
PRET1608S01F02_ctg_3866	21858	No	NA	36	12	0	Medium-quality	Genome-fragment	57.82	AAI-based (medium-confidence)	0	1
PRET1608S01F02_ctg_3875	21802	No	NA	42	15	3	Low-quality	Genome-fragment	11.24	AAI-based (medium-confidence)	0	1
PRET1608S01F02_ctg_3882	21771	No	NA	35	9	2	Low-quality	Genome-fragment	12.75	AAI-based (high-confidence)	0	1
PRET1608S01F02_ctg_3895	21732	No	NA	17	0	0	Low-quality	Genome-fragment	12.19	AAI-based (medium-confidence)	0	1	no viral genes detected
PRET1608S01F02_ctg_3898	21722	No	NA	36	2	4	Low-quality	Genome-fragment	7.69	HMM-based (lower-bound)	0	1
PRET1608S01F02_ctg_3909	21697	No	NA	42	10	1	Low-quality	Genome-fragment	17.9	AAI-based (high-confidence)	0	1
PRET1608S01F02_ctg_3918	21682	No	NA	41	9	0	Medium-quality	Genome-fragment	63.86	AAI-based (high-confidence)	0	1
PRET1608S01F02_ctg_3922	21676	No	NA	35	5	5	Low-quality	Genome-fragment	5.72	AAI-based (medium-confidence)	0	1
PRET1608S01F02_ctg_3931	21647	No	NA	33	14	0	Medium-quality	Genome-fragment	53.24	AAI-based (high-confidence)	0	1
PRET1608S01F02_ctg_3933	21638	No	NA	25	12	0	Medium-quality	Genome-fragment	53.46	AAI-based (high-confidence)	0	1
PRET1608S01F02_ctg_3938	21625	No	NA	24	17	0	Low-quality	Genome-fragment	34.41	AAI-based (high-confidence)	0	1
PRET1608S01F02_ctg_3947	21598	No	NA	19	6	0	Low-quality	Genome-fragment	13.12	AAI-based (medium-confidence)	0	1
PRET1608S01F02_ctg_3985	21502	No	NA	22	6	0	Low-quality	Genome-fragment	10.11	AAI-based (medium-confidence)	0	1
PRET1608S01F02_ctg_3989	21491	No	NA	33	5	6	Low-quality	Genome-fragment	24.01	AAI-based (medium-confidence)	0	1
PRET1608S01F02_ctg_3999	21464	No	NA	16	2	0	Low-quality	Genome-fragment	6.48	AAI-based (medium-confidence)	0	1
PRET1608S01F02_ctg_4003	21452	No	NA	23	4	0	Medium-quality	Genome-fragment	50.08	AAI-based (medium-confidence)	0	1
PRET1608S01F02_ctg_4012	21408	No	NA	27	19	0	Low-quality	Genome-fragment	46.91	AAI-based (high-confidence)	0	1
PRET1608S01F02_ctg_4018	21399	No	NA	17	0	3	Low-quality	Genome-fragment	6.86	AAI-based (medium-confidence)	0	1	no viral genes detected
PRET1608S01F02_ctg_4020	21391	No	NA	33	5	0	Low-quality	Genome-fragment	33.82	HMM-based (lower-bound)	0	1
PRET1608S01F02_ctg_4024	21387	No	NA	26	3	1	Low-quality	Genome-fragment	5.01	AAI-based (medium-confidence)	0	1.01
PRET1608S01F02_ctg_4059	21291	No	NA	34	6	0	Low-quality	Genome-fragment	36.14	AAI-based (high-confidence)	0	1
PRET1608S01F02_ctg_4072	21255	No	NA	27	8	0	Low-quality	Genome-fragment	1.87	AAI-based (medium-confidence)	0	1.01
PRET1608S01F02_ctg_4074	21253	No	NA	21	10	0	Low-quality	Genome-fragment	11.17	AAI-based (medium-confidence)	0	1
PRET1608S01F02_ctg_4095	21195	No	NA	27	17	1	Low-quality	Genome-fragment	39.79	AAI-based (medium-confidence)	0	1
PRET1608S01F02_ctg_4105	21169	No	NA	20	0	1	Low-quality	Genome-fragment	4.44	AAI-based (medium-confidence)	0	1	no viral genes detected
PRET1608S01F02_ctg_4124	21098	No	NA	26	5	2	Low-quality	Genome-fragment	11.87	AAI-based (high-confidence)	0	1
PRET1608S01F02_ctg_4129	21071	No	NA	35	5	0	Medium-quality	Genome-fragment	53.87	AAI-based (medium-confidence)	0	1
PRET1608S01F02_ctg_4135	21055	No	NA	26	11	0	Low-quality	Genome-fragment	5.48	AAI-based (high-confidence)	0	1
PRET1608S01F02_ctg_4140	21042	No	NA	19	2	1	Low-quality	Genome-fragment	7.47	AAI-based (medium-confidence)	0	1.01
PRET1608S01F02_ctg_4170	20973	No	NA	18	4	0	Low-quality	Genome-fragment	17.68	AAI-based (medium-confidence)	0	1
PRET1608S01F02_ctg_4187	20940	No	NA	29	5	0	Medium-quality	Genome-fragment	56.58	AAI-based (high-confidence)	0	1
PRET1608S01F02_ctg_4207	20868	No	NA	28	1	4	Low-quality	Genome-fragment	8.85	AAI-based (medium-confidence)	0	1
PRET1608S01F02_ctg_4227	20813	No	NA	17	13	0	Low-quality	Genome-fragment	5.43	AAI-based (medium-confidence)	0	1
PRET1608S01F02_ctg_4234	20792	No	NA	34	6	0	Low-quality	Genome-fragment	47.24	AAI-based (medium-confidence)	0	1
PRET1608S01F02_ctg_4236	20788	No	NA	16	8	0	Low-quality	Genome-fragment	9.64	AAI-based (medium-confidence)	0	1
PRET1608S01F02_ctg_4249	20772	No	NA	32	2	0	Low-quality	Genome-fragment	4.17	AAI-based (medium-confidence)	0	1
PRET1608S01F02_ctg_4263	20752	No	NA	23	3	0	Low-quality	Genome-fragment	1.67	HMM-based (lower-bound)	0	1
PRET1608S01F02_ctg_4289	20707	No	NA	27	20	0	Low-quality	Genome-fragment	11.04	AAI-based (medium-confidence)	0	1
PRET1608S01F02_ctg_4290	20706	No	NA	17	0	0	Not-determined	Genome-fragment	NA	NA	0	1	no viral genes detected
PRET1608S01F02_ctg_4295	20694	No	NA	26	15	0	Medium-quality	Genome-fragment	55.05	AAI-based (high-confidence)	0	1
PRET1608S01F02_ctg_4298	20691	No	NA	30	4	6	Low-quality	Genome-fragment	10.23	AAI-based (medium-confidence)	0	1
PRET1608S01F02_ctg_4301	20688	No	NA	22	4	0	Low-quality	Genome-fragment	11.6	AAI-based (medium-confidence)	0	1
PRET1608S01F02_ctg_4324	20642	No	NA	17	0	0	Not-determined	Genome-fragment	NA	NA	0	1	no viral genes detected
PRET1608S01F02_ctg_4329	20626	No	NA	18	12	0	Low-quality	Genome-fragment	9.49	AAI-based (medium-confidence)	0	1.01
PRET1608S01F02_ctg_4333	20613	No	NA	33	2	2	Low-quality	Genome-fragment	42.05	AAI-based (medium-confidence)	0	1
PRET1608S01F02_ctg_4342	20595	No	NA	25	8	0	Medium-quality	Genome-fragment	54.71	AAI-based (high-confidence)	0	1
PRET1608S01F02_ctg_4352	20568	No	NA	24	5	0	Low-quality	Genome-fragment	24.77	AAI-based (high-confidence)	0	1
PRET1608S01F02_ctg_4356	20554	No	NA	18	3	1	Low-quality	Genome-fragment	4.41	AAI-based (medium-confidence)	0	1
PRET1608S01F02_ctg_4390	20467	No	NA	25	7	0	Medium-quality	Genome-fragment	59.53	HMM-based (lower-bound)	0	1
PRET1608S01F02_ctg_4396	20460	No	NA	16	0	3	Low-quality	Genome-fragment	7.27	AAI-based (medium-confidence)	0	1	no viral genes detected
PRET1608S01F02_ctg_4400	20454	No	NA	17	0	0	Not-determined	Genome-fragment	NA	NA	0	1	no viral genes detected
PRET1608S01F02_ctg_4405	20446	No	NA	28	6	0	Low-quality	Genome-fragment	33.4	AAI-based (medium-confidence)	0	1
PRET1608S01F02_ctg_4415	20412	No	NA	33	16	0	Low-quality	Genome-fragment	33.93	AAI-based (medium-confidence)	0	1
PRET1608S01F02_ctg_4434	20375	No	NA	26	4	5	Low-quality	Genome-fragment	5.38	HMM-based (lower-bound)	0	1
PRET1608S01F02_ctg_4486	20276	No	NA	10	9	0	Low-quality	Genome-fragment	11.89	AAI-based (medium-confidence)	0	1
PRET1608S01F02_ctg_4504	20228	No	NA	23	10	0	Low-quality	Genome-fragment	15.51	AAI-based (high-confidence)	0	1
PRET1608S01F02_ctg_4512	20212	No	NA	43	4	5	Low-quality	Genome-fragment	9.76	AAI-based (medium-confidence)	0	1
PRET1608S01F02_ctg_4525	20181	No	NA	24	4	2	Low-quality	Genome-fragment	10.53	AAI-based (medium-confidence)	0	1
PRET1608S01F02_ctg_4555	20113	No	NA	11	6	0	Low-quality	Genome-fragment	11.02	HMM-based (lower-bound)	0	1
PRET1608S01F02_ctg_4562	20094	No	NA	13	2	0	Low-quality	Genome-fragment	5.18	AAI-based (medium-confidence)	0	1
PRET1608S01F02_ctg_4600	19998	No	NA	17	8	0	Low-quality	Genome-fragment	35.88	AAI-based (medium-confidence)	0	1
PRET1608S01F02_ctg_4608	19979	No	NA	21	4	0	Low-quality	Genome-fragment	22.98	AAI-based (medium-confidence)	0	1
PRET1608S01F02_ctg_4630	19950	No	NA	8	6	0	Low-quality	Genome-fragment	5.75	AAI-based (high-confidence)	0	1
PRET1608S01F02_ctg_4650	19907	No	NA	17	8	0	Low-quality	Genome-fragment	28.37	AAI-based (medium-confidence)	0	1
PRET1608S01F02_ctg_4651	19901	No	NA	15	11	0	Low-quality	Genome-fragment	5.21	AAI-based (medium-confidence)	0	1
PRET1608S01F02_ctg_4655	19897	No	NA	39	13	0	Low-quality	Genome-fragment	35.64	AAI-based (high-confidence)	0	1
PRET1608S01F02_ctg_4663	19884	No	NA	26	9	0	Low-quality	Genome-fragment	4.88	AAI-based (medium-confidence)	0	1
PRET1608S01F02_ctg_4664	19883	No	NA	14	7	0	Low-quality	Genome-fragment	7.24	HMM-based (lower-bound)	0	1.01
PRET1608S01F02_ctg_4692	19825	No	NA	23	1	0	Complete	High-quality	100	DTR (high-confidence)	0	1.01
PRET1608S01F02_ctg_4702	19814	No	NA	21	2	0	Low-quality	Genome-fragment	3.82	HMM-based (lower-bound)	0	1.01
PRET1608S01F02_ctg_4714	19799	No	NA	24	1	1	Low-quality	Genome-fragment	4.64	AAI-based (medium-confidence)	0	1
PRET1608S01F02_ctg_4716	19797	No	NA	25	8	2	Low-quality	Genome-fragment	5.11	AAI-based (medium-confidence)	0	1
PRET1608S01F02_ctg_4720	19794	No	NA	26	1	0	Medium-quality	Genome-fragment	56.15	AAI-based (medium-confidence)	0	1
PRET1608S01F02_ctg_4745	19733	No	NA	38	4	0	Low-quality	Genome-fragment	18.49	HMM-based (lower-bound)	0	1
PRET1608S01F02_ctg_4770	19677	No	NA	20	0	2	Low-quality	Genome-fragment	7.16	AAI-based (medium-confidence)	0	1	no viral genes detected
PRET1608S01F02_ctg_4778	19669	No	NA	21	3	0	Low-quality	Genome-fragment	23.39	AAI-based (medium-confidence)	0	1
PRET1608S01F02_ctg_4786	19662	No	NA	28	11	2	Low-quality	Genome-fragment	5.09	AAI-based (high-confidence)	0	1
PRET1608S01F02_ctg_4790	19646	No	NA	20	9	0	Low-quality	Genome-fragment	35.43	AAI-based (high-confidence)	0	1
PRET1608S01F02_ctg_4808	19604	No	NA	18	3	0	Low-quality	Genome-fragment	5.44	HMM-based (lower-bound)	0	1
PRET1608S01F02_ctg_4824	19575	No	NA	23	7	0	Low-quality	Genome-fragment	11.8	AAI-based (high-confidence)	0	1
PRET1608S01F02_ctg_4838	19537	No	NA	17	0	0	Low-quality	Genome-fragment	11.02	AAI-based (high-confidence)	0	1	no viral genes detected
PRET1608S01F02_ctg_4850	19501	No	NA	23	3	0	Low-quality	Genome-fragment	14.17	HMM-based (lower-bound)	0	1
PRET1608S01F02_ctg_4852	19500	No	NA	6	5	0	Low-quality	Genome-fragment	5.47	AAI-based (high-confidence)	0	1
PRET1608S01F02_ctg_4854	19496	No	NA	38	15	0	Medium-quality	Genome-fragment	62.1	AAI-based (high-confidence)	0	1
PRET1608S01F02_ctg_4860	19486	No	NA	37	3	2	Low-quality	Genome-fragment	5.84	AAI-based (high-confidence)	0	1.03
PRET1608S01F02_ctg_4861	19484	No	NA	26	7	0	Low-quality	Genome-fragment	34.98	AAI-based (high-confidence)	0	1
PRET1608S01F02_ctg_4864	19472	No	NA	10	1	0	Low-quality	Genome-fragment	16.09	AAI-based (medium-confidence)	0	1
PRET1608S01F02_ctg_4873	19458	No	NA	6	1	0	Low-quality	Genome-fragment	8.27	HMM-based (lower-bound)	0	1
PRET1608S01F02_ctg_4882	19437	No	NA	10	5	0	Low-quality	Genome-fragment	17.2	AAI-based (high-confidence)	0	1
PRET1608S01F02_ctg_4883	19437	No	NA	26	2	1	Low-quality	Genome-fragment	7.68	AAI-based (medium-confidence)	0	1.01
PRET1608S01F02_ctg_4893	19413	No	NA	37	16	0	Low-quality	Genome-fragment	10.41	AAI-based (medium-confidence)	0	1
PRET1608S01F02_ctg_4902	19387	No	NA	28	6	0	Low-quality	Genome-fragment	41.67	AAI-based (medium-confidence)	0	1
PRET1608S01F02_ctg_4903	19387	No	NA	49	0	0	Not-determined	Genome-fragment	NA	NA	0	1	no viral genes detected
PRET1608S01F02_ctg_4910	19378	No	NA	12	3	0	Low-quality	Genome-fragment	6.16	AAI-based (medium-confidence)	0	1
PRET1608S01F02_ctg_4920	19363	No	NA	25	8	0	Medium-quality	Genome-fragment	59.84	AAI-based (medium-confidence)	0	1
PRET1608S01F02_ctg_4923	19361	No	NA	24	4	1	Low-quality	Genome-fragment	5.8	AAI-based (high-confidence)	0	1
PRET1608S01F02_ctg_4932	19340	No	NA	22	1	1	Low-quality	Genome-fragment	12.1	HMM-based (lower-bound)	0	1
PRET1608S01F02_ctg_4933	19336	No	NA	19	9	2	Low-quality	Genome-fragment	7.4	AAI-based (medium-confidence)	0	1.03
PRET1608S01F02_ctg_4935	19332	No	NA	18	5	0	Medium-quality	Genome-fragment	66.7	AAI-based (high-confidence)	0	1
PRET1608S01F02_ctg_4952	19289	No	NA	22	2	0	Low-quality	Genome-fragment	7.64	HMM-based (lower-bound)	0	1
PRET1608S01F02_ctg_4956	19284	No	NA	26	1	0	Low-quality	Genome-fragment	12.02	AAI-based (medium-confidence)	0	1.01
PRET1608S01F02_ctg_4970	19255	No	NA	18	7	0	Low-quality	Genome-fragment	4.73	AAI-based (medium-confidence)	0	1
PRET1608S01F02_ctg_4973	19248	No	NA	18	9	0	Low-quality	Genome-fragment	30.5	AAI-based (high-confidence)	0	1
PRET1608S01F02_ctg_4984	19228	No	NA	26	3	1	Low-quality	Genome-fragment	8.33	HMM-based (lower-bound)	0	1
PRET1608S01F02_ctg_4990	19213	No	NA	39	2	2	Low-quality	Genome-fragment	10.56	AAI-based (medium-confidence)	0	1
PRET1608S01F02_ctg_4993	19195	No	NA	13	8	0	Low-quality	Genome-fragment	13.32	HMM-based (lower-bound)	0	1
PRET1608S01F02_ctg_4998	19190	No	NA	43	14	0	Low-quality	Genome-fragment	9.43	AAI-based (medium-confidence)	0	1
PRET1608S01F02_ctg_5023	19142	Yes	14509	35	8	2	Low-quality	Genome-fragment	5.34	AAI-based (medium-confidence)	24.2	1
PRET1608S01F02_ctg_5029	19127	No	NA	42	13	1	Low-quality	Genome-fragment	47.59	AAI-based (high-confidence)	0	1
PRET1608S01F02_ctg_5046	19091	No	NA	8	0	0	Low-quality	Genome-fragment	10.83	AAI-based (medium-confidence)	0	1	no viral genes detected
PRET1608S01F02_ctg_5088	19025	No	NA	13	3	0	Low-quality	Genome-fragment	10.19	AAI-based (medium-confidence)	0	1
PRET1608S01F02_ctg_5115	18976	No	NA	27	12	0	Low-quality	Genome-fragment	39.51	AAI-based (medium-confidence)	0	1
PRET1608S01F02_ctg_5145	18910	No	NA	31	8	0	Low-quality	Genome-fragment	30.93	AAI-based (medium-confidence)	0	1
PRET1608S01F02_ctg_5165	18879	No	NA	29	1	3	Low-quality	Genome-fragment	6.14	AAI-based (medium-confidence)	0	1
PRET1608S01F02_ctg_5226	18810	No	NA	53	4	1	Low-quality	Genome-fragment	6.58	HMM-based (lower-bound)	0	1
PRET1608S01F02_ctg_5234	18800	No	NA	18	7	0	Medium-quality	Genome-fragment	66.87	AAI-based (medium-confidence)	0	1
PRET1608S01F02_ctg_5235	18800	No	NA	33	0	0	Not-determined	Genome-fragment	NA	NA	0	1	no viral genes detected
PRET1608S01F02_ctg_5254	18763	No	NA	25	7	0	Medium-quality	Genome-fragment	53.02	AAI-based (medium-confidence)	0	1
PRET1608S01F02_ctg_5260	18753	No	NA	13	0	1	Not-determined	Genome-fragment	NA	NA	0	1	no viral genes detected
PRET1608S01F02_ctg_5271	18727	No	NA	23	9	1	Low-quality	Genome-fragment	4.79	AAI-based (medium-confidence)	0	1
PRET1608S01F02_ctg_5273	18721	No	NA	27	4	0	Low-quality	Genome-fragment	2.58	AAI-based (medium-confidence)	0	1
PRET1608S01F02_ctg_5277	18714	No	NA	23	3	0	Low-quality	Genome-fragment	28.02	HMM-based (lower-bound)	0	1
PRET1608S01F02_ctg_5280	18707	No	NA	23	15	0	Low-quality	Genome-fragment	35.71	AAI-based (high-confidence)	0	1
PRET1608S01F02_ctg_5286	18699	Yes	13667	17	3	2	Low-quality	Genome-fragment	3.76	AAI-based (medium-confidence)	26.91	1.02
PRET1608S01F02_ctg_5304	18666	No	NA	38	10	1	Low-quality	Genome-fragment	10.95	AAI-based (high-confidence)	0	1
PRET1608S01F02_ctg_5318	18642	No	NA	25	1	1	Low-quality	Genome-fragment	5.59	AAI-based (high-confidence)	0	1
PRET1608S01F02_ctg_5326	18632	No	NA	14	8	0	Low-quality	Genome-fragment	30.53	AAI-based (high-confidence)	0	1
PRET1608S01F02_ctg_5335	18617	No	NA	23	1	1	Low-quality	Genome-fragment	24.39	HMM-based (lower-bound)	0	1
PRET1608S01F02_ctg_5346	18602	Yes	12296	19	2	6	Low-quality	Genome-fragment	16.12	HMM-based (lower-bound)	33.9	1
PRET1608S01F02_ctg_5381	18533	No	NA	18	2	3	Low-quality	Genome-fragment	7.65	AAI-based (medium-confidence)	0	1
PRET1608S01F02_ctg_5382	18533	No	NA	5	0	0	Low-quality	Genome-fragment	16.22	AAI-based (medium-confidence)	0	1	no viral genes detected
PRET1608S01F02_ctg_5383	18532	No	NA	19	0	0	Low-quality	Genome-fragment	2.68	AAI-based (medium-confidence)	0	1	no viral genes detected
PRET1608S01F02_ctg_5396	18514	No	NA	23	15	0	Low-quality	Genome-fragment	9.93	AAI-based (high-confidence)	0	1
PRET1608S01F02_ctg_5431	18456	No	NA	9	7	0	Low-quality	Genome-fragment	14.72	HMM-based (lower-bound)	0	1
PRET1608S01F02_ctg_5433	18453	No	NA	25	0	0	Not-determined	Genome-fragment	NA	NA	0	1	no viral genes detected
PRET1608S01F02_ctg_5441	18435	No	NA	18	7	0	Low-quality	Genome-fragment	45.48	AAI-based (medium-confidence)	0	1
PRET1608S01F02_ctg_5442	18434	No	NA	16	0	1	Low-quality	Genome-fragment	10.38	AAI-based (medium-confidence)	0	1	no viral genes detected
PRET1608S01F02_ctg_5459	18411	No	NA	16	5	1	Low-quality	Genome-fragment	6.39	AAI-based (medium-confidence)	0	1
PRET1608S01F02_ctg_5463	18409	No	NA	22	8	0	Low-quality	Genome-fragment	4.64	AAI-based (medium-confidence)	0	1
PRET1608S01F02_ctg_5489	18370	No	NA	4	0	0	Low-quality	Genome-fragment	14.82	AAI-based (medium-confidence)	0	1	no viral genes detected
PRET1608S01F02_ctg_5492	18360	No	NA	35	8	0	Medium-quality	Genome-fragment	52.31	AAI-based (high-confidence)	0	1
PRET1608S01F02_ctg_5531	18273	No	NA	16	8	0	Medium-quality	Genome-fragment	50.58	AAI-based (medium-confidence)	0	1
PRET1608S01F02_ctg_5540	18260	No	NA	36	3	0	Low-quality	Genome-fragment	18.93	HMM-based (lower-bound)	0	1
PRET1608S01F02_ctg_5544	18254	No	NA	31	2	3	Low-quality	Genome-fragment	9.6	HMM-based (lower-bound)	0	1
PRET1608S01F02_ctg_5548	18247	No	NA	26	10	0	Low-quality	Genome-fragment	44.32	AAI-based (high-confidence)	0	1
PRET1608S01F02_ctg_5556	18241	No	NA	11	7	0	Low-quality	Genome-fragment	17.77	AAI-based (high-confidence)	0	1
PRET1608S01F02_ctg_5562	18232	No	NA	24	3	1	Low-quality	Genome-fragment	15.26	AAI-based (high-confidence)	0	1
PRET1608S01F02_ctg_5563	18229	No	NA	23	7	1	Low-quality	Genome-fragment	7.41	HMM-based (lower-bound)	0	1
PRET1608S01F02_ctg_5569	18223	No	NA	19	1	0	Low-quality	Genome-fragment	41.24	AAI-based (medium-confidence)	0	1
PRET1608S01F02_ctg_5575	18215	No	NA	32	1	4	Low-quality	Genome-fragment	3.15	AAI-based (medium-confidence)	0	1
PRET1608S01F02_ctg_5587	18189	No	NA	21	3	0	Low-quality	Genome-fragment	1.84	AAI-based (medium-confidence)	0	1
PRET1608S01F02_ctg_5603	18166	No	NA	23	0	5	Low-quality	Genome-fragment	8.64	AAI-based (medium-confidence)	0	1	no viral genes detected
PRET1608S01F02_ctg_5606	18161	No	NA	12	8	0	Low-quality	Genome-fragment	9.99	AAI-based (high-confidence)	0	1
PRET1608S01F02_ctg_5616	18139	No	NA	22	11	0	Low-quality	Genome-fragment	36.65	AAI-based (medium-confidence)	0	1
PRET1608S01F02_ctg_5617	18138	No	NA	28	10	0	Low-quality	Genome-fragment	16.86	AAI-based (high-confidence)	0	1
PRET1608S01F02_ctg_5626	18130	No	NA	22	1	6	Low-quality	Genome-fragment	10.31	HMM-based (lower-bound)	0	1
PRET1608S01F02_ctg_5630	18125	No	NA	18	2	0	Low-quality	Genome-fragment	12.52	AAI-based (high-confidence)	0	1
PRET1608S01F02_ctg_5649	18096	No	NA	24	12	2	Low-quality	Genome-fragment	4.71	AAI-based (medium-confidence)	0	1
PRET1608S01F02_ctg_5695	18026	No	NA	27	6	0	Low-quality	Genome-fragment	40.37	AAI-based (medium-confidence)	0	1
PRET1608S01F02_ctg_5709	17999	No	NA	5	0	0	Low-quality	Genome-fragment	15.05	AAI-based (high-confidence)	0	1	no viral genes detected
PRET1608S01F02_ctg_5752	17944	No	NA	11	8	0	Low-quality	Genome-fragment	10.48	AAI-based (high-confidence)	0	1
PRET1608S01F02_ctg_5754	17942	No	NA	17	10	0	Low-quality	Genome-fragment	9.7	AAI-based (medium-confidence)	0	1.01
PRET1608S01F02_ctg_5763	17935	No	NA	22	2	1	Low-quality	Genome-fragment	4.92	AAI-based (high-confidence)	0	1
PRET1608S01F02_ctg_5781	17895	No	NA	17	3	0	Low-quality	Genome-fragment	9.01	HMM-based (lower-bound)	0	1
PRET1608S01F02_ctg_5790	17878	No	NA	30	14	0	Low-quality	Genome-fragment	9.6	AAI-based (medium-confidence)	0	1
PRET1608S01F02_ctg_5831	17815	No	NA	25	0	0	Not-determined	Genome-fragment	NA	NA	0	1	no viral genes detected
PRET1608S01F02_ctg_5879	17746	No	NA	12	9	0	Low-quality	Genome-fragment	9.42	AAI-based (high-confidence)	0	1
PRET1608S01F02_ctg_5894	17724	No	NA	15	5	0	Low-quality	Genome-fragment	2.76	HMM-based (lower-bound)	0	1
PRET1608S01F02_ctg_5902	17707	No	NA	22	0	4	Not-determined	Genome-fragment	NA	NA	0	1	no viral genes detected
PRET1608S01F02_ctg_5915	17692	No	NA	22	5	1	Low-quality	Genome-fragment	9.03	AAI-based (high-confidence)	0	1
PRET1608S01F02_ctg_5925	17679	No	NA	41	13	0	Low-quality	Genome-fragment	39.1	AAI-based (high-confidence)	0	1
PRET1608S01F02_ctg_5929	17668	No	NA	32	5	4	Low-quality	Genome-fragment	3.36	AAI-based (medium-confidence)	0	1
PRET1608S01F02_ctg_5954	17631	No	NA	28	13	0	Low-quality	Genome-fragment	14.67	AAI-based (high-confidence)	0	1
PRET1608S01F02_ctg_5970	17605	No	NA	21	6	0	Low-quality	Genome-fragment	9.43	AAI-based (medium-confidence)	0	1
PRET1608S01F02_ctg_5971	17602	No	NA	26	1	3	Low-quality	Genome-fragment	7.87	HMM-based (lower-bound)	0	1
PRET1608S01F02_ctg_5985	17573	No	NA	9	5	0	Low-quality	Genome-fragment	37.1	AAI-based (medium-confidence)	0	1
PRET1608S01F02_ctg_6020	17514	No	NA	32	9	0	Low-quality	Genome-fragment	40.42	AAI-based (high-confidence)	0	1
PRET1608S01F02_ctg_6030	17495	No	NA	22	12	0	Low-quality	Genome-fragment	9.61	AAI-based (medium-confidence)	0	1
PRET1608S01F02_ctg_6060	17450	No	NA	19	6	0	Low-quality	Genome-fragment	31.29	AAI-based (high-confidence)	0	1
PRET1608S01F02_ctg_6063	17444	No	NA	31	1	3	Low-quality	Genome-fragment	10.35	AAI-based (medium-confidence)	0	1
PRET1608S01F02_ctg_6067	17433	No	NA	23	9	0	Low-quality	Genome-fragment	49.98	AAI-based (high-confidence)	0	1
PRET1608S01F02_ctg_6070	17427	No	NA	12	3	0	Low-quality	Genome-fragment	8.39	AAI-based (medium-confidence)	0	1
PRET1608S01F02_ctg_6079	17406	Yes	16521	10	2	1	Low-quality	Genome-fragment	4.66	AAI-based (high-confidence)	5.08	1.01
PRET1608S01F02_ctg_6080	17406	No	NA	20	2	0	Low-quality	Genome-fragment	20.57	AAI-based (medium-confidence)	0	1
PRET1608S01F02_ctg_6085	17399	No	NA	14	4	0	Low-quality	Genome-fragment	9.99	AAI-based (medium-confidence)	0	1
PRET1608S01F02_ctg_6089	17396	No	NA	22	2	1	Low-quality	Genome-fragment	33.35	AAI-based (medium-confidence)	0	1
PRET1608S01F02_ctg_6103	17379	No	NA	9	5	0	Low-quality	Genome-fragment	8.04	HMM-based (lower-bound)	0	1.01
PRET1608S01F02_ctg_6106	17376	No	NA	4	3	0	Low-quality	Genome-fragment	4.88	AAI-based (high-confidence)	0	1
PRET1608S01F02_ctg_6137	17324	No	NA	38	6	0	Low-quality	Genome-fragment	18.46	HMM-based (lower-bound)	0	1.04
PRET1608S01F02_ctg_6138	17323	No	NA	10	5	0	Low-quality	Genome-fragment	9.18	AAI-based (high-confidence)	0	1
PRET1608S01F02_ctg_6139	17317	No	NA	12	2	0	Low-quality	Genome-fragment	7.51	AAI-based (medium-confidence)	0	1
PRET1608S01F02_ctg_6148	17302	No	NA	10	5	0	Low-quality	Genome-fragment	8.16	AAI-based (high-confidence)	0	1
PRET1608S01F02_ctg_6160	17285	No	NA	17	5	0	Low-quality	Genome-fragment	39.22	AAI-based (medium-confidence)	0	1
PRET1608S01F02_ctg_6161	17284	Yes	11469	27	7	6	Low-quality	Genome-fragment	27.03	AAI-based (medium-confidence)	33.64	1
PRET1608S01F02_ctg_6165	17278	No	NA	52	1	1	Low-quality	Genome-fragment	6.56	HMM-based (lower-bound)	0	1
PRET1608S01F02_ctg_6198	17215	No	NA	13	11	1	Low-quality	Genome-fragment	7.89	HMM-based (lower-bound)	0	1
PRET1608S01F02_ctg_6207	17205	No	NA	21	6	0	Low-quality	Genome-fragment	3.68	AAI-based (medium-confidence)	0	1
PRET1608S01F02_ctg_6215	17192	No	NA	18	0	0	Low-quality	Genome-fragment	33.74	AAI-based (medium-confidence)	0	1	no viral genes detected
PRET1608S01F02_ctg_6228	17174	No	NA	9	1	0	Low-quality	Genome-fragment	5.6	AAI-based (high-confidence)	0	1
PRET1608S01F02_ctg_6229	17173	No	NA	22	19	0	Low-quality	Genome-fragment	34.71	AAI-based (high-confidence)	0	1
PRET1608S01F02_ctg_6231	17171	No	NA	30	8	0	Low-quality	Genome-fragment	44.46	AAI-based (high-confidence)	0	1
PRET1608S01F02_ctg_6236	17168	No	NA	7	3	0	Low-quality	Genome-fragment	13.62	HMM-based (lower-bound)	0	1.03
PRET1608S01F02_ctg_6243	17158	No	NA	33	7	0	Low-quality	Genome-fragment	43.13	AAI-based (high-confidence)	0	1
PRET1608S01F02_ctg_6247	17147	No	NA	18	0	2	Not-determined	Genome-fragment	NA	NA	0	1	no viral genes detected
PRET1608S01F02_ctg_6248	17144	No	NA	21	0	3	Low-quality	Genome-fragment	6.82	AAI-based (medium-confidence)	0	1	no viral genes detected
PRET1608S01F02_ctg_6257	17136	No	NA	12	3	1	Low-quality	Genome-fragment	5.99	HMM-based (lower-bound)	0	1
PRET1608S01F02_ctg_6311	17062	No	NA	23	8	0	Low-quality	Genome-fragment	15.99	AAI-based (high-confidence)	0	1
PRET1608S01F02_ctg_6313	17061	No	NA	35	8	0	Low-quality	Genome-fragment	42.61	AAI-based (high-confidence)	0	1
PRET1608S01F02_ctg_6335	17033	No	NA	11	0	0	Low-quality	Genome-fragment	12.86	AAI-based (high-confidence)	0	1	no viral genes detected
PRET1608S01F02_ctg_6361	17012	No	NA	19	2	1	Low-quality	Genome-fragment	8.98	HMM-based (lower-bound)	0	1
PRET1608S01F02_ctg_6382	16992	No	NA	18	7	0	Low-quality	Genome-fragment	43.33	AAI-based (medium-confidence)	0	1.01
PRET1608S01F02_ctg_6396	16980	No	NA	28	3	5	Low-quality	Genome-fragment	7.32	HMM-based (lower-bound)	0	1
PRET1608S01F02_ctg_6421	16947	No	NA	18	3	1	Low-quality	Genome-fragment	28.43	AAI-based (medium-confidence)	0	1
PRET1608S01F02_ctg_6423	16946	No	NA	15	1	0	Low-quality	Genome-fragment	47.7	AAI-based (medium-confidence)	0	1
PRET1608S01F02_ctg_6425	16943	No	NA	21	1	0	Low-quality	Genome-fragment	14.58	AAI-based (high-confidence)	0	1
PRET1608S01F02_ctg_6428	16941	No	NA	26	10	0	Low-quality	Genome-fragment	29.69	AAI-based (high-confidence)	0	1
PRET1608S01F02_ctg_6440	16923	No	NA	18	6	0	Low-quality	Genome-fragment	1.42	AAI-based (medium-confidence)	0	1
PRET1608S01F02_ctg_6456	16903	No	NA	12	10	0	Low-quality	Genome-fragment	8.68	AAI-based (high-confidence)	0	1
PRET1608S01F02_ctg_6460	16900	No	NA	19	15	0	Low-quality	Genome-fragment	10	AAI-based (medium-confidence)	0	1
PRET1608S01F02_ctg_6468	16890	No	NA	11	1	0	Low-quality	Genome-fragment	5.35	AAI-based (high-confidence)	0	1
PRET1608S01F02_ctg_6476	16882	No	NA	19	9	0	Low-quality	Genome-fragment	31.35	AAI-based (medium-confidence)	0	1
PRET1608S01F02_ctg_6481	16878	No	NA	29	3	3	Low-quality	Genome-fragment	8.02	AAI-based (medium-confidence)	0	1
PRET1608S01F02_ctg_6489	16871	No	NA	24	1	1	Low-quality	Genome-fragment	25.5	HMM-based (lower-bound)	0	1
PRET1608S01F02_ctg_6503	16854	No	NA	21	4	0	Low-quality	Genome-fragment	8.38	AAI-based (medium-confidence)	0	1
PRET1608S01F02_ctg_6506	16848	No	NA	4	0	0	Low-quality	Genome-fragment	14.06	AAI-based (high-confidence)	0	1	no viral genes detected
PRET1608S01F02_ctg_6524	16825	No	NA	17	15	0	Low-quality	Genome-fragment	9.94	AAI-based (high-confidence)	0	1
PRET1608S01F02_ctg_6528	16821	No	NA	17	4	1	Low-quality	Genome-fragment	4.27	AAI-based (medium-confidence)	0	1
PRET1608S01F02_ctg_6536	16812	No	NA	19	1	1	Low-quality	Genome-fragment	5.53	AAI-based (medium-confidence)	0	1
PRET1608S01F02_ctg_6562	16777	No	NA	30	0	2	Not-determined	Genome-fragment	NA	NA	0	1	no viral genes detected
PRET1608S01F02_ctg_6568	16768	No	NA	11	9	0	Low-quality	Genome-fragment	9.58	AAI-based (medium-confidence)	0	1
PRET1608S01F02_ctg_6574	16761	No	NA	36	9	1	Low-quality	Genome-fragment	9.33	AAI-based (medium-confidence)	0	1
PRET1608S01F02_ctg_6585	16755	No	NA	17	2	0	Low-quality	Genome-fragment	2.39	HMM-based (lower-bound)	0	1
PRET1608S01F02_ctg_6599	16739	No	NA	4	0	2	Not-determined	Genome-fragment	NA	NA	0	1	no viral genes detected
PRET1608S01F02_ctg_6606	16723	No	NA	13	8	0	Low-quality	Genome-fragment	9.86	AAI-based (medium-confidence)	0	1
PRET1608S01F02_ctg_6621	16699	No	NA	26	0	3	Low-quality	Genome-fragment	12.52	AAI-based (medium-confidence)	0	1	no viral genes detected
PRET1608S01F02_ctg_6629	16694	No	NA	19	10	0	Low-quality	Genome-fragment	35.08	AAI-based (high-confidence)	0	1
PRET1608S01F02_ctg_6657	16664	No	NA	24	4	0	Low-quality	Genome-fragment	40.13	AAI-based (high-confidence)	0	1
PRET1608S01F02_ctg_6676	16640	No	NA	29	11	0	Low-quality	Genome-fragment	9.72	AAI-based (high-confidence)	0	1
PRET1608S01F02_ctg_6706	16612	No	NA	23	12	0	Low-quality	Genome-fragment	7.37	AAI-based (medium-confidence)	0	1
PRET1608S01F02_ctg_6711	16602	No	NA	27	9	0	Low-quality	Genome-fragment	25.49	AAI-based (high-confidence)	0	1
PRET1608S01F02_ctg_6764	16548	No	NA	27	7	1	Low-quality	Genome-fragment	42.56	AAI-based (medium-confidence)	0	1
PRET1608S01F02_ctg_6771	16541	No	NA	16	4	1	Low-quality	Genome-fragment	30.07	AAI-based (high-confidence)	0	1
PRET1608S01F02_ctg_6780	16530	No	NA	15	9	0	Low-quality	Genome-fragment	14.76	AAI-based (medium-confidence)	0	1
PRET1608S01F02_ctg_6787	16527	No	NA	22	1	3	Low-quality	Genome-fragment	18.2	AAI-based (medium-confidence)	0	1
PRET1608S01F02_ctg_6792	16514	No	NA	28	10	1	Low-quality	Genome-fragment	15.46	AAI-based (high-confidence)	0	1
PRET1608S01F02_ctg_6803	16500	No	NA	13	6	0	Low-quality	Genome-fragment	27.18	AAI-based (medium-confidence)	0	1
PRET1608S01F02_ctg_6828	16456	No	NA	20	8	0	Low-quality	Genome-fragment	27.13	AAI-based (medium-confidence)	0	1
PRET1608S01F02_ctg_6845	16434	No	NA	22	2	1	Low-quality	Genome-fragment	5.37	AAI-based (medium-confidence)	0	1
PRET1608S01F02_ctg_6848	16430	No	NA	22	4	2	Low-quality	Genome-fragment	7.16	AAI-based (medium-confidence)	0	1
PRET1608S01F02_ctg_6864	16417	No	NA	21	4	0	Low-quality	Genome-fragment	11.97	AAI-based (medium-confidence)	0	1
PRET1608S01F02_ctg_6874	16407	No	NA	25	0	0	Not-determined	Genome-fragment	NA	NA	0	1	no viral genes detected
PRET1608S01F02_ctg_6882	16397	No	NA	22	4	2	Low-quality	Genome-fragment	45.58	AAI-based (high-confidence)	0	1
PRET1608S01F02_ctg_6888	16386	No	NA	41	2	0	Low-quality	Genome-fragment	6.32	HMM-based (lower-bound)	0	1
PRET1608S01F02_ctg_6896	16379	No	NA	25	9	0	Low-quality	Genome-fragment	28.83	AAI-based (high-confidence)	0	1
PRET1608S01F02_ctg_6916	16360	No	NA	18	5	0	Low-quality	Genome-fragment	33.34	AAI-based (high-confidence)	0	1
PRET1608S01F02_ctg_6920	16356	No	NA	20	5	0	Low-quality	Genome-fragment	21.78	AAI-based (medium-confidence)	0	1
PRET1608S01F02_ctg_6925	16351	No	NA	41	0	0	Not-determined	Genome-fragment	NA	NA	0	1.02	no viral genes detected
PRET1608S01F02_ctg_6928	16348	No	NA	17	2	0	Low-quality	Genome-fragment	10.31	AAI-based (high-confidence)	0	1
PRET1608S01F02_ctg_6942	16331	No	NA	16	5	0	Low-quality	Genome-fragment	15.01	AAI-based (high-confidence)	0	1
PRET1608S01F02_ctg_6945	16326	No	NA	42	3	0	Low-quality	Genome-fragment	10.23	HMM-based (lower-bound)	0	1
PRET1608S01F02_ctg_6948	16318	No	NA	13	9	0	Low-quality	Genome-fragment	26.46	AAI-based (high-confidence)	0	1
PRET1608S01F02_ctg_6963	16302	No	NA	25	4	0	Low-quality	Genome-fragment	27.82	AAI-based (high-confidence)	0	1
PRET1608S01F02_ctg_6967	16293	No	NA	18	0	0	Low-quality	Genome-fragment	9.06	AAI-based (medium-confidence)	0	1	no viral genes detected
PRET1608S01F02_ctg_6973	16287	No	NA	25	10	0	Low-quality	Genome-fragment	16.71	AAI-based (medium-confidence)	0	1
PRET1608S01F02_ctg_6975	16284	No	NA	21	0	0	Low-quality	Genome-fragment	7.95	AAI-based (medium-confidence)	0	1	no viral genes detected
PRET1608S01F02_ctg_6984	16274	Yes	12590	40	6	3	Low-quality	Genome-fragment	6.43	HMM-based (lower-bound)	22.64	1
PRET1608S01F02_ctg_7001	16248	No	NA	12	5	0	Low-quality	Genome-fragment	9.37	AAI-based (high-confidence)	0	1
PRET1608S01F02_ctg_7039	16216	No	NA	16	7	0	Low-quality	Genome-fragment	7.3	HMM-based (lower-bound)	0	1
PRET1608S01F02_ctg_7040	16216	No	NA	23	1	0	Low-quality	Genome-fragment	3.45	AAI-based (medium-confidence)	0	1
PRET1608S01F02_ctg_7064	16188	No	NA	14	4	0	Low-quality	Genome-fragment	20.12	AAI-based (medium-confidence)	0	1
PRET1608S01F02_ctg_7076	16169	No	NA	24	11	0	Low-quality	Genome-fragment	44.85	AAI-based (high-confidence)	0	1
PRET1608S01F02_ctg_7084	16163	No	NA	13	9	0	Low-quality	Genome-fragment	4.22	AAI-based (medium-confidence)	0	1
PRET1608S01F02_ctg_7103	16145	No	NA	16	2	0	Low-quality	Genome-fragment	26.07	HMM-based (lower-bound)	0	1
PRET1608S01F02_ctg_7105	16139	No	NA	28	10	1	Low-quality	Genome-fragment	9.47	AAI-based (medium-confidence)	0	1
PRET1608S01F02_ctg_7110	16133	No	NA	22	18	0	Low-quality	Genome-fragment	37.86	AAI-based (high-confidence)	0	1
PRET1608S01F02_ctg_7119	16127	No	NA	25	2	4	Low-quality	Genome-fragment	6.39	AAI-based (medium-confidence)	0	1
PRET1608S01F02_ctg_7124	16120	No	NA	25	2	1	Low-quality	Genome-fragment	5.65	HMM-based (lower-bound)	0	1
PRET1608S01F02_ctg_7133	16109	No	NA	18	4	1	Low-quality	Genome-fragment	9.95	AAI-based (medium-confidence)	0	1
PRET1608S01F02_ctg_7158	16086	No	NA	17	2	0	Low-quality	Genome-fragment	8.08	AAI-based (high-confidence)	0	1
PRET1608S01F02_ctg_7183	16066	No	NA	22	13	0	Low-quality	Genome-fragment	28.52	AAI-based (medium-confidence)	0	1
PRET1608S01F02_ctg_7194	16058	No	NA	12	1	0	Low-quality	Genome-fragment	25.61	AAI-based (high-confidence)	0	1
PRET1608S01F02_ctg_7201	16051	No	NA	27	6	0	Low-quality	Genome-fragment	39.71	AAI-based (medium-confidence)	0	1
PRET1608S01F02_ctg_7202	16050	No	NA	31	3	1	Low-quality	Genome-fragment	16.59	AAI-based (medium-confidence)	0	1
PRET1608S01F02_ctg_7208	16047	No	NA	43	8	0	Low-quality	Genome-fragment	8.58	HMM-based (lower-bound)	0	1
PRET1608S01F02_ctg_7211	16045	No	NA	19	14	0	Low-quality	Genome-fragment	8.76	AAI-based (medium-confidence)	0	1
PRET1608S01F02_ctg_7215	16043	No	NA	18	12	1	Low-quality	Genome-fragment	4	AAI-based (medium-confidence)	0	1
PRET1608S01F02_ctg_7224	16029	No	NA	27	3	0	Low-quality	Genome-fragment	21	HMM-based (lower-bound)	0	1
PRET1608S01F02_ctg_7225	16029	No	NA	22	1	0	Low-quality	Genome-fragment	8.92	HMM-based (lower-bound)	0	1
PRET1608S01F02_ctg_7231	16023	No	NA	18	3	0	Low-quality	Genome-fragment	4.84	AAI-based (medium-confidence)	0	1
PRET1608S01F02_ctg_7235	16020	No	NA	16	0	0	Not-determined	Genome-fragment	NA	NA	0	1	no viral genes detected
PRET1608S01F02_ctg_7239	16017	No	NA	21	15	1	Low-quality	Genome-fragment	34.36	AAI-based (medium-confidence)	0	1
PRET1608S01F02_ctg_7240	16016	No	NA	20	1	11	High-quality	High-quality	100	AAI-based (medium-confidence)	0	1	contig >1.5x longer than expected genome length
PRET1608S01F02_ctg_7246	16011	No	NA	16	6	0	Low-quality	Genome-fragment	7.77	AAI-based (high-confidence)	0	1
PRET1608S01F02_ctg_7253	16004	No	NA	26	4	1	Low-quality	Genome-fragment	9.5	HMM-based (lower-bound)	0	1
PRET1608S01F02_ctg_7259	15997	No	NA	11	0	0	Not-determined	Genome-fragment	NA	NA	0	1.01	no viral genes detected
PRET1608S01F02_ctg_7294	15966	Yes	11820	31	6	2	Low-quality	Genome-fragment	4.38	AAI-based (medium-confidence)	25.97	1
PRET1608S01F02_ctg_7315	15951	No	NA	15	0	0	Low-quality	Genome-fragment	9.51	AAI-based (medium-confidence)	0	1	no viral genes detected
PRET1608S01F02_ctg_7320	15943	No	NA	8	4	0	Low-quality	Genome-fragment	4.61	HMM-based (lower-bound)	0	1
PRET1608S01F02_ctg_7345	15918	No	NA	12	10	0	Low-quality	Genome-fragment	8.63	AAI-based (medium-confidence)	0	1
PRET1608S01F02_ctg_7353	15907	No	NA	14	1	0	Low-quality	Genome-fragment	14.82	HMM-based (lower-bound)	0	1
PRET1608S01F02_ctg_7379	15882	No	NA	18	3	0	Low-quality	Genome-fragment	19.13	AAI-based (high-confidence)	0	1
PRET1608S01F02_ctg_7393	15867	No	NA	31	6	2	Low-quality	Genome-fragment	8.99	AAI-based (high-confidence)	0	1
PRET1608S01F02_ctg_7400	15860	No	NA	20	3	0	Low-quality	Genome-fragment	4.91	HMM-based (lower-bound)	0	1
PRET1608S01F02_ctg_7408	15853	No	NA	11	2	0	Low-quality	Genome-fragment	2.39	HMM-based (lower-bound)	0	1.01
PRET1608S01F02_ctg_7415	15847	No	NA	9	4	0	Low-quality	Genome-fragment	17.71	AAI-based (medium-confidence)	0	1
PRET1608S01F02_ctg_7423	15840	No	NA	22	7	1	Low-quality	Genome-fragment	23.31	HMM-based (lower-bound)	0	1
PRET1608S01F02_ctg_7424	15840	No	NA	23	5	0	Low-quality	Genome-fragment	9.44	AAI-based (medium-confidence)	0	1
PRET1608S01F02_ctg_7451	15816	No	NA	4	2	0	Low-quality	Genome-fragment	5.22	AAI-based (high-confidence)	0	1
PRET1608S01F02_ctg_7465	15798	No	NA	25	11	0	Low-quality	Genome-fragment	10.18	AAI-based (medium-confidence)	0	1
PRET1608S01F02_ctg_7474	15785	No	NA	16	1	0	Low-quality	Genome-fragment	11.35	AAI-based (medium-confidence)	0	1
PRET1608S01F02_ctg_7475	15784	No	NA	18	0	6	Low-quality	Genome-fragment	8.96	AAI-based (medium-confidence)	0	1	no viral genes detected
PRET1608S01F02_ctg_7485	15760	No	NA	21	10	0	Low-quality	Genome-fragment	4.23	AAI-based (medium-confidence)	0	1
PRET1608S01F02_ctg_7489	15758	No	NA	40	2	0	Low-quality	Genome-fragment	23.83	AAI-based (medium-confidence)	0	1
PRET1608S01F02_ctg_7512	15723	No	NA	25	8	2	Low-quality	Genome-fragment	4.06	AAI-based (medium-confidence)	0	1
PRET1608S01F02_ctg_7515	15720	No	NA	18	5	0	Low-quality	Genome-fragment	26.39	AAI-based (high-confidence)	0	1
PRET1608S01F02_ctg_7521	15716	No	NA	9	1	0	Low-quality	Genome-fragment	5.39	AAI-based (medium-confidence)	0	1
PRET1608S01F02_ctg_7524	15713	No	NA	27	2	0	Low-quality	Genome-fragment	5.86	HMM-based (lower-bound)	0	1.01
PRET1608S01F02_ctg_7525	15708	No	NA	24	1	1	Low-quality	Genome-fragment	23.5	HMM-based (lower-bound)	0	1
PRET1608S01F02_ctg_7531	15704	No	NA	9	2	0	Low-quality	Genome-fragment	8.33	HMM-based (lower-bound)	0	1
PRET1608S01F02_ctg_7550	15686	No	NA	15	5	0	Low-quality	Genome-fragment	33.46	AAI-based (medium-confidence)	0	1
PRET1608S01F02_ctg_7560	15672	No	NA	24	2	0	Low-quality	Genome-fragment	32	AAI-based (medium-confidence)	0	1
PRET1608S01F02_ctg_7563	15669	No	NA	22	9	0	Low-quality	Genome-fragment	28.14	AAI-based (high-confidence)	0	1
PRET1608S01F02_ctg_7567	15666	No	NA	11	9	0	Low-quality	Genome-fragment	4.08	AAI-based (high-confidence)	0	1
PRET1608S01F02_ctg_7596	15632	No	NA	21	6	0	Low-quality	Genome-fragment	1.33	HMM-based (lower-bound)	0	1
PRET1608S01F02_ctg_7600	15630	No	NA	33	10	0	Low-quality	Genome-fragment	33.88	AAI-based (high-confidence)	0	1
PRET1608S01F02_ctg_7601	15629	No	NA	25	7	2	Low-quality	Genome-fragment	13.92	AAI-based (medium-confidence)	0	1
PRET1608S01F02_ctg_7605	15627	No	NA	20	12	0	Low-quality	Genome-fragment	40.1	AAI-based (medium-confidence)	0	1
PRET1608S01F02_ctg_7645	15584	No	NA	14	1	0	Low-quality	Genome-fragment	2.95	AAI-based (medium-confidence)	0	1
PRET1608S01F02_ctg_7647	15583	No	NA	21	9	0	Low-quality	Genome-fragment	8.34	AAI-based (high-confidence)	0	1
PRET1608S01F02_ctg_7651	15581	No	NA	22	3	0	Low-quality	Genome-fragment	27.89	AAI-based (high-confidence)	0	1
PRET1608S01F02_ctg_7656	15578	No	NA	15	2	1	Low-quality	Genome-fragment	17.22	HMM-based (lower-bound)	0	1
PRET1608S01F02_ctg_7673	15568	No	NA	2	2	0	Low-quality	Genome-fragment	3.52	HMM-based (lower-bound)	0	1
PRET1608S01F02_ctg_7681	15563	No	NA	24	6	0	Low-quality	Genome-fragment	45.31	AAI-based (high-confidence)	0	1
PRET1608S01F02_ctg_7683	15561	No	NA	18	0	8	Low-quality	Genome-fragment	9.38	AAI-based (medium-confidence)	0	1	no viral genes detected
PRET1608S01F02_ctg_7698	15540	No	NA	13	12	0	Low-quality	Genome-fragment	8.63	AAI-based (medium-confidence)	0	1
PRET1608S01F02_ctg_7705	15537	No	NA	3	0	0	Low-quality	Genome-fragment	12.39	AAI-based (medium-confidence)	0	1	no viral genes detected
PRET1608S01F02_ctg_7707	15536	No	NA	37	6	0	Low-quality	Genome-fragment	23.62	AAI-based (medium-confidence)	0	1.01
PRET1608S01F02_ctg_7713	15525	No	NA	13	13	0	Low-quality	Genome-fragment	12.97	AAI-based (high-confidence)	0	1
PRET1608S01F02_ctg_7749	15497	No	NA	9	0	1	Low-quality	Genome-fragment	5.31	AAI-based (high-confidence)	0	1	no viral genes detected
PRET1608S01F02_ctg_7755	15493	No	NA	26	0	2	Low-quality	Genome-fragment	3.57	AAI-based (medium-confidence)	0	1	no viral genes detected
PRET1608S01F02_ctg_7758	15491	Yes	11462	19	2	2	Low-quality	Genome-fragment	2.93	AAI-based (medium-confidence)	26.01	1
PRET1608S01F02_ctg_7769	15480	No	NA	42	1	0	Low-quality	Genome-fragment	6.19	HMM-based (lower-bound)	0	1
PRET1608S01F02_ctg_7776	15478	No	NA	13	4	1	Low-quality	Genome-fragment	14.22	AAI-based (medium-confidence)	0	1
PRET1608S01F02_ctg_7791	15462	No	NA	37	3	0	Low-quality	Genome-fragment	11.53	AAI-based (high-confidence)	0	1
PRET1608S01F02_ctg_7818	15436	No	NA	22	6	0	Low-quality	Genome-fragment	21.54	AAI-based (high-confidence)	0	1
PRET1608S01F02_ctg_7827	15428	No	NA	15	7	0	Low-quality	Genome-fragment	4.16	AAI-based (medium-confidence)	0	1
PRET1608S01F02_ctg_7834	15424	No	NA	26	3	2	Low-quality	Genome-fragment	6	AAI-based (medium-confidence)	0	1
PRET1608S01F02_ctg_7848	15407	No	NA	17	8	0	Low-quality	Genome-fragment	35.17	AAI-based (high-confidence)	0	1
PRET1608S01F02_ctg_7861	15390	No	NA	24	9	0	Low-quality	Genome-fragment	8.42	AAI-based (medium-confidence)	0	1
PRET1608S01F02_ctg_7865	15387	No	NA	18	1	1	Low-quality	Genome-fragment	8.55	AAI-based (medium-confidence)	0	1
PRET1608S01F02_ctg_7882	15367	No	NA	11	3	1	Low-quality	Genome-fragment	9.21	AAI-based (medium-confidence)	0	1
PRET1608S01F02_ctg_7917	15332	No	NA	17	2	0	Low-quality	Genome-fragment	34.23	AAI-based (medium-confidence)	0	1
PRET1608S01F02_ctg_7953	15298	No	NA	22	1	3	Low-quality	Genome-fragment	16.42	AAI-based (medium-confidence)	0	1
PRET1608S01F02_ctg_7965	15292	No	NA	49	2	0	Low-quality	Genome-fragment	6.47	HMM-based (lower-bound)	0	1.01
PRET1608S01F02_ctg_7968	15291	No	NA	20	5	1	Low-quality	Genome-fragment	3.06	AAI-based (medium-confidence)	0	1
PRET1608S01F02_ctg_7971	15289	No	NA	25	1	0	Low-quality	Genome-fragment	11.44	AAI-based (medium-confidence)	0	1
PRET1608S01F02_ctg_7984	15282	No	NA	16	6	0	Low-quality	Genome-fragment	7.08	AAI-based (medium-confidence)	0	1
PRET1608S01F02_ctg_7988	15280	No	NA	18	8	0	Low-quality	Genome-fragment	19.64	AAI-based (medium-confidence)	0	1
PRET1608S01F02_ctg_7997	15267	No	NA	9	1	0	Low-quality	Genome-fragment	3.27	AAI-based (medium-confidence)	0	1.01
PRET1608S01F02_ctg_8001	15261	No	NA	21	1	0	Low-quality	Genome-fragment	11.52	AAI-based (medium-confidence)	0	1
PRET1608S01F02_ctg_8023	15239	No	NA	25	4	0	Low-quality	Genome-fragment	33.97	AAI-based (medium-confidence)	0	1.01
PRET1608S01F02_ctg_8035	15230	No	NA	21	2	0	Low-quality	Genome-fragment	12.66	AAI-based (high-confidence)	0	1
PRET1608S01F02_ctg_8037	15228	No	NA	19	1	2	Low-quality	Genome-fragment	5.11	AAI-based (medium-confidence)	0	1
PRET1608S01F02_ctg_8085	15186	No	NA	8	6	0	Low-quality	Genome-fragment	8.42	AAI-based (medium-confidence)	0	1
PRET1608S01F02_ctg_8087	15185	No	NA	23	1	0	Low-quality	Genome-fragment	15.13	AAI-based (medium-confidence)	0	1
PRET1608S01F02_ctg_8096	15182	No	NA	19	7	0	Low-quality	Genome-fragment	24.44	AAI-based (medium-confidence)	0	1.01
PRET1608S01F02_ctg_8125	15159	No	NA	32	3	0	Low-quality	Genome-fragment	18.23	AAI-based (medium-confidence)	0	1
PRET1608S01F02_ctg_8131	15153	No	NA	19	0	3	Not-determined	Genome-fragment	NA	NA	0	1	no viral genes detected
PRET1608S01F02_ctg_8155	15135	No	NA	20	4	1	Low-quality	Genome-fragment	1.96	AAI-based (medium-confidence)	0	1
PRET1608S01F02_ctg_8166	15129	No	NA	13	8	1	Low-quality	Genome-fragment	8.15	AAI-based (medium-confidence)	0	1
PRET1608S01F02_ctg_8167	15128	No	NA	24	2	0	Low-quality	Genome-fragment	5.38	AAI-based (medium-confidence)	0	1
PRET1608S01F02_ctg_8168	15128	No	NA	18	5	0	Low-quality	Genome-fragment	42.09	AAI-based (medium-confidence)	0	1
PRET1608S01F02_ctg_8179	15119	No	NA	19	4	0	Low-quality	Genome-fragment	26.61	AAI-based (medium-confidence)	0	1
PRET1608S01F02_ctg_8199	15103	No	NA	9	8	0	Low-quality	Genome-fragment	3.94	AAI-based (medium-confidence)	0	1
[truncated: 54,291 more rows]
